# Supplementary material for: Radiomic tractometry reveals tract-specific imaging biomarkers in white matter
Source: Nat Commun. 2024 Jan 5;15:303. doi: 10.1038/s41467-023-44591-3 (PMC10770385; doi:10.1038/s41467-023-44591-3)
Supplement: Supplementary file 4 — Supplementary Software [file 41467_2023_44591_MOESM4_ESM.zip]

Archive with 40 entries (34 files):
- radtract-main/
- radtract-main/.gitattributes
- radtract-main/.gitignore
- radtract-main/.gitlab-ci.yml
- radtract-main/LICENSES/
- radtract-main/LICENSES/Apache-2.0.txt
- radtract-main/MANIFEST.in
- radtract-main/README.md
- radtract-main/pyproject.toml
- radtract-main/radtract/
- radtract-main/radtract/__init__.py
- radtract-main/radtract/features.py
- radtract-main/radtract/parcellation.py
- radtract-main/radtract/prediction.py
- radtract-main/radtract/pyrad.yaml
- radtract-main/radtract/pyrad_D.yaml
- radtract-main/radtract/pyrad_nofilter.yaml
- radtract-main/radtract/pyrad_nofilter_D.yaml
- radtract-main/radtract/tractdensity.py
- radtract-main/resources/
- radtract-main/resources/radtract_overview.png
- radtract-main/tests/
- radtract-main/tests/test_data/
- radtract-main/tests/test_data/centerline_features.csv
- radtract-main/tests/test_data/centerline_features.csv.license
- radtract-main/tests/test_data/centerline_parcellation.nii.gz
- radtract-main/tests/test_data/centerline_parcellation.nii.gz.license
- radtract-main/tests/test_data/hyperplane_features.csv
- radtract-main/tests/test_data/hyperplane_features.csv.license
- radtract-main/tests/test_data/hyperplane_parcellation.nii.gz
- radtract-main/tests/test_data/hyperplane_parcellation.nii.gz.license
- radtract-main/tests/test_data/test_map.nii.gz
- radtract-main/tests/test_data/test_map.nii.gz.license
- radtract-main/tests/test_data/test_tract.trk
- radtract-main/tests/test_data/test_tract.trk.license
- radtract-main/tests/test_data/test_tract_b.nii.gz
- radtract-main/tests/test_data/test_tract_b.nii.gz.license
- radtract-main/tests/test_data/test_tract_envelope.nii.gz
- radtract-main/tests/test_data/test_tract_envelope.nii.gz.license
- radtract-main/tests/test_radtract.py
