# Supplementary material for: Radiomic tractometry reveals tract-specific imaging biomarkers in white matter
Source: Nat Commun. 2024 Jan 5;15:303. doi: 10.1038/s41467-023-44591-3 (PMC10770385; doi:10.1038/s41467-023-44591-3)
Supplement: Supplementary file 4 — Supplementary Software [file 41467_2023_44591_MOESM4_ESM.zip › radtract-main/radtract/__init__.py]

__version__ = "0.1.7"
__author__ = 'Peter Neher'
__email__ = 'p.neher@dkfz.de'
__copyright__ = "Copyright 2023, German Cancer Research Center (DKFZ), Division of Medical Image Computing"
__license__ = "Apache License 2.0"

# Copyright © 2023 German Cancer Research Center (DKFZ), Division of Medical Image Computing
#
# SPDX-License-Identifier: Apache-2.0
