# Supplementary material for: Radiomic tractometry reveals tract-specific imaging biomarkers in white matter
Source: Nat Commun. 2024 Jan 5;15:303. doi: 10.1038/s41467-023-44591-3 (PMC10770385; doi:10.1038/s41467-023-44591-3)
Supplement: Supplementary file 4 — Supplementary Software [file 41467_2023_44591_MOESM4_ESM.zip › radtract-main/tests/test_data/centerline_features.csv]

version https://git-lfs.github.com/spec/v1
oid sha256:0c88ce1bb60a64d34c032df4ae9fd364e1b1e0fe39abc994a8cc8c7676f43119
size 423695
