# Supplementary material for: Radiomic tractometry reveals tract-specific imaging biomarkers in white matter
Source: Nat Commun. 2024 Jan 5;15:303. doi: 10.1038/s41467-023-44591-3 (PMC10770385; doi:10.1038/s41467-023-44591-3)
Supplement: Supplementary file 4 — Supplementary Software [file 41467_2023_44591_MOESM4_ESM.zip › radtract-main/tests/test_data/hyperplane_features.csv]

version https://git-lfs.github.com/spec/v1
oid sha256:d4c3c7a4e8d45ee326ad3ab358186b251e58d25176b9c771fcb8639d794b763b
size 422410
