# Supplementary material for: Radiomic tractometry reveals tract-specific imaging biomarkers in white matter
Source: Nat Commun. 2024 Jan 5;15:303. doi: 10.1038/s41467-023-44591-3 (PMC10770385; doi:10.1038/s41467-023-44591-3)
Supplement: Supplementary file 6 — Source Data [file 41467_2023_44591_MOESM6_ESM.zip]

Archive with 72 entries (72 files):
- 2_hyperparameter_search.csv
- 3d_classification_allsets.csv
- 4a_regression_alltargets.csv
- 5a_map_importance_sum.csv
- 5b_feature_importances_top10.csv
- 5c_featuretype_importance_sum.csv
- 5d_featuretype_importance_mean.csv
- S2.1_classification_pertract_SCHZ.csv
- S2.2_classification_pertract_CAT.csv
- S2.3_classification_pertract_ADNI.csv
- S2.4_classification_pertract_PPMI.csv
- S3.1_regression_pertract_Age.csv
- S3.2_regression_pertract_Pack-Years.csv
- S3.3_regression_pertract_Education.csv
- S3.4_regression_pertract_BPRS total.csv
- S3.5_regression_pertract_PANSS total.csv
- S3.6_regression_pertract_GAF.csv
- S3.7_regression_pertract_OLZe.csv
- S4.1_top_ten_features_SCHZ.csv
- S4.1top_ten_features_SCHZ.csv
- S4.2_top_ten_features_CAT.csv
- S4.2top_ten_features_CAT.csv
- S4.3_top_ten_features_ADNI.csv
- S4.3top_ten_features_ADNI.csv
- S4.4_top_ten_features_PPMI.csv
- S4.4top_ten_features_PPMI.csv
- S5.1_parcel_importance_SCHZ_CC_1.csv
- S5.1_parcel_importance_SCHZ_CC_2.csv
- S5.1_parcel_importance_SCHZ_CC_3.csv
- S5.1_parcel_importance_SCHZ_CC_4.csv
- S5.1_parcel_importance_SCHZ_CC_5.csv
- S5.1_parcel_importance_SCHZ_CC_6.csv
- S5.1_parcel_importance_SCHZ_ST_FO_left.csv
- S5.1_parcel_importance_SCHZ_ST_FO_right.csv
- S5.1_parcel_importance_SCHZ_ST_PAR_left.csv
- S5.1_parcel_importance_SCHZ_ST_PAR_right.csv
- S5.1_parcel_importance_SCHZ_T_PAR_left.csv
- S5.1_parcel_importance_SCHZ_T_PAR_right.csv
- S5.1_parcel_importance_SCHZ_T_PREF_left.csv
- S5.1_parcel_importance_SCHZ_T_PREF_right.csv
- S5.2_parcel_importance_CAT_CC_1.csv
- S5.2_parcel_importance_CAT_CC_2.csv
- S5.2_parcel_importance_CAT_CC_3.csv
- S5.2_parcel_importance_CAT_CC_4.csv
- S5.2_parcel_importance_CAT_CC_5.csv
- S5.2_parcel_importance_CAT_CC_6.csv
- S5.2_parcel_importance_CAT_CST_left.csv
- S5.2_parcel_importance_CAT_CST_right.csv
- S5.2_parcel_importance_CAT_ST_FO_left.csv
- S5.2_parcel_importance_CAT_ST_FO_right.csv
- S5.2_parcel_importance_CAT_ST_PREM_left.csv
- S5.2_parcel_importance_CAT_ST_PREM_right.csv
- S5.2_parcel_importance_CAT_T_PREM_left.csv
- S5.2_parcel_importance_CAT_T_PREM_right.csv
- S5.3_parcel_importance_ADNI_CC_1.csv
- S5.3_parcel_importance_ADNI_CC_2.csv
- S5.3_parcel_importance_ADNI_CC_3.csv
- S5.3_parcel_importance_ADNI_CC_4.csv
- S5.3_parcel_importance_ADNI_CC_5.csv
- S5.3_parcel_importance_ADNI_CC_6.csv
- S5.3_parcel_importance_ADNI_ICP_left.csv
- S5.3_parcel_importance_ADNI_ICP_right.csv
- S5.3_parcel_importance_ADNI_SCP_left.csv
- S5.3_parcel_importance_ADNI_SCP_right.csv
- S5.4_parcel_importance_PPMI_CC_1.csv
- S5.4_parcel_importance_PPMI_CC_2.csv
- S5.4_parcel_importance_PPMI_CC_3.csv
- S5.4_parcel_importance_PPMI_CC_4.csv
- S5.4_parcel_importance_PPMI_CC_5.csv
- S5.4_parcel_importance_PPMI_CC_6.csv
- S5.4_parcel_importance_PPMI_CST_left.csv
- S5.4_parcel_importance_PPMI_CST_right.csv
