# Supplementary material for: Radiomic tractometry reveals tract-specific imaging biomarkers in white matter
Source: Nat Commun. 2024 Jan 5;15:303. doi: 10.1038/s41467-023-44591-3 (PMC10770385; doi:10.1038/s41467-023-44591-3)
Supplement: Supplementary file 6 — Source Data [file 41467_2023_44591_MOESM6_ESM.zip › 2_hyperparameter_search.csv]

Features	AUROC	k
RadTract 1	0.7084548104956268	all
RadTract 1	0.6917950853810912	all
RadTract 1	0.6963765097875886	all
RadTract 1	0.7371928363182008	all
RadTract 1	0.7159516867971679	all
RadTract 1	0.7176176593086214	all
RadTract 1	0.6992919616826322	all
RadTract 1	0.7013744273219492	all
RadTract 1	0.6984589754269055	all
RadTract 1	0.7067888379841731	all
RadTract 1	0.5510204081632653	all
RadTract 1	0.5226988754685548	all
RadTract 1	0.5401915868388172	all
RadTract 1	0.5260308204914619	all
RadTract 1	0.5251978342357351	all
RadTract 1	0.5376926280716368	all
RadTract 1	0.5776759683465222	all
RadTract 1	0.5193669304456476	all
RadTract 1	0.5539358600583091	all
RadTract 1	0.5572678050812161	all
RadTract 1	0.5426905456059975	all
RadTract 1	0.5031236984589754	all
RadTract 1	0.5222823823406915	all
RadTract 1	0.44439816743023736	all
RadTract 1	0.5164514785506039	all
RadTract 1	0.4552269887546855	all
RadTract 1	0.5206164098292378	all
RadTract 1	0.5456059975010412	all
RadTract 1	0.5264473136193253	all
RadTract 1	0.5281132861307789	all
RadTract 1	0.6109954185755935	all
RadTract 1	0.5864223240316535	all
RadTract 1	0.5226988754685548	all
RadTract 1	0.5793419408579759	all
RadTract 1	0.5376926280716368	all
RadTract 1	0.5331112036651395	all
RadTract 1	0.5993336109954186	all
RadTract 1	0.5476884631403581	all
RadTract 1	0.6097459391920034	all
RadTract 1	0.5297792586422324	all
RadTract 1	0.629737609329446	all
RadTract 1	0.6314035818408996	all
RadTract 1	0.6355685131195336	all
RadTract 1	0.6164098292378175	all
RadTract 1	0.6230737192836318	all
RadTract 1	0.6543107038733861	all
RadTract 1	0.6559766763848396	all
RadTract 1	0.639316951270304	all
RadTract 1	0.6218242399000415	all
RadTract 1	0.6176593086214077	all
RadTract 1	0.5968346522282382	all
RadTract 1	0.6080799666805498	all
RadTract 1	0.5951686797167847	all
RadTract 1	0.5780924614743856	all
RadTract 1	0.590170762182424	all
RadTract 1	0.6159933361099541	all
RadTract 1	0.6109954185755935	all
RadTract 1	0.5939192003331946	all
RadTract 1	0.5951686797167847	all
RadTract 1	0.5793419408579759	all
RadTract 1	0.6343190337359433	all
RadTract 1	0.6384839650145773	all
RadTract 1	0.6218242399000417	all
RadTract 1	0.6626405664306539	all
RadTract 1	0.663890045814244	all
RadTract 1	0.6626405664306538	all
RadTract 1	0.6572261557684298	all
RadTract 1	0.6289046230737193	all
RadTract 1	0.6513952519783424	all
RadTract 1	0.6842982090795502	all
RadTract 1	0.6992919616826323	all
RadTract 1	0.6601416076634736	all
RadTract 1	0.6963765097875885	all
RadTract 1	0.6888796334860474	all
RadTract 1	0.6630570595585172	all
RadTract 1	0.6651395251978341	all
RadTract 1	0.6922115785089545	all
RadTract 1	0.6701374427321949	all
RadTract 1	0.6651395251978343	all
RadTract 1	0.6793002915451896	all
RadTract 1	0.6155768429820907	all
RadTract 1	0.6613910870470637	all
RadTract 1	0.6643065389421074	all
RadTract 1	0.6647230320699709	all
RadTract 1	0.6501457725947521	all
RadTract 1	0.6872136609745938	all
RadTract 1	0.6551436901291129	all
RadTract 1	0.6176593086214077	all
RadTract 1	0.6747188671386922	all
RadTract 1	0.5989171178675552	all
RadTract 1	0.648896293211162	all
RadTract 1	0.6401499375260308	all
RadTract 1	0.6505622657226157	all
RadTract 1	0.673469387755102	all
RadTract 1	0.6784673052894628	all
RadTract 1	0.6376509787588505	all
RadTract 1	0.6647230320699709	all
RadTract 1	0.648896293211162	all
RadTract 1	0.6572261557684298	all
RadTract 1	0.6280716368179925	all
RadTract 1	0.6293211162015826	all
RadTract 1	0.6551436901291129	all
RadTract 1	0.6205747605164516	all
RadTract 1	0.6593086214077468	all
RadTract 1	0.656393169512703	all
RadTract 1	0.6630570595585172	all
RadTract 1	0.6722199083715118	all
RadTract 1	0.6751353602665557	all
RadTract 1	0.6359850062473968	all
RadTract 1	0.6359850062473968	all
RadTract 1	0.6368179925031238	all
RadTract 1	0.6555601832569763	all
RadTract 1	0.6455643481882548	all
RadTract 1	0.6572261557684298	all
RadTract 1	0.6426488962932111	all
RadTract 1	0.6626405664306539	all
RadTract 1	0.6480633069554351	all
RadTract 1	0.641399416909621	all
RadTract 1	0.6738858808829654	all
RadTract 1	0.6326530612244898	all
RadTract 1	0.5743440233236152	all
RadTract 1	0.5368596418159101	all
RadTract 1	0.5647646813827571	all
RadTract 1	0.6034985422740525	all
RadTract 1	0.5339441899208663	all
RadTract 1	0.5793419408579759	all
RadTract 1	0.590170762182424	all
RadTract 1	0.5385256143273636	all
RadTract 1	0.5714285714285714	all
RadTract 1	0.5789254477301125	all
RadTract 1	0.578508954602249	all
RadTract 1	0.590170762182424	all
RadTract 1	0.6051645147855059	all
RadTract 1	0.5876718034152437	all
RadTract 1	0.577259475218659	all
RadTract 1	0.6001665972511454	all
RadTract 1	0.5968346522282382	all
RadTract 1	0.5564348188254893	all
RadTract 1	0.5872553102873803	all
RadTract 1	0.5910037484381507	all
RadTract n₅	0.686380674718867	all
RadTract n₅	0.6630570595585172	all
RadTract n₅	0.675551853394419	all
RadTract n₅	0.7172011661807579	all
RadTract n₅	0.6822157434402332	all
RadTract n₅	0.6892961266139108	all
RadTract n₅	0.6984589754269054	all
RadTract n₅	0.6909620991253644	all
RadTract n₅	0.6988754685547689	all
RadTract n₅	0.690545605997501	all
RadTract n₅	0.6497292794668887	all
RadTract n₅	0.6355685131195334	all
RadTract n₅	0.6743023740108288	all
RadTract n₅	0.6230737192836318	all
RadTract n₅	0.6884631403581841	all
RadTract n₅	0.6784673052894626	all
RadTract n₅	0.7280299875052061	all
RadTract n₅	0.694710537276135	all
RadTract n₅	0.6722199083715118	all
RadTract n₅	0.6551436901291129	all
RadTract n₅	0.49229487713452724	all
RadTract n₅	0.46438983756768015	all
RadTract n₅	0.5556018325697626	all
RadTract n₅	0.5172844648063308	all
RadTract n₅	0.5356101624323198	all
RadTract n₅	0.43815077051228646	all
RadTract n₅	0.5043731778425656	all
RadTract n₅	0.45564348188254894	all
RadTract n₅	0.49437734277384426	all
RadTract n₅	0.4827155351936693	all
RadTract n₅	0.5002082465639317	all
RadTract n₅	0.5118700541441066	all
RadTract n₅	0.5660141607663474	all
RadTract n₅	0.5185339441899208	all
RadTract n₅	0.5535193669304457	all
RadTract n₅	0.46438983756768015	all
RadTract n₅	0.5272802998750521	all
RadTract n₅	0.5426905456059975	all
RadTract n₅	0.4989587671803415	all
RadTract n₅	0.5114535610162433	all
RadTract n₅	0.5739275301957518	all
RadTract n₅	0.5647646813827573	all
RadTract n₅	0.590170762182424	all
RadTract n₅	0.5447730112453144	all
RadTract n₅	0.5381091211995002	all
RadTract n₅	0.5385256143273636	all
RadTract n₅	0.48896293211162023	all
RadTract n₅	0.6076634735526864	all
RadTract n₅	0.48771345272803	all
RadTract n₅	0.563515201999167	all
RadTract n₅	0.6543107038733861	all
RadTract n₅	0.661807580174927	all
RadTract n₅	0.6588921282798833	all
RadTract n₅	0.6184922948771345	all
RadTract n₅	0.650978758850479	all
RadTract n₅	0.6305705955851728	all
RadTract n₅	0.6588921282798833	all
RadTract n₅	0.668054977092878	all
RadTract n₅	0.6268221574344023	all
RadTract n₅	0.6364014993752604	all
RadTract n₅	0.6967930029154519	all
RadTract n₅	0.7521865889212828	all
RadTract n₅	0.6926280716368179	all
RadTract n₅	0.700124947938359	all
RadTract n₅	0.6867971678467305	all
RadTract n₅	0.7330279050395668	all
RadTract n₅	0.7213660974593918	all
RadTract n₅	0.7463556851311952	all
RadTract n₅	0.7255310287380258	all
RadTract n₅	0.6947105372761349	all
RadTract n₅	0.7009579341940858	all
RadTract n₅	0.7217825905872554	all
RadTract n₅	0.724698042482299	all
RadTract n₅	0.7063723448563098	all
RadTract n₅	0.705539358600583	all
RadTract n₅	0.679716784673053	all
RadTract n₅	0.7101207830070805	all
RadTract n₅	0.6468138275718451	all
RadTract n₅	0.7030403998334027	all
RadTract n₅	0.7026239067055393	all
RadTract n₅	0.6193252811328613	all
RadTract n₅	0.6576426488962933	all
RadTract n₅	0.7088713036234903	all
RadTract n₅	0.6330695543523532	all
RadTract n₅	0.592253227821741	all
RadTract n₅	0.6576426488962931	all
RadTract n₅	0.6901291128696375	all
RadTract n₅	0.624323198667222	all
RadTract n₅	0.715118700541441	all
RadTract n₅	0.6384839650145773	all
RadTract n₅	0.6972094960433153	all
RadTract n₅	0.6705539358600584	all
RadTract n₅	0.692628071636818	all
RadTract n₅	0.6580591420241566	all
RadTract n₅	0.6984589754269054	all
RadTract n₅	0.7376093294460642	all
RadTract n₅	0.6801332778009164	all
RadTract n₅	0.6368179925031238	all
RadTract n₅	0.6443148688046647	all
RadTract n₅	0.6476468138275718	all
RadTract n₅	0.6484798000832985	all
RadTract n₅	0.6580591420241566	all
RadTract n₅	0.6593086214077468	all
RadTract n₅	0.7192836318200749	all
RadTract n₅	0.6430653894210745	all
RadTract n₅	0.6747188671386922	all
RadTract n₅	0.6876301541024574	all
RadTract n₅	0.6784673052894628	all
RadTract n₅	0.6580591420241566	all
RadTract n₅	0.6109954185755935	all
RadTract n₅	0.7188671386922116	all
RadTract n₅	0.7072053311120368	all
RadTract n₅	0.6797167846730529	all
RadTract n₅	0.6505622657226156	all
RadTract n₅	0.6913785922532278	all
RadTract n₅	0.6597251145356101	all
RadTract n₅	0.705539358600583	all
RadTract n₅	0.700124947938359	all
RadTract n₅	0.6643065389421074	all
RadTract n₅	0.6688879633486047	all
RadTract n₅	0.5955851728446481	all
RadTract n₅	0.6043315285297792	all
RadTract n₅	0.620991253644315	all
RadTract n₅	0.6493127863390253	all
RadTract n₅	0.5864223240316535	all
RadTract n₅	0.6001665972511454	all
RadTract n₅	0.63515201999167	all
RadTract n₅	0.5481049562682216	all
RadTract n₅	0.6268221574344024	all
RadTract n₅	0.5876718034152436	all
RadTract n₅	0.5985006247396919	all
RadTract n₅	0.5980841316118284	all
RadTract n₅	0.6980424822990421	all
RadTract n₅	0.6634735526863808	all
RadTract n₅	0.6176593086214077	all
RadTract n₅	0.6497292794668887	all
RadTract n₅	0.6938775510204083	all
RadTract n₅	0.6076634735526865	all
RadTract n₅	0.6530612244897959	all
RadTract n₅	0.6480633069554352	all
RadTract n₇.₅	0.6713869221157851	all
RadTract n₇.₅	0.6572261557684298	all
RadTract n₇.₅	0.679716784673053	all
RadTract n₇.₅	0.6693044564764681	all
RadTract n₇.₅	0.6713869221157851	all
RadTract n₇.₅	0.6634735526863806	all
RadTract n₇.₅	0.6809662640566431	all
RadTract n₇.₅	0.6534777176176593	all
RadTract n₇.₅	0.68179925031237	all
RadTract n₇.₅	0.6997084548104956	all
RadTract n₇.₅	0.573094543940025	all
RadTract n₇.₅	0.597667638483965	all
RadTract n₇.₅	0.5789254477301125	all
RadTract n₇.₅	0.6089129529362765	all
RadTract n₇.₅	0.5077051228654726	all
RadTract n₇.₅	0.5947521865889214	all
RadTract n₇.₅	0.5993336109954186	all
RadTract n₇.₅	0.5951686797167847	all
RadTract n₇.₅	0.5714285714285714	all
RadTract n₇.₅	0.573094543940025	all
RadTract n₇.₅	0.3894210745522699	all
RadTract n₇.₅	0.5056226572261557	all
RadTract n₇.₅	0.45855893377759266	all
RadTract n₇.₅	0.4306538942107455	all
RadTract n₇.₅	0.4464806330695543	all
RadTract n₇.₅	0.4860474802165764	all
RadTract n₇.₅	0.43315285297792583	all
RadTract n₇.₅	0.42315701790920446	all
RadTract n₇.₅	0.5168679716784673	all
RadTract n₇.₅	0.47938359017076215	all
RadTract n₇.₅	0.4997917534360683	all
RadTract n₇.₅	0.5339441899208663	all
RadTract n₇.₅	0.5301957517700958	all
RadTract n₇.₅	0.5006247396917951	all
RadTract n₇.₅	0.4702207413577676	all
RadTract n₇.₅	0.571012078300708	all
RadTract n₇.₅	0.5072886297376094	all
RadTract n₇.₅	0.5147855060391503	all
RadTract n₇.₅	0.5664306538942107	all
RadTract n₇.₅	0.5272802998750521	all
RadTract n₇.₅	0.6184922948771345	all
RadTract n₇.₅	0.5830903790087463	all
RadTract n₇.₅	0.5526863806747189	all
RadTract n₇.₅	0.5672636401499376	all
RadTract n₇.₅	0.565597667638484	all
RadTract n₇.₅	0.5581007913369429	all
RadTract n₇.₅	0.5972511453561016	all
RadTract n₇.₅	0.5705955851728446	all
RadTract n₇.₅	0.5581007913369429	all
RadTract n₇.₅	0.577259475218659	all
RadTract n₇.₅	0.6609745939192003	all
RadTract n₇.₅	0.6718034152436485	all
RadTract n₇.₅	0.6538942107455228	all
RadTract n₇.₅	0.6726364014993752	all
RadTract n₇.₅	0.6755518533944189	all
RadTract n₇.₅	0.6801332778009163	all
RadTract n₇.₅	0.6892961266139108	all
RadTract n₇.₅	0.6593086214077467	all
RadTract n₇.₅	0.6438983756768013	all
RadTract n₇.₅	0.6709704289879216	all
RadTract n₇.₅	0.7555185339441898	all
RadTract n₇.₅	0.7825905872553102	all
RadTract n₇.₅	0.7892544773011245	all
RadTract n₇.₅	0.7717617659308621	all
RadTract n₇.₅	0.7409412744689713	all
RadTract n₇.₅	0.7338608912952937	all
RadTract n₇.₅	0.7800916284881299	all
RadTract n₇.₅	0.7671803415243649	all
RadTract n₇.₅	0.7359433569346105	all
RadTract n₇.₅	0.7571845064556435	all
RadTract n₇.₅	0.7042898792169929	all
RadTract n₇.₅	0.7147022074135776	all
RadTract n₇.₅	0.6980424822990421	all
RadTract n₇.₅	0.7209496043315285	all
RadTract n₇.₅	0.7013744273219492	all
RadTract n₇.₅	0.6917950853810912	all
RadTract n₇.₅	0.6972094960433153	all
RadTract n₇.₅	0.7022074135776759	all
RadTract n₇.₅	0.6851311953352771	all
RadTract n₇.₅	0.7017909204498125	all
RadTract n₇.₅	0.6892961266139109	all
RadTract n₇.₅	0.6897126197417742	all
RadTract n₇.₅	0.6867971678467305	all
RadTract n₇.₅	0.6743023740108287	all
RadTract n₇.₅	0.6776343190337359	all
RadTract n₇.₅	0.6405664306538942	all
RadTract n₇.₅	0.6963765097875885	all
RadTract n₇.₅	0.6817992503123699	all
RadTract n₇.₅	0.665972511453561	all
RadTract n₇.₅	0.6484798000832985	all
RadTract n₇.₅	0.6755518533944189	all
RadTract n₇.₅	0.7042898792169928	all
RadTract n₇.₅	0.7405247813411079	all
RadTract n₇.₅	0.7234485630987089	all
RadTract n₇.₅	0.7292794668887963	all
RadTract n₇.₅	0.7059558517284463	all
RadTract n₇.₅	0.6701374427321949	all
RadTract n₇.₅	0.6655560183256976	all
RadTract n₇.₅	0.7051228654727196	all
RadTract n₇.₅	0.6601416076634735	all
RadTract n₇.₅	0.6543107038733862	all
RadTract n₇.₅	0.641399416909621	all
RadTract n₇.₅	0.6618075801749271	all
RadTract n₇.₅	0.6463973344439817	all
RadTract n₇.₅	0.6597251145356102	all
RadTract n₇.₅	0.6247396917950855	all
RadTract n₇.₅	0.5872553102873802	all
RadTract n₇.₅	0.656393169512703	all
RadTract n₇.₅	0.6180758017492711	all
RadTract n₇.₅	0.6622240733027904	all
RadTract n₇.₅	0.6842982090795502	all
RadTract n₇.₅	0.6884631403581841	all
RadTract n₇.₅	0.7080383173677635	all
RadTract n₇.₅	0.688463140358184	all
RadTract n₇.₅	0.6543107038733862	all
RadTract n₇.₅	0.7142857142857143	all
RadTract n₇.₅	0.6726364014993752	all
RadTract n₇.₅	0.6409829237817576	all
RadTract n₇.₅	0.6326530612244898	all
RadTract n₇.₅	0.6884631403581842	all
RadTract n₇.₅	0.6859641815910037	all
RadTract n₇.₅	0.7213660974593918	all
RadTract n₇.₅	0.6972094960433153	all
RadTract n₇.₅	0.7292794668887964	all
RadTract n₇.₅	0.7246980424822991	all
RadTract n₇.₅	0.6701374427321949	all
RadTract n₇.₅	0.7296959600166596	all
RadTract n₇.₅	0.7301124531445231	all
RadTract n₇.₅	0.7546855476884631	all
RadTract n₇.₅	0.6947105372761351	all
RadTract n₇.₅	0.6788837984173262	all
RadTract n₇.₅	0.6768013327780091	all
RadTract n₇.₅	0.6459808413161183	all
RadTract n₇.₅	0.6863806747188672	all
RadTract n₇.₅	0.6701374427321949	all
RadTract n₇.₅	0.6164098292378175	all
RadTract n₇.₅	0.6688879633486047	all
RadTract n₇.₅	0.607246980424823	all
RadTract n₇.₅	0.6555601832569762	all
RadTract n₇.₅	0.6576426488962933	all
RadTract n₂.₅	0.6430653894210745	all
RadTract n₂.₅	0.6726364014993752	all
RadTract n₂.₅	0.6351520199916701	all
RadTract n₂.₅	0.6339025406080798	all
RadTract n₂.₅	0.6259891711786756	all
RadTract n₂.₅	0.6426488962932112	all
RadTract n₂.₅	0.6693044564764681	all
RadTract n₂.₅	0.6222407330279051	all
RadTract n₂.₅	0.6626405664306538	all
RadTract n₂.₅	0.6580591420241566	all
RadTract n₂.₅	0.5385256143273636	all
RadTract n₂.₅	0.6184922948771345	all
RadTract n₂.₅	0.571012078300708	all
RadTract n₂.₅	0.5851728446480633	all
RadTract n₂.₅	0.5918367346938775	all
RadTract n₂.₅	0.588088296543107	all
RadTract n₂.₅	0.6239067055393586	all
RadTract n₂.₅	0.6068304872969597	all
RadTract n₂.₅	0.6130778842149105	all
RadTract n₂.₅	0.5285297792586423	all
RadTract n₂.₅	0.5643481882548939	all
RadTract n₂.₅	0.53685964181591	all
RadTract n₂.₅	0.5947521865889213	all
RadTract n₂.₅	0.4872969596001666	all
RadTract n₂.₅	0.5306122448979592	all
RadTract n₂.₅	0.567680133277801	all
RadTract n₂.₅	0.5052061640982924	all
RadTract n₂.₅	0.5006247396917951	all
RadTract n₂.₅	0.5414410662224073	all
RadTract n₂.₅	0.5718450645564348	all
RadTract n₂.₅	0.6438983756768013	all
RadTract n₂.₅	0.6326530612244898	all
RadTract n₂.₅	0.576426488962932	all
RadTract n₂.₅	0.5968346522282382	all
RadTract n₂.₅	0.6101624323198667	all
RadTract n₂.₅	0.6164098292378176	all
RadTract n₂.₅	0.6018325697625989	all
RadTract n₂.₅	0.65847563515202	all
RadTract n₂.₅	0.6009995835068721	all
RadTract n₂.₅	0.65847563515202	all
RadTract n₂.₅	0.4568929612661391	all
RadTract n₂.₅	0.4210745522698875	all
RadTract n₂.₅	0.46355685131195334	all
RadTract n₂.₅	0.49104539775093714	all
RadTract n₂.₅	0.4752186588921283	all
RadTract n₂.₅	0.43856726364015	all
RadTract n₂.₅	0.48396501457725954	all
RadTract n₂.₅	0.4248229904206581	all
RadTract n₂.₅	0.41899208663057064	all
RadTract n₂.₅	0.51228654727197	all
RadTract n₂.₅	0.6268221574344023	all
RadTract n₂.₅	0.6193252811328613	all
RadTract n₂.₅	0.6618075801749271	all
RadTract n₂.₅	0.6726364014993753	all
RadTract n₂.₅	0.6655560183256976	all
RadTract n₂.₅	0.6443148688046647	all
RadTract n₂.₅	0.6339025406080799	all
RadTract n₂.₅	0.6255726780508121	all
RadTract n₂.₅	0.6418159100374844	all
RadTract n₂.₅	0.6293211162015826	all
RadTract n₂.₅	0.738442315701791	all
RadTract n₂.₅	0.7105372761349438	all
RadTract n₂.₅	0.7309454394002499	all
RadTract n₂.₅	0.7080383173677635	all
RadTract n₂.₅	0.7013744273219491	all
RadTract n₂.₅	0.7292794668887963	all
RadTract n₂.₅	0.7147022074135776	all
RadTract n₂.₅	0.7159516867971678	all
RadTract n₂.₅	0.720533111203665	all
RadTract n₂.₅	0.6901291128696376	all
RadTract n₂.₅	0.7063723448563098	all
RadTract n₂.₅	0.685131195335277	all
RadTract n₂.₅	0.6480633069554351	all
RadTract n₂.₅	0.6597251145356102	all
RadTract n₂.₅	0.6426488962932111	all
RadTract n₂.₅	0.7013744273219493	all
RadTract n₂.₅	0.6705539358600582	all
RadTract n₂.₅	0.6422324031653477	all
RadTract n₂.₅	0.6822157434402332	all
RadTract n₂.₅	0.6892961266139108	all
RadTract n₂.₅	0.6059975010412327	all
RadTract n₂.₅	0.5885047896709704	all
RadTract n₂.₅	0.5772594752186588	all
RadTract n₂.₅	0.5755935027072053	all
RadTract n₂.₅	0.639316951270304	all
RadTract n₂.₅	0.5331112036651394	all
RadTract n₂.₅	0.5947521865889213	all
RadTract n₂.₅	0.6005830903790087	all
RadTract n₂.₅	0.5626822157434401	all
RadTract n₂.₅	0.5514369012911287	all
RadTract n₂.₅	0.7417742607246981	all
RadTract n₂.₅	0.741774260724698	all
RadTract n₂.₅	0.7113702623906706	all
RadTract n₂.₅	0.7596834652228238	all
RadTract n₂.₅	0.743856726364015	all
RadTract n₂.₅	0.7584339858392337	all
RadTract n₂.₅	0.7276134943773427	all
RadTract n₂.₅	0.7517700957934195	all
RadTract n₂.₅	0.7455226988754685	all
RadTract n₂.₅	0.7996668054977092	all
RadTract n₂.₅	0.6380674718867138	all
RadTract n₂.₅	0.646813827571845	all
RadTract n₂.₅	0.6551436901291128	all
RadTract n₂.₅	0.6597251145356101	all
RadTract n₂.₅	0.6538942107455227	all
RadTract n₂.₅	0.6314035818408996	all
RadTract n₂.₅	0.7026239067055393	all
RadTract n₂.₅	0.6430653894210746	all
RadTract n₂.₅	0.6838817159516869	all
RadTract n₂.₅	0.6693044564764681	all
RadTract n₂.₅	0.6555601832569763	all
RadTract n₂.₅	0.6534777176176593	all
RadTract n₂.₅	0.6501457725947521	all
RadTract n₂.₅	0.6605581007913369	all
RadTract n₂.₅	0.65847563515202	all
RadTract n₂.₅	0.6447313619325281	all
RadTract n₂.₅	0.6426488962932112	all
RadTract n₂.₅	0.6276551436901291	all
RadTract n₂.₅	0.6422324031653477	all
RadTract n₂.₅	0.6626405664306538	all
RadTract n₂.₅	0.5714285714285714	all
RadTract n₂.₅	0.6109954185755935	all
RadTract n₂.₅	0.5868388171595169	all
RadTract n₂.₅	0.6047480216576426	all
RadTract n₂.₅	0.6405664306538942	all
RadTract n₂.₅	0.5814244064972927	all
RadTract n₂.₅	0.6193252811328613	all
RadTract n₂.₅	0.5830903790087463	all
RadTract n₂.₅	0.5872553102873802	all
RadTract n₂.₅	0.6518117451062058	all
RadTract n₂.₅	0.5839233652644731	all
RadTract n₂.₅	0.6364014993752604	all
RadTract n₂.₅	0.6339025406080799	all
RadTract n₂.₅	0.6809662640566431	all
RadTract n₂.₅	0.6155768429820907	all
RadTract n₂.₅	0.6197417742607247	all
RadTract n₂.₅	0.6339025406080799	all
RadTract n₂.₅	0.5760099958350686	all
RadTract n₂.₅	0.6480633069554352	all
RadTract n₂.₅	0.6601416076634736	all
RadTract 1	0.7167846730528946	50
RadTract 1	0.7167846730528946	50
RadTract 1	0.7047063723448563	50
RadTract 1	0.7163681799250312	50
RadTract 1	0.7184506455643482	50
RadTract 1	0.7134527280299874	50
RadTract 1	0.7446897126197417	50
RadTract 1	0.6913785922532278	50
RadTract 1	0.7005414410662225	50
RadTract 1	0.7076218242399002	50
RadTract 1	0.5156184922948771	50
RadTract 1	0.5085381091211995	50
RadTract 1	0.5018742190753852	50
RadTract 1	0.5060391503540191	50
RadTract 1	0.5035401915868388	50
RadTract 1	0.5052061640982924	50
RadTract 1	0.5322782174094127	50
RadTract 1	0.5231153685964183	50
RadTract 1	0.4997917534360683	50
RadTract 1	0.49146189087880054	50
RadTract 1	0.5222823823406915	50
RadTract 1	0.5368596418159101	50
RadTract 1	0.5551853394418991	50
RadTract 1	0.56143273635985	50
RadTract 1	0.5281132861307789	50
RadTract 1	0.5701790920449812	50
RadTract 1	0.5497709287796751	50
RadTract 1	0.5406080799666806	50
RadTract 1	0.5564348188254893	50
RadTract 1	0.5601832569762599	50
RadTract 1	0.5518533944189921	50
RadTract 1	0.5406080799666805	50
RadTract 1	0.5260308204914619	50
RadTract 1	0.5497709287796751	50
RadTract 1	0.4885464389837567	50
RadTract 1	0.5010412328196585	50
RadTract 1	0.5072886297376094	50
RadTract 1	0.49312786339025405	50
RadTract 1	0.4997917534360683	50
RadTract 1	0.538942107455227	50
RadTract 1	0.5622657226155768	50
RadTract 1	0.5522698875468555	50
RadTract 1	0.5522698875468555	50
RadTract 1	0.571012078300708	50
RadTract 1	0.562265722615577	50
RadTract 1	0.5601832569762598	50
RadTract 1	0.5830903790087463	50
RadTract 1	0.5697625989171179	50
RadTract 1	0.5835068721366097	50
RadTract 1	0.563515201999167	50
RadTract 1	0.5776759683465222	50
RadTract 1	0.567680133277801	50
RadTract 1	0.5664306538942108	50
RadTract 1	0.5539358600583091	50
RadTract 1	0.5864223240316535	50
RadTract 1	0.5885047896709704	50
RadTract 1	0.5818408996251562	50
RadTract 1	0.5826738858808831	50
RadTract 1	0.5639316951270305	50
RadTract 1	0.5822573927530196	50
RadTract 1	0.6247396917950854	50
RadTract 1	0.6343190337359433	50
RadTract 1	0.6451478550603915	50
RadTract 1	0.6793002915451896	50
RadTract 1	0.6322365680966264	50
RadTract 1	0.6405664306538942	50
RadTract 1	0.6230737192836318	50
RadTract 1	0.6314035818408996	50
RadTract 1	0.6334860474802166	50
RadTract 1	0.6376509787588505	50
RadTract 1	0.7026239067055393	50
RadTract 1	0.6947105372761351	50
RadTract 1	0.6984589754269055	50
RadTract 1	0.6913785922532278	50
RadTract 1	0.6784673052894626	50
RadTract 1	0.6980424822990421	50
RadTract 1	0.6897126197417742	50
RadTract 1	0.6763848396501457	50
RadTract 1	0.6822157434402332	50
RadTract 1	0.6997084548104956	50
RadTract 1	0.7147022074135775	50
RadTract 1	0.6805497709287797	50
RadTract 1	0.6847147022074136	50
RadTract 1	0.6897126197417742	50
RadTract 1	0.7163681799250312	50
RadTract 1	0.7042898792169929	50
RadTract 1	0.6884631403581841	50
RadTract 1	0.7076218242399	50
RadTract 1	0.693877551020408	50
RadTract 1	0.6813827571845065	50
RadTract 1	0.6513952519783424	50
RadTract 1	0.6726364014993752	50
RadTract 1	0.6543107038733861	50
RadTract 1	0.6484798000832985	50
RadTract 1	0.6497292794668887	50
RadTract 1	0.653061224489796	50
RadTract 1	0.6493127863390253	50
RadTract 1	0.6459808413161183	50
RadTract 1	0.6547271970012495	50
RadTract 1	0.6347355268638067	50
RadTract 1	0.6701374427321949	50
RadTract 1	0.6526447313619326	50
RadTract 1	0.6951270304039983	50
RadTract 1	0.6634735526863806	50
RadTract 1	0.6743023740108289	50
RadTract 1	0.6555601832569762	50
RadTract 1	0.6705539358600583	50
RadTract 1	0.6555601832569763	50
RadTract 1	0.6655560183256976	50
RadTract 1	0.6676384839650147	50
RadTract 1	0.6722199083715119	50
RadTract 1	0.6693044564764681	50
RadTract 1	0.6768013327780092	50
RadTract 1	0.6722199083715118	50
RadTract 1	0.690545605997501	50
RadTract 1	0.6817992503123699	50
RadTract 1	0.6751353602665556	50
RadTract 1	0.6697209496043316	50
RadTract 1	0.6693044564764681	50
RadTract 1	0.6576426488962931	50
RadTract 1	0.5114535610162432	50
RadTract 1	0.5343606830487297	50
RadTract 1	0.5589337775926697	50
RadTract 1	0.5381091211995002	50
RadTract 1	0.5431070387338608	50
RadTract 1	0.5222823823406914	50
RadTract 1	0.5185339441899208	50
RadTract 1	0.5156184922948771	50
RadTract 1	0.523948354852145	50
RadTract 1	0.5506039150354018	50
RadTract 1	0.6101624323198667	50
RadTract 1	0.6097459391920034	50
RadTract 1	0.6097459391920034	50
RadTract 1	0.5718450645564348	50
RadTract 1	0.6093294460641397	50
RadTract 1	0.5801749271137026	50
RadTract 1	0.6089129529362765	50
RadTract 1	0.5701790920449812	50
RadTract 1	0.6039150354019158	50
RadTract 1	0.5947521865889213	50
RadTract n₅	0.7138692211578508	50
RadTract n₅	0.7280299875052063	50
RadTract n₅	0.7147022074135776	50
RadTract n₅	0.7109537692628071	50
RadTract n₅	0.7309454394002499	50
RadTract n₅	0.7117867555185339	50
RadTract n₅	0.7084548104956268	50
RadTract n₅	0.7122032486463973	50
RadTract n₅	0.7167846730528946	50
RadTract n₅	0.7276134943773427	50
RadTract n₅	0.663890045814244	50
RadTract n₅	0.6555601832569763	50
RadTract n₅	0.6747188671386923	50
RadTract n₅	0.6672219908371512	50
RadTract n₅	0.6526447313619326	50
RadTract n₅	0.6430653894210745	50
RadTract n₅	0.6738858808829654	50
RadTract n₅	0.6726364014993752	50
RadTract n₅	0.6622240733027904	50
RadTract n₅	0.6576426488962932	50
RadTract n₅	0.5664306538942108	50
RadTract n₅	0.5864223240316535	50
RadTract n₅	0.5672636401499376	50
RadTract n₅	0.5472719700124948	50
RadTract n₅	0.5351936693044564	50
RadTract n₅	0.5585172844648063	50
RadTract n₅	0.5518533944189921	50
RadTract n₅	0.5297792586422324	50
RadTract n₅	0.5456059975010412	50
RadTract n₅	0.5431070387338609	50
RadTract n₅	0.523948354852145	50
RadTract n₅	0.53561016243232	50
RadTract n₅	0.5376926280716369	50
RadTract n₅	0.4997917534360683	50
RadTract n₅	0.5522698875468555	50
RadTract n₅	0.5131195335276968	50
RadTract n₅	0.523948354852145	50
RadTract n₅	0.546438983756768	50
RadTract n₅	0.5218658892128281	50
RadTract n₅	0.578508954602249	50
RadTract n₅	0.567680133277801	50
RadTract n₅	0.5755935027072052	50
RadTract n₅	0.5651811745106206	50
RadTract n₅	0.5747605164514785	50
RadTract n₅	0.5622657226155768	50
RadTract n₅	0.5672636401499375	50
RadTract n₅	0.5680966264056643	50
RadTract n₅	0.5926697209496044	50
RadTract n₅	0.5705955851728446	50
RadTract n₅	0.5822573927530196	50
RadTract n₅	0.6684714702207414	50
RadTract n₅	0.671386922115785	50
RadTract n₅	0.6526447313619325	50
RadTract n₅	0.6859641815910037	50
RadTract n₅	0.6801332778009164	50
RadTract n₅	0.6697209496043316	50
RadTract n₅	0.6672219908371512	50
RadTract n₅	0.6663890045814244	50
RadTract n₅	0.6801332778009163	50
RadTract n₅	0.7055393586005831	50
RadTract n₅	0.7625989171178675	50
RadTract n₅	0.7692628071636818	50
RadTract n₅	0.7538525614327364	50
RadTract n₅	0.7688463140358184	50
RadTract n₅	0.760932944606414	50
RadTract n₅	0.7580174927113702	50
RadTract n₅	0.7625989171178675	50
RadTract n₅	0.7476051645147854	50
RadTract n₅	0.7517700957934195	50
RadTract n₅	0.758850478967097	50
RadTract n₅	0.7675968346522282	50
RadTract n₅	0.7721782590587255	50
RadTract n₅	0.7725947521865889	50
RadTract n₅	0.7738442315701791	50
RadTract n₅	0.7638483965014577	50
RadTract n₅	0.7630154102457309	50
RadTract n₅	0.7821740941274469	50
RadTract n₅	0.7813411078717201	50
RadTract n₅	0.7784256559766763	50
RadTract n₅	0.7717617659308621	50
RadTract n₅	0.6518117451062058	50
RadTract n₅	0.6555601832569763	50
RadTract n₅	0.6605581007913369	50
RadTract n₅	0.6634735526863808	50
RadTract n₅	0.6438983756768014	50
RadTract n₅	0.6447313619325281	50
RadTract n₅	0.656393169512703	50
RadTract n₅	0.648896293211162	50
RadTract n₅	0.6372344856309871	50
RadTract n₅	0.6580591420241566	50
RadTract n₅	0.8104956268221575	50
RadTract n₅	0.8084131611828406	50
RadTract n₅	0.8067471886713868	50
RadTract n₅	0.7780091628488129	50
RadTract n₅	0.7984173261141191	50
RadTract n₅	0.8059142024156601	50
RadTract n₅	0.8029987505206163	50
RadTract n₅	0.8159100374843815	50
RadTract n₅	0.7871720116618075	50
RadTract n₅	0.7942523948354852	50
RadTract n₅	0.6334860474802166	50
RadTract n₅	0.5930862140774678	50
RadTract n₅	0.5939192003331945	50
RadTract n₅	0.6001665972511454	50
RadTract n₅	0.5735110370678883	50
RadTract n₅	0.6189087880049979	50
RadTract n₅	0.5897542690545606	50
RadTract n₅	0.5780924614743856	50
RadTract n₅	0.6143273635985006	50
RadTract n₅	0.6001665972511454	50
RadTract n₅	0.6701374427321949	50
RadTract n₅	0.6551436901291128	50
RadTract n₅	0.6768013327780091	50
RadTract n₅	0.648896293211162	50
RadTract n₅	0.6622240733027905	50
RadTract n₅	0.6747188671386923	50
RadTract n₅	0.6601416076634734	50
RadTract n₅	0.6822157434402332	50
RadTract n₅	0.6668054977092878	50
RadTract n₅	0.6763848396501458	50
RadTract n₅	0.6513952519783424	50
RadTract n₅	0.6459808413161183	50
RadTract n₅	0.6451478550603915	50
RadTract n₅	0.6513952519783424	50
RadTract n₅	0.6668054977092878	50
RadTract n₅	0.6563931695127031	50
RadTract n₅	0.6593086214077468	50
RadTract n₅	0.6447313619325281	50
RadTract n₅	0.6643065389421074	50
RadTract n₅	0.6493127863390254	50
RadTract n₅	0.6826322365680967	50
RadTract n₅	0.6655560183256977	50
RadTract n₅	0.6859641815910037	50
RadTract n₅	0.6755518533944189	50
RadTract n₅	0.6942940441482716	50
RadTract n₅	0.6643065389421073	50
RadTract n₅	0.6817992503123699	50
RadTract n₅	0.6793002915451896	50
RadTract n₅	0.6676384839650146	50
RadTract n₅	0.6872136609745939	50
RadTract n₇.₅	0.6930445647646813	50
RadTract n₇.₅	0.7105372761349437	50
RadTract n₇.₅	0.702207413577676	50
RadTract n₇.₅	0.6892961266139109	50
RadTract n₇.₅	0.7059558517284465	50
RadTract n₇.₅	0.6934610578925448	50
RadTract n₇.₅	0.6972094960433154	50
RadTract n₇.₅	0.6817992503123698	50
RadTract n₇.₅	0.7038733860891296	50
RadTract n₇.₅	0.6959600166597251	50
RadTract n₇.₅	0.5810079133694294	50
RadTract n₇.₅	0.5901707621824239	50
RadTract n₇.₅	0.5897542690545605	50
RadTract n₇.₅	0.5797584339858393	50
RadTract n₇.₅	0.6043315285297792	50
RadTract n₇.₅	0.5789254477301125	50
RadTract n₇.₅	0.5889212827988338	50
RadTract n₇.₅	0.6022490628904624	50
RadTract n₇.₅	0.5901707621824239	50
RadTract n₇.₅	0.5880882965431071	50
RadTract n₇.₅	0.43773427738442316	50
RadTract n₇.₅	0.44273219491878385	50
RadTract n₇.₅	0.426905456059975	50
RadTract n₇.₅	0.4144106622240733	50
RadTract n₇.₅	0.4402332361516035	50
RadTract n₇.₅	0.40524781341107874	50
RadTract n₇.₅	0.43273635985006254	50
RadTract n₇.₅	0.436484798000833	50
RadTract n₇.₅	0.4298209079550187	50
RadTract n₇.₅	0.42898792169929195	50
RadTract n₇.₅	0.5564348188254894	50
RadTract n₇.₅	0.5568513119533529	50
RadTract n₇.₅	0.5610162432319866	50
RadTract n₇.₅	0.579341940857976	50
RadTract n₇.₅	0.5822573927530196	50
RadTract n₇.₅	0.5526863806747189	50
RadTract n₇.₅	0.5456059975010412	50
RadTract n₇.₅	0.565597667638484	50
RadTract n₇.₅	0.5864223240316535	50
RadTract n₇.₅	0.5864223240316535	50
RadTract n₇.₅	0.4693877551020408	50
RadTract n₇.₅	0.47688463140358184	50
RadTract n₇.₅	0.4702207413577676	50
RadTract n₇.₅	0.4872969596001666	50
RadTract n₇.₅	0.5035401915868387	50
RadTract n₇.₅	0.5177009579341941	50
RadTract n₇.₅	0.4972927946688879	50
RadTract n₇.₅	0.461057892544773	50
RadTract n₇.₅	0.4972927946688879	50
RadTract n₇.₅	0.5002082465639317	50
RadTract n₇.₅	0.7184506455643481	50
RadTract n₇.₅	0.7122032486463973	50
RadTract n₇.₅	0.7309454394002499	50
RadTract n₇.₅	0.7238650562265723	50
RadTract n₇.₅	0.7130362349021242	50
RadTract n₇.₅	0.7042898792169929	50
RadTract n₇.₅	0.7188671386922115	50
RadTract n₇.₅	0.7330279050395668	50
RadTract n₇.₅	0.7188671386922116	50
RadTract n₇.₅	0.7134527280299875	50
RadTract n₇.₅	0.7646813827571844	50
RadTract n₇.₅	0.7846730528946272	50
RadTract n₇.₅	0.7984173261141191	50
RadTract n₇.₅	0.7805081216159934	50
RadTract n₇.₅	0.778009162848813	50
RadTract n₇.₅	0.7875885047896709	50
RadTract n₇.₅	0.7796751353602666	50
RadTract n₇.₅	0.7825905872553104	50
RadTract n₇.₅	0.7842565597667639	50
RadTract n₇.₅	0.7750937109537692	50
RadTract n₇.₅	0.7526030820491462	50
RadTract n₇.₅	0.7292794668887963	50
RadTract n₇.₅	0.7321949187838401	50
RadTract n₇.₅	0.751353602665556	50
RadTract n₇.₅	0.7305289462723865	50
RadTract n₇.₅	0.7380258225739276	50
RadTract n₇.₅	0.7459391920033319	50
RadTract n₇.₅	0.7359433569346107	50
RadTract n₇.₅	0.7471886713869221	50
RadTract n₇.₅	0.7430237401082882	50
RadTract n₇.₅	0.7526030820491462	50
RadTract n₇.₅	0.7576009995835068	50
RadTract n₇.₅	0.7546855476884632	50
RadTract n₇.₅	0.7434402332361516	50
RadTract n₇.₅	0.7326114119117034	50
RadTract n₇.₅	0.7542690545605999	50
RadTract n₇.₅	0.7484381507705122	50
RadTract n₇.₅	0.7630154102457309	50
RadTract n₇.₅	0.7426072469804248	50
RadTract n₇.₅	0.7351103706788837	50
RadTract n₇.₅	0.7721782590587255	50
RadTract n₇.₅	0.7376093294460642	50
RadTract n₇.₅	0.7221990837151187	50
RadTract n₇.₅	0.7380258225739276	50
RadTract n₇.₅	0.7688463140358184	50
RadTract n₇.₅	0.7655143690129113	50
RadTract n₇.₅	0.7630154102457309	50
RadTract n₇.₅	0.7559350270720533	50
RadTract n₇.₅	0.730112453144523	50
RadTract n₇.₅	0.7546855476884632	50
RadTract n₇.₅	0.5618492294877134	50
RadTract n₇.₅	0.5368596418159101	50
RadTract n₇.₅	0.5443565181174511	50
RadTract n₇.₅	0.5726780508121616	50
RadTract n₇.₅	0.5685131195335277	50
RadTract n₇.₅	0.578508954602249	50
RadTract n₇.₅	0.5605997501041232	50
RadTract n₇.₅	0.5326947105372761	50
RadTract n₇.₅	0.5626822157434402	50
RadTract n₇.₅	0.5689296126613911	50
RadTract n₇.₅	0.68304872969596	50
RadTract n₇.₅	0.6822157434402333	50
RadTract n₇.₅	0.6718034152436484	50
RadTract n₇.₅	0.6888796334860474	50
RadTract n₇.₅	0.6838817159516868	50
RadTract n₇.₅	0.6793002915451896	50
RadTract n₇.₅	0.6876301541024574	50
RadTract n₇.₅	0.7022074135776758	50
RadTract n₇.₅	0.6747188671386922	50
RadTract n₇.₅	0.6959600166597251	50
RadTract n₇.₅	0.7513536026655561	50
RadTract n₇.₅	0.747188671386922	50
RadTract n₇.₅	0.7309454394002499	50
RadTract n₇.₅	0.7409412744689712	50
RadTract n₇.₅	0.7355268638067471	50
RadTract n₇.₅	0.7305289462723865	50
RadTract n₇.₅	0.7496876301541024	50
RadTract n₇.₅	0.753436068304873	50
RadTract n₇.₅	0.7559350270720534	50
RadTract n₇.₅	0.753436068304873	50
RadTract n₇.₅	0.7026239067055393	50
RadTract n₇.₅	0.7038733860891295	50
RadTract n₇.₅	0.7092877967513536	50
RadTract n₇.₅	0.7013744273219493	50
RadTract n₇.₅	0.7388588088296543	50
RadTract n₇.₅	0.7109537692628072	50
RadTract n₇.₅	0.7109537692628072	50
RadTract n₇.₅	0.7255310287380259	50
RadTract n₇.₅	0.7130362349021241	50
RadTract n₇.₅	0.70637234485631	50
RadTract n₂.₅	0.6643065389421074	50
RadTract n₂.₅	0.6643065389421074	50
RadTract n₂.₅	0.6593086214077468	50
RadTract n₂.₅	0.6505622657226156	50
RadTract n₂.₅	0.660558100791337	50
RadTract n₂.₅	0.6538942107455227	50
RadTract n₂.₅	0.6622240733027905	50
RadTract n₂.₅	0.6538942107455228	50
RadTract n₂.₅	0.6688879633486047	50
RadTract n₂.₅	0.6643065389421076	50
RadTract n₂.₅	0.5851728446480633	50
RadTract n₂.₅	0.6197417742607247	50
RadTract n₂.₅	0.6168263223656808	50
RadTract n₂.₅	0.5997501041232819	50
RadTract n₂.₅	0.597667638483965	50
RadTract n₂.₅	0.5926697209496044	50
RadTract n₂.₅	0.6126613910870471	50
RadTract n₂.₅	0.6064139941690962	50
RadTract n₂.₅	0.5993336109954186	50
RadTract n₂.₅	0.595585172844648	50
RadTract n₂.₅	0.5639316951270305	50
RadTract n₂.₅	0.5847563515201999	50
RadTract n₂.₅	0.5868388171595168	50
RadTract n₂.₅	0.5814244064972929	50
RadTract n₂.₅	0.5693461057892544	50
RadTract n₂.₅	0.6172428154935444	50
RadTract n₂.₅	0.5889212827988338	50
RadTract n₂.₅	0.5893377759266972	50
RadTract n₂.₅	0.573094543940025	50
RadTract n₂.₅	0.5747605164514784	50
RadTract n₂.₅	0.6297376093294461	50
RadTract n₂.₅	0.6472303206997084	50
RadTract n₂.₅	0.6459808413161183	50
RadTract n₂.₅	0.6451478550603916	50
RadTract n₂.₅	0.6472303206997084	50
RadTract n₂.₅	0.6339025406080799	50
RadTract n₂.₅	0.650978758850479	50
RadTract n₂.₅	0.6609745939192003	50
RadTract n₂.₅	0.6139108704706372	50
RadTract n₂.₅	0.6451478550603915	50
RadTract n₂.₅	0.5614327363598501	50
RadTract n₂.₅	0.5797584339858393	50
RadTract n₂.₅	0.5626822157434402	50
RadTract n₂.₅	0.5751770095793419	50
RadTract n₂.₅	0.582673885880883	50
RadTract n₂.₅	0.544356518117451	50
RadTract n₂.₅	0.5843398583923365	50
RadTract n₂.₅	0.5968346522282382	50
RadTract n₂.₅	0.5776759683465222	50
RadTract n₂.₅	0.5701790920449813	50
RadTract n₂.₅	0.6901291128696376	50
RadTract n₂.₅	0.6547271970012495	50
RadTract n₂.₅	0.6726364014993752	50
RadTract n₂.₅	0.6855476884631404	50
RadTract n₂.₅	0.6676384839650146	50
RadTract n₂.₅	0.6609745939192003	50
RadTract n₂.₅	0.6822157434402332	50
RadTract n₂.₅	0.660558100791337	50
RadTract n₂.₅	0.6730528946272386	50
RadTract n₂.₅	0.6784673052894626	50
RadTract n₂.₅	0.7363598500624741	50
RadTract n₂.₅	0.7217825905872552	50
RadTract n₂.₅	0.7342773844231569	50
RadTract n₂.₅	0.7392753019575177	50
RadTract n₂.₅	0.7317784256559767	50
RadTract n₂.₅	0.7434402332361516	50
RadTract n₂.₅	0.743856726364015	50
RadTract n₂.₅	0.7463556851311953	50
RadTract n₂.₅	0.7405247813411079	50
RadTract n₂.₅	0.7346938775510204	50
RadTract n₂.₅	0.7251145356101625	50
RadTract n₂.₅	0.7376093294460642	50
RadTract n₂.₅	0.738442315701791	50
RadTract n₂.₅	0.7334443981674302	50
RadTract n₂.₅	0.7192836318200749	50
RadTract n₂.₅	0.7351103706788837	50
RadTract n₂.₅	0.7230320699708455	50
RadTract n₂.₅	0.7251145356101624	50
RadTract n₂.₅	0.7292794668887963	50
RadTract n₂.₅	0.7280299875052062	50
RadTract n₂.₅	0.6988754685547689	50
RadTract n₂.₅	0.6605581007913369	50
RadTract n₂.₅	0.6726364014993752	50
RadTract n₂.₅	0.6643065389421074	50
RadTract n₂.₅	0.6822157434402332	50
RadTract n₂.₅	0.6809662640566431	50
RadTract n₂.₅	0.6597251145356101	50
RadTract n₂.₅	0.6722199083715118	50
RadTract n₂.₅	0.6897126197417742	50
RadTract n₂.₅	0.6801332778009164	50
RadTract n₂.₅	0.7621824239900042	50
RadTract n₂.₅	0.7571845064556435	50
RadTract n₂.₅	0.7671803415243649	50
RadTract n₂.₅	0.7551020408163265	50
RadTract n₂.₅	0.7688463140358184	50
RadTract n₂.₅	0.768429820907955	50
RadTract n₂.₅	0.7501041232819659	50
RadTract n₂.₅	0.7546855476884631	50
RadTract n₂.₅	0.7405247813411079	50
RadTract n₂.₅	0.7484381507705122	50
RadTract n₂.₅	0.6305705955851728	50
RadTract n₂.₅	0.6380674718867139	50
RadTract n₂.₅	0.6368179925031237	50
RadTract n₂.₅	0.6572261557684298	50
RadTract n₂.₅	0.6476468138275718	50
RadTract n₂.₅	0.65847563515202	50
RadTract n₂.₅	0.6264056643065389	50
RadTract n₂.₅	0.6305705955851728	50
RadTract n₂.₅	0.6305705955851728	50
RadTract n₂.₅	0.6522282382340692	50
RadTract n₂.₅	0.6097459391920033	50
RadTract n₂.₅	0.6259891711786755	50
RadTract n₂.₅	0.6351520199916703	50
RadTract n₂.₅	0.6405664306538942	50
RadTract n₂.₅	0.6101624323198667	50
RadTract n₂.₅	0.6355685131195336	50
RadTract n₂.₅	0.6184922948771345	50
RadTract n₂.₅	0.6118284048313203	50
RadTract n₂.₅	0.63390254060808	50
RadTract n₂.₅	0.6268221574344022	50
RadTract n₂.₅	0.6259891711786755	50
RadTract n₂.₅	0.6180758017492712	50
RadTract n₂.₅	0.6413994169096209	50
RadTract n₂.₅	0.6105789254477301	50
RadTract n₂.₅	0.6280716368179925	50
RadTract n₂.₅	0.6239067055393586	50
RadTract n₂.₅	0.6451478550603915	50
RadTract n₂.₅	0.6268221574344024	50
RadTract n₂.₅	0.6059975010412328	50
RadTract n₂.₅	0.6372344856309871	50
RadTract n₂.₅	0.6418159100374844	50
RadTract n₂.₅	0.6513952519783424	50
RadTract n₂.₅	0.6389004581424407	50
RadTract n₂.₅	0.6422324031653478	50
RadTract n₂.₅	0.6372344856309871	50
RadTract n₂.₅	0.6501457725947521	50
RadTract n₂.₅	0.6463973344439817	50
RadTract n₂.₅	0.656393169512703	50
RadTract n₂.₅	0.6676384839650147	50
RadTract n₂.₅	0.6580591420241566	50
RadTract 1	0.7230320699708455	100
RadTract 1	0.7155351936693044	100
RadTract 1	0.722615576842982	100
RadTract 1	0.7234485630987089	100
RadTract 1	0.6997084548104957	100
RadTract 1	0.711786755518534	100
RadTract 1	0.7284464806330695	100
RadTract 1	0.720533111203665	100
RadTract 1	0.736359850062474	100
RadTract 1	0.7038733860891295	100
RadTract 1	0.5422740524781341	100
RadTract 1	0.5235318617242816	100
RadTract 1	0.5397750937109538	100
RadTract 1	0.5035401915868388	100
RadTract 1	0.5102040816326531	100
RadTract 1	0.5376926280716368	100
RadTract 1	0.5572678050812161	100
RadTract 1	0.5289462723865056	100
RadTract 1	0.5235318617242816	100
RadTract 1	0.5351936693044564	100
RadTract 1	0.5460224906289046	100
RadTract 1	0.49146189087880043	100
RadTract 1	0.5264473136193253	100
RadTract 1	0.5201999167013744	100
RadTract 1	0.5185339441899208	100
RadTract 1	0.5189504373177842	100
RadTract 1	0.5456059975010412	100
RadTract 1	0.5343606830487297	100
RadTract 1	0.5589337775926697	100
RadTract 1	0.5510204081632653	100
RadTract 1	0.5743440233236152	100
RadTract 1	0.5460224906289046	100
RadTract 1	0.5726780508121616	100
RadTract 1	0.5364431486880467	100
RadTract 1	0.5318617242815494	100
RadTract 1	0.5314452311536859	100
RadTract 1	0.56143273635985	100
RadTract 1	0.5326947105372761	100
RadTract 1	0.5406080799666806	100
RadTract 1	0.5747605164514786	100
RadTract 1	0.6143273635985007	100
RadTract 1	0.5955851728446481	100
RadTract 1	0.6209912536443148	100
RadTract 1	0.6201582673885881	100
RadTract 1	0.6218242399000417	100
RadTract 1	0.6018325697625988	100
RadTract 1	0.6068304872969597	100
RadTract 1	0.622240733027905	100
RadTract 1	0.5822573927530195	100
RadTract 1	0.6184922948771345	100
RadTract 1	0.5826738858808829	100
RadTract 1	0.6080799666805498	100
RadTract 1	0.6034985422740525	100
RadTract 1	0.5672636401499376	100
RadTract 1	0.601832569762599	100
RadTract 1	0.5980841316118284	100
RadTract 1	0.592253227821741	100
RadTract 1	0.5743440233236151	100
RadTract 1	0.5939192003331946	100
RadTract 1	0.5947521865889214	100
RadTract 1	0.6568096626405665	100
RadTract 1	0.6534777176176593	100
RadTract 1	0.6518117451062058	100
RadTract 1	0.6784673052894628	100
RadTract 1	0.6693044564764682	100
RadTract 1	0.6738858808829654	100
RadTract 1	0.6872136609745939	100
RadTract 1	0.6526447313619326	100
RadTract 1	0.6538942107455227	100
RadTract 1	0.6705539358600583	100
RadTract 1	0.6668054977092879	100
RadTract 1	0.6813827571845065	100
RadTract 1	0.6651395251978343	100
RadTract 1	0.6867971678467305	100
RadTract 1	0.6863806747188672	100
RadTract 1	0.6847147022074136	100
RadTract 1	0.6967930029154519	100
RadTract 1	0.6713869221157851	100
RadTract 1	0.6705539358600583	100
RadTract 1	0.6867971678467306	100
RadTract 1	0.6468138275718451	100
RadTract 1	0.665972511453561	100
RadTract 1	0.6738858808829655	100
RadTract 1	0.6655560183256977	100
RadTract 1	0.6826322365680966	100
RadTract 1	0.6855476884631403	100
RadTract 1	0.6797167846730529	100
RadTract 1	0.6534777176176593	100
RadTract 1	0.6955435235318617	100
RadTract 1	0.6922115785089545	100
RadTract 1	0.6626405664306539	100
RadTract 1	0.6722199083715118	100
RadTract 1	0.6688879633486048	100
RadTract 1	0.6780508121615993	100
RadTract 1	0.6630570595585172	100
RadTract 1	0.6884631403581841	100
RadTract 1	0.6713869221157851	100
RadTract 1	0.6930445647646813	100
RadTract 1	0.6580591420241565	100
RadTract 1	0.694710537276135	100
RadTract 1	0.6438983756768011	100
RadTract 1	0.6813827571845064	100
RadTract 1	0.6668054977092878	100
RadTract 1	0.648896293211162	100
RadTract 1	0.6651395251978341	100
RadTract 1	0.6405664306538942	100
RadTract 1	0.6776343190337359	100
RadTract 1	0.6563931695127031	100
RadTract 1	0.6534777176176592	100
RadTract 1	0.6763848396501457	100
RadTract 1	0.6476468138275718	100
RadTract 1	0.6834652228238234	100
RadTract 1	0.6497292794668887	100
RadTract 1	0.653061224489796	100
RadTract 1	0.6272386505622658	100
RadTract 1	0.6355685131195334	100
RadTract 1	0.6418159100374844	100
RadTract 1	0.641399416909621	100
RadTract 1	0.6738858808829654	100
RadTract 1	0.6688879633486048	100
RadTract 1	0.5422740524781341	100
RadTract 1	0.5697625989171179	100
RadTract 1	0.5860058309037901	100
RadTract 1	0.5897542690545605	100
RadTract 1	0.5643481882548939	100
RadTract 1	0.5860058309037901	100
RadTract 1	0.5605997501041233	100
RadTract 1	0.5872553102873803	100
RadTract 1	0.5793419408579759	100
RadTract 1	0.5572678050812161	100
RadTract 1	0.6276551436901292	100
RadTract 1	0.6280716368179925	100
RadTract 1	0.5830903790087463	100
RadTract 1	0.6064139941690962	100
RadTract 1	0.5918367346938775	100
RadTract 1	0.6039150354019158	100
RadTract 1	0.6214077467721784	100
RadTract 1	0.6143273635985007	100
RadTract 1	0.6322365680966264	100
RadTract 1	0.6172428154935443	100
RadTract n₅	0.7105372761349438	100
RadTract n₅	0.7034568929612661	100
RadTract n₅	0.7030403998334027	100
RadTract n₅	0.692628071636818	100
RadTract n₅	0.6872136609745939	100
RadTract n₅	0.7026239067055394	100
RadTract n₅	0.7080383173677635	100
RadTract n₅	0.7013744273219492	100
RadTract n₅	0.6768013327780091	100
RadTract n₅	0.7113702623906706	100
RadTract n₅	0.6743023740108288	100
RadTract n₅	0.6538942107455228	100
RadTract n₅	0.6384839650145773	100
RadTract n₅	0.6368179925031237	100
RadTract n₅	0.6601416076634735	100
RadTract n₅	0.656393169512703	100
RadTract n₅	0.6593086214077467	100
RadTract n₅	0.6522282382340692	100
RadTract n₅	0.6793002915451896	100
RadTract n₅	0.6693044564764682	100
RadTract n₅	0.5672636401499376	100
RadTract n₅	0.5643481882548937	100
RadTract n₅	0.5426905456059974	100
RadTract n₅	0.592253227821741	100
RadTract n₅	0.6101624323198667	100
RadTract n₅	0.590170762182424	100
RadTract n₅	0.5822573927530196	100
RadTract n₅	0.594335693461058	100
RadTract n₅	0.5910037484381507	100
RadTract n₅	0.6101624323198667	100
RadTract n₅	0.5910037484381507	100
RadTract n₅	0.578508954602249	100
RadTract n₅	0.597667638483965	100
RadTract n₅	0.5630987088713035	100
RadTract n₅	0.5718450645564348	100
RadTract n₅	0.5710120783007081	100
RadTract n₅	0.5664306538942108	100
RadTract n₅	0.5755935027072053	100
RadTract n₅	0.5685131195335277	100
RadTract n₅	0.6018325697625988	100
RadTract n₅	0.6118284048313203	100
RadTract n₅	0.6251561849229488	100
RadTract n₅	0.6234902124114952	100
RadTract n₅	0.6026655560183256	100
RadTract n₅	0.6143273635985006	100
RadTract n₅	0.6197417742607247	100
RadTract n₅	0.6214077467721781	100
RadTract n₅	0.6139108704706373	100
RadTract n₅	0.6059975010412328	100
RadTract n₅	0.626405664306539	100
RadTract n₅	0.6493127863390254	100
RadTract n₅	0.6301541024573095	100
RadTract n₅	0.661807580174927	100
RadTract n₅	0.6580591420241566	100
RadTract n₅	0.6580591420241566	100
RadTract n₅	0.6597251145356101	100
RadTract n₅	0.6522282382340691	100
RadTract n₅	0.638067471886714	100
RadTract n₅	0.643481882548938	100
RadTract n₅	0.6493127863390254	100
RadTract n₅	0.7792586422324033	100
RadTract n₅	0.7646813827571844	100
RadTract n₅	0.7746772178259058	100
RadTract n₅	0.7650978758850479	100
RadTract n₅	0.7746772178259058	100
RadTract n₅	0.7846730528946272	100
RadTract n₅	0.7551020408163265	100
RadTract n₅	0.7892544773011246	100
RadTract n₅	0.7700957934194086	100
RadTract n₅	0.7788421491045399	100
RadTract n₅	0.7192836318200748	100
RadTract n₅	0.737609329446064	100
RadTract n₅	0.7334443981674301	100
RadTract n₅	0.7301124531445231	100
RadTract n₅	0.7330279050395669	100
RadTract n₅	0.717201166180758	100
RadTract n₅	0.7159516867971679	100
RadTract n₅	0.73219491878384	100
RadTract n₅	0.7255310287380258	100
RadTract n₅	0.7246980424822991	100
RadTract n₅	0.6380674718867139	100
RadTract n₅	0.6526447313619326	100
RadTract n₅	0.6534777176176593	100
RadTract n₅	0.6364014993752602	100
RadTract n₅	0.6380674718867139	100
RadTract n₅	0.6697209496043315	100
RadTract n₅	0.6372344856309872	100
RadTract n₅	0.6568096626405665	100
RadTract n₅	0.6551436901291129	100
RadTract n₅	0.6334860474802165	100
RadTract n₅	0.6747188671386923	100
RadTract n₅	0.7059558517284465	100
RadTract n₅	0.7246980424822991	100
RadTract n₅	0.7246980424822991	100
RadTract n₅	0.6872136609745939	100
RadTract n₅	0.7142857142857143	100
RadTract n₅	0.7142857142857142	100
RadTract n₅	0.7084548104956269	100
RadTract n₅	0.7234485630987089	100
RadTract n₅	0.7288629737609329	100
RadTract n₅	0.6180758017492711	100
RadTract n₅	0.6251561849229487	100
RadTract n₅	0.641399416909621	100
RadTract n₅	0.6488962932111619	100
RadTract n₅	0.644731361932528	100
RadTract n₅	0.6488962932111619	100
RadTract n₅	0.6234902124114952	100
RadTract n₅	0.6497292794668889	100
RadTract n₅	0.6139108704706372	100
RadTract n₅	0.6522282382340692	100
RadTract n₅	0.6513952519783424	100
RadTract n₅	0.6559766763848397	100
RadTract n₅	0.6738858808829654	100
RadTract n₅	0.6488962932111619	100
RadTract n₅	0.6747188671386921	100
RadTract n₅	0.6751353602665555	100
RadTract n₅	0.6755518533944189	100
RadTract n₅	0.6747188671386922	100
RadTract n₅	0.6455643481882549	100
RadTract n₅	0.631820074968763	100
RadTract n₅	0.6826322365680966	100
RadTract n₅	0.6922115785089547	100
RadTract n₅	0.6913785922532278	100
RadTract n₅	0.6647230320699707	100
RadTract n₅	0.6830487296959601	100
RadTract n₅	0.6772178259058725	100
RadTract n₅	0.7063723448563098	100
RadTract n₅	0.6738858808829654	100
RadTract n₅	0.685131195335277	100
RadTract n₅	0.6747188671386923	100
RadTract n₅	0.6763848396501457	100
RadTract n₅	0.6813827571845065	100
RadTract n₅	0.6759683465222825	100
RadTract n₅	0.6963765097875886	100
RadTract n₅	0.6813827571845064	100
RadTract n₅	0.6697209496043316	100
RadTract n₅	0.6959600166597251	100
RadTract n₅	0.6643065389421073	100
RadTract n₅	0.6722199083715118	100
RadTract n₅	0.6805497709287797	100
RadTract n₇.₅	0.7042898792169929	100
RadTract n₇.₅	0.6867971678467305	100
RadTract n₇.₅	0.6988754685547688	100
RadTract n₇.₅	0.6834652228238236	100
RadTract n₇.₅	0.6672219908371511	100
RadTract n₇.₅	0.6851311953352769	100
RadTract n₇.₅	0.6834652228238234	100
RadTract n₇.₅	0.6759683465222823	100
RadTract n₇.₅	0.6955435235318617	100
RadTract n₇.₅	0.6872136609745939	100
RadTract n₇.₅	0.5581007913369429	100
RadTract n₇.₅	0.5489379425239483	100
RadTract n₇.₅	0.5664306538942108	100
RadTract n₇.₅	0.580591420241566	100
RadTract n₇.₅	0.5718450645564348	100
RadTract n₇.₅	0.5768429820907955	100
RadTract n₇.₅	0.5755935027072052	100
RadTract n₇.₅	0.579758433985839	100
RadTract n₇.₅	0.5693461057892545	100
RadTract n₇.₅	0.5839233652644732	100
RadTract n₇.₅	0.42232403165347776	100
RadTract n₇.₅	0.392753019575177	100
RadTract n₇.₅	0.4460641399416909	100
RadTract n₇.₅	0.4152436484798001	100
RadTract n₇.₅	0.40108288213244486	100
RadTract n₇.₅	0.4073302790503957	100
RadTract n₇.₅	0.42107455226988755	100
RadTract n₇.₅	0.40441482715535193	100
RadTract n₇.₅	0.4352353186172428	100
RadTract n₇.₅	0.4264889629321116	100
RadTract n₇.₅	0.5310287380258225	100
RadTract n₇.₅	0.5206164098292377	100
RadTract n₇.₅	0.5501874219075387	100
RadTract n₇.₅	0.5643481882548937	100
RadTract n₇.₅	0.5335276967930029	100
RadTract n₇.₅	0.5235318617242816	100
RadTract n₇.₅	0.5081216159933362	100
RadTract n₇.₅	0.5239483548521449	100
RadTract n₇.₅	0.5031236984589754	100
RadTract n₇.₅	0.5389421074552271	100
RadTract n₇.₅	0.5597667638483965	100
RadTract n₇.₅	0.5551853394418992	100
RadTract n₇.₅	0.5622657226155768	100
RadTract n₇.₅	0.5660141607663473	100
RadTract n₇.₅	0.5714285714285714	100
RadTract n₇.₅	0.5772594752186588	100
RadTract n₇.₅	0.5239483548521449	100
RadTract n₇.₅	0.5980841316118284	100
RadTract n₇.₅	0.5518533944189921	100
RadTract n₇.₅	0.5639316951270303	100
RadTract n₇.₅	0.687213660974594	100
RadTract n₇.₅	0.7009579341940858	100
RadTract n₇.₅	0.7142857142857142	100
RadTract n₇.₅	0.7101207830070804	100
RadTract n₇.₅	0.6976259891711786	100
RadTract n₇.₅	0.6676384839650145	100
RadTract n₇.₅	0.6917950853810911	100
RadTract n₇.₅	0.7047063723448563	100
RadTract n₇.₅	0.7034568929612661	100
RadTract n₇.₅	0.7026239067055393	100
RadTract n₇.₅	0.7409412744689713	100
RadTract n₇.₅	0.7905039566847146	100
RadTract n₇.₅	0.764264889629321	100
RadTract n₇.₅	0.7646813827571847	100
RadTract n₇.₅	0.7596834652228238	100
RadTract n₇.₅	0.751353602665556	100
RadTract n₇.₅	0.7642648896293212	100
RadTract n₇.₅	0.7621824239900041	100
RadTract n₇.₅	0.753436068304873	100
RadTract n₇.₅	0.7509371095376925	100
RadTract n₇.₅	0.6693044564764681	100
RadTract n₇.₅	0.6938775510204082	100
RadTract n₇.₅	0.6963765097875885	100
RadTract n₇.₅	0.7088713036234903	100
RadTract n₇.₅	0.6797167846730529	100
RadTract n₇.₅	0.6701374427321949	100
RadTract n₇.₅	0.7017909204498125	100
RadTract n₇.₅	0.6726364014993753	100
RadTract n₇.₅	0.6888796334860474	100
RadTract n₇.₅	0.6805497709287798	100
RadTract n₇.₅	0.6909620991253643	100
RadTract n₇.₅	0.7159516867971678	100
RadTract n₇.₅	0.7047063723448562	100
RadTract n₇.₅	0.7109537692628072	100
RadTract n₇.₅	0.719283631820075	100
RadTract n₇.₅	0.7051228654727196	100
RadTract n₇.₅	0.7101207830070805	100
RadTract n₇.₅	0.7055393586005831	100
RadTract n₇.₅	0.7180341524364848	100
RadTract n₇.₅	0.7026239067055393	100
RadTract n₇.₅	0.7413577675968346	100
RadTract n₇.₅	0.734277384423157	100
RadTract n₇.₅	0.7388588088296543	100
RadTract n₇.₅	0.7405247813411078	100
RadTract n₇.₅	0.7426072469804248	100
RadTract n₇.₅	0.736359850062474	100
RadTract n₇.₅	0.7371928363182008	100
RadTract n₇.₅	0.7288629737609329	100
RadTract n₇.₅	0.7571845064556435	100
RadTract n₇.₅	0.7430237401082882	100
RadTract n₇.₅	0.646813827571845	100
RadTract n₇.₅	0.6289046230737193	100
RadTract n₇.₅	0.6538942107455227	100
RadTract n₇.₅	0.6405664306538943	100
RadTract n₇.₅	0.6251561849229488	100
RadTract n₇.₅	0.6330695543523532	100
RadTract n₇.₅	0.6047480216576426	100
RadTract n₇.₅	0.6130778842149104	100
RadTract n₇.₅	0.6613910870470637	100
RadTract n₇.₅	0.6480633069554353	100
RadTract n₇.₅	0.6543107038733863	100
RadTract n₇.₅	0.6364014993752602	100
RadTract n₇.₅	0.6222407330279051	100
RadTract n₇.₅	0.6430653894210746	100
RadTract n₇.₅	0.6368179925031237	100
RadTract n₇.₅	0.6438983756768013	100
RadTract n₇.₅	0.6297376093294461	100
RadTract n₇.₅	0.631820074968763	100
RadTract n₇.₅	0.6280716368179925	100
RadTract n₇.₅	0.6409829237817576	100
RadTract n₇.₅	0.7655143690129113	100
RadTract n₇.₅	0.7421907538525614	100
RadTract n₇.₅	0.7542690545605998	100
RadTract n₇.₅	0.751353602665556	100
RadTract n₇.₅	0.7401082882132445	100
RadTract n₇.₅	0.7459391920033319	100
RadTract n₇.₅	0.7680133277800917	100
RadTract n₇.₅	0.7517700957934194	100
RadTract n₇.₅	0.7646813827571846	100
RadTract n₇.₅	0.747188671386922	100
RadTract n₇.₅	0.6251561849229488	100
RadTract n₇.₅	0.6618075801749271	100
RadTract n₇.₅	0.6643065389421074	100
RadTract n₇.₅	0.6534777176176592	100
RadTract n₇.₅	0.6597251145356101	100
RadTract n₇.₅	0.6684714702207413	100
RadTract n₇.₅	0.6722199083715119	100
RadTract n₇.₅	0.6730528946272387	100
RadTract n₇.₅	0.6630570595585172	100
RadTract n₇.₅	0.6576426488962932	100
RadTract n₂.₅	0.6384839650145773	100
RadTract n₂.₅	0.6368179925031238	100
RadTract n₂.₅	0.6109954185755936	100
RadTract n₂.₅	0.6168263223656808	100
RadTract n₂.₅	0.6193252811328613	100
RadTract n₂.₅	0.6143273635985007	100
RadTract n₂.₅	0.599750104123282	100
RadTract n₂.₅	0.6197417742607247	100
RadTract n₂.₅	0.6155768429820908	100
RadTract n₂.₅	0.6468138275718451	100
RadTract n₂.₅	0.5843398583923365	100
RadTract n₂.₅	0.5864223240316535	100
RadTract n₂.₅	0.5668471470220741	100
RadTract n₂.₅	0.6001665972511453	100
RadTract n₂.₅	0.5847563515201999	100
RadTract n₂.₅	0.5914202415660141	100
RadTract n₂.₅	0.5876718034152437	100
RadTract n₂.₅	0.5993336109954186	100
RadTract n₂.₅	0.5689296126613912	100
RadTract n₂.₅	0.5818408996251562	100
RadTract n₂.₅	0.6164098292378176	100
RadTract n₂.₅	0.6109954185755935	100
RadTract n₂.₅	0.6101624323198667	100
RadTract n₂.₅	0.6230737192836319	100
RadTract n₂.₅	0.588088296543107	100
RadTract n₂.₅	0.6097459391920033	100
RadTract n₂.₅	0.6180758017492711	100
RadTract n₂.₅	0.6243231986672219	100
RadTract n₂.₅	0.5885047896709704	100
RadTract n₂.₅	0.6043315285297793	100
RadTract n₂.₅	0.6289046230737193	100
RadTract n₂.₅	0.6368179925031237	100
RadTract n₂.₅	0.6534777176176593	100
RadTract n₂.₅	0.6247396917950854	100
RadTract n₂.₅	0.646813827571845	100
RadTract n₂.₅	0.6093294460641399	100
RadTract n₂.₅	0.6268221574344023	100
RadTract n₂.₅	0.6389004581424407	100
RadTract n₂.₅	0.601832569762599	100
RadTract n₂.₅	0.6518117451062057	100
RadTract n₂.₅	0.5235318617242816	100
RadTract n₂.₅	0.502707205331112	100
RadTract n₂.₅	0.49271137026239065	100
RadTract n₂.₅	0.5360266555601833	100
RadTract n₂.₅	0.4989587671803416	100
RadTract n₂.₅	0.49187838400666395	100
RadTract n₂.₅	0.5110370678883799	100
RadTract n₂.₅	0.5035401915868388	100
RadTract n₂.₅	0.47980008329862556	100
RadTract n₂.₅	0.497292794668888	100
RadTract n₂.₅	0.6593086214077467	100
RadTract n₂.₅	0.6588921282798833	100
RadTract n₂.₅	0.6630570595585172	100
RadTract n₂.₅	0.6543107038733861	100
RadTract n₂.₅	0.6638900458142439	100
RadTract n₂.₅	0.6438983756768013	100
RadTract n₂.₅	0.6522282382340691	100
RadTract n₂.₅	0.6526447313619326	100
RadTract n₂.₅	0.6680549770928779	100
RadTract n₂.₅	0.661807580174927	100
RadTract n₂.₅	0.7613494377342774	100
RadTract n₂.₅	0.7505206164098293	100
RadTract n₂.₅	0.7526030820491462	100
RadTract n₂.₅	0.7405247813411079	100
RadTract n₂.₅	0.7546855476884631	100
RadTract n₂.₅	0.7617659308621407	100
RadTract n₂.₅	0.7538525614327364	100
RadTract n₂.₅	0.7596834652228238	100
RadTract n₂.₅	0.7592669720949604	100
RadTract n₂.₅	0.7663473552686381	100
RadTract n₂.₅	0.7076218242399002	100
RadTract n₂.₅	0.7197001249479384	100
RadTract n₂.₅	0.7005414410662224	100
RadTract n₂.₅	0.7155351936693044	100
RadTract n₂.₅	0.7109537692628072	100
RadTract n₂.₅	0.7092877967513536	100
RadTract n₂.₅	0.7205331112036651	100
RadTract n₂.₅	0.722615576842982	100
RadTract n₂.₅	0.7147022074135776	100
RadTract n₂.₅	0.7088713036234902	100
RadTract n₂.₅	0.7009579341940858	100
RadTract n₂.₅	0.6997084548104957	100
RadTract n₂.₅	0.7167846730528946	100
RadTract n₂.₅	0.6951270304039983	100
RadTract n₂.₅	0.700124947938359	100
RadTract n₂.₅	0.7017909204498125	100
RadTract n₂.₅	0.7013744273219492	100
RadTract n₂.₅	0.6972094960433153	100
RadTract n₂.₅	0.6834652228238234	100
RadTract n₂.₅	0.6847147022074135	100
RadTract n₂.₅	0.736359850062474	100
RadTract n₂.₅	0.7271970012494794	100
RadTract n₂.₅	0.7388588088296544	100
RadTract n₂.₅	0.7309454394002498	100
RadTract n₂.₅	0.7463556851311953	100
RadTract n₂.₅	0.7463556851311953	100
RadTract n₂.₅	0.7526030820491462	100
RadTract n₂.₅	0.7471886713869222	100
RadTract n₂.₅	0.7301124531445231	100
RadTract n₂.₅	0.7625989171178675	100
RadTract n₂.₅	0.6272386505622658	100
RadTract n₂.₅	0.6093294460641399	100
RadTract n₂.₅	0.6322365680966264	100
RadTract n₂.₅	0.6226572261557684	100
RadTract n₂.₅	0.6376509787588505	100
RadTract n₂.₅	0.6455643481882549	100
RadTract n₂.₅	0.6018325697625989	100
RadTract n₂.₅	0.6155768429820909	100
RadTract n₂.₅	0.6301541024573094	100
RadTract n₂.₅	0.6301541024573094	100
RadTract n₂.₅	0.6434818825489379	100
RadTract n₂.₅	0.6855476884631403	100
RadTract n₂.₅	0.688463140358184	100
RadTract n₂.₅	0.6838817159516868	100
RadTract n₂.₅	0.6751353602665555	100
RadTract n₂.₅	0.6780508121615992	100
RadTract n₂.₅	0.6772178259058725	100
RadTract n₂.₅	0.65847563515202	100
RadTract n₂.₅	0.6572261557684299	100
RadTract n₂.₅	0.6505622657226156	100
RadTract n₂.₅	0.6314035818408995	100
RadTract n₂.₅	0.6189087880049979	100
RadTract n₂.₅	0.6393169512703041	100
RadTract n₂.₅	0.626405664306539	100
RadTract n₂.₅	0.6059975010412328	100
RadTract n₂.₅	0.6347355268638067	100
RadTract n₂.₅	0.6214077467721782	100
RadTract n₂.₅	0.63515201999167	100
RadTract n₂.₅	0.6426488962932111	100
RadTract n₂.₅	0.6330695543523532	100
RadTract n₂.₅	0.6268221574344024	100
RadTract n₂.₅	0.6239067055393586	100
RadTract n₂.₅	0.63390254060808	100
RadTract n₂.₅	0.6609745939192003	100
RadTract n₂.₅	0.6401499375260309	100
RadTract n₂.₅	0.6443148688046647	100
RadTract n₂.₅	0.6401499375260309	100
RadTract n₂.₅	0.6259891711786756	100
RadTract n₂.₅	0.6513952519783424	100
RadTract n₂.₅	0.6430653894210745	100
RadTract 1	0.7401082882132444	150
RadTract 1	0.6813827571845064	150
RadTract 1	0.6842982090795501	150
RadTract 1	0.6984589754269055	150
RadTract 1	0.6951270304039985	150
RadTract 1	0.7167846730528946	150
RadTract 1	0.6930445647646815	150
RadTract 1	0.7122032486463974	150
RadTract 1	0.7138692211578508	150
RadTract 1	0.6867971678467306	150
RadTract 1	0.5497709287796751	150
RadTract 1	0.5643481882548939	150
RadTract 1	0.5635152019991669	150
RadTract 1	0.5664306538942108	150
RadTract 1	0.5360266555601833	150
RadTract 1	0.5426905456059974	150
RadTract 1	0.5514369012911287	150
RadTract 1	0.588088296543107	150
RadTract 1	0.5393586005830904	150
RadTract 1	0.5676801332778009	150
RadTract 1	0.4997917534360683	150
RadTract 1	0.506872136609746	150
RadTract 1	0.5031236984589753	150
RadTract 1	0.5093710953769263	150
RadTract 1	0.5043731778425656	150
RadTract 1	0.5343606830487297	150
RadTract 1	0.49312786339025405	150
RadTract 1	0.5447730112453145	150
RadTract 1	0.529362765514369	150
RadTract 1	0.5385256143273636	150
RadTract 1	0.5918367346938775	150
RadTract 1	0.5564348188254894	150
RadTract 1	0.5376926280716368	150
RadTract 1	0.5576842982090796	150
RadTract 1	0.5285297792586422	150
RadTract 1	0.5456059975010412	150
RadTract 1	0.5855893377759267	150
RadTract 1	0.5485214493960849	150
RadTract 1	0.5885047896709704	150
RadTract 1	0.5564348188254894	150
RadTract 1	0.6584756351520199	150
RadTract 1	0.6293211162015826	150
RadTract 1	0.661807580174927	150
RadTract 1	0.6668054977092877	150
RadTract 1	0.6418159100374843	150
RadTract 1	0.6289046230737192	150
RadTract 1	0.6867971678467306	150
RadTract 1	0.6438983756768013	150
RadTract 1	0.6455643481882548	150
RadTract 1	0.6505622657226156	150
RadTract 1	0.5714285714285714	150
RadTract 1	0.620158267388588	150
RadTract 1	0.5885047896709704	150
RadTract 1	0.5768429820907955	150
RadTract 1	0.5885047896709704	150
RadTract 1	0.6076634735526865	150
RadTract 1	0.5897542690545605	150
RadTract 1	0.5980841316118285	150
RadTract 1	0.5822573927530197	150
RadTract 1	0.5864223240316535	150
RadTract 1	0.6451478550603915	150
RadTract 1	0.6401499375260308	150
RadTract 1	0.6647230320699709	150
RadTract 1	0.6576426488962931	150
RadTract 1	0.6289046230737193	150
RadTract 1	0.6372344856309871	150
RadTract 1	0.673469387755102	150
RadTract 1	0.6322365680966264	150
RadTract 1	0.6472303206997084	150
RadTract 1	0.6580591420241565	150
RadTract 1	0.6730528946272386	150
RadTract 1	0.6763848396501457	150
RadTract 1	0.68304872969596	150
RadTract 1	0.6759683465222823	150
RadTract 1	0.6480633069554352	150
RadTract 1	0.6776343190337359	150
RadTract 1	0.6826322365680966	150
RadTract 1	0.6755518533944189	150
RadTract 1	0.6730528946272387	150
RadTract 1	0.6947105372761349	150
RadTract 1	0.6222407330279051	150
RadTract 1	0.653061224489796	150
RadTract 1	0.629737609329446	150
RadTract 1	0.6505622657226154	150
RadTract 1	0.6347355268638067	150
RadTract 1	0.6538942107455227	150
RadTract 1	0.6522282382340692	150
RadTract 1	0.6326530612244898	150
RadTract 1	0.6597251145356102	150
RadTract 1	0.6897126197417742	150
RadTract 1	0.6326530612244897	150
RadTract 1	0.6876301541024573	150
RadTract 1	0.661807580174927	150
RadTract 1	0.675551853394419	150
RadTract 1	0.6693044564764682	150
RadTract 1	0.6730528946272386	150
RadTract 1	0.6647230320699709	150
RadTract 1	0.6618075801749271	150
RadTract 1	0.6730528946272387	150
RadTract 1	0.6580591420241566	150
RadTract 1	0.620991253644315	150
RadTract 1	0.6347355268638066	150
RadTract 1	0.6380674718867138	150
RadTract 1	0.6688879633486047	150
RadTract 1	0.6555601832569762	150
RadTract 1	0.6376509787588505	150
RadTract 1	0.6634735526863806	150
RadTract 1	0.6397334443981674	150
RadTract 1	0.6551436901291128	150
RadTract 1	0.641399416909621	150
RadTract 1	0.6630570595585172	150
RadTract 1	0.6443148688046648	150
RadTract 1	0.6497292794668889	150
RadTract 1	0.6588921282798833	150
RadTract 1	0.6389004581424406	150
RadTract 1	0.6447313619325281	150
RadTract 1	0.6513952519783424	150
RadTract 1	0.6734693877551021	150
RadTract 1	0.6289046230737193	150
RadTract 1	0.6559766763848396	150
RadTract 1	0.5526863806747189	150
RadTract 1	0.5768429820907955	150
RadTract 1	0.5226988754685548	150
RadTract 1	0.5951686797167847	150
RadTract 1	0.5643481882548937	150
RadTract 1	0.5843398583923365	150
RadTract 1	0.5451895043731778	150
RadTract 1	0.5268638067471887	150
RadTract 1	0.6109954185755935	150
RadTract 1	0.5855893377759267	150
RadTract 1	0.5835068721366097	150
RadTract 1	0.550603915035402	150
RadTract 1	0.6118284048313203	150
RadTract 1	0.5864223240316535	150
RadTract 1	0.5801749271137026	150
RadTract 1	0.6209912536443148	150
RadTract 1	0.6076634735526864	150
RadTract 1	0.5660141607663474	150
RadTract 1	0.6084964598084132	150
RadTract 1	0.600999583506872	150
RadTract n₅	0.6901291128696376	150
RadTract n₅	0.7076218242398999	150
RadTract n₅	0.715118700541441	150
RadTract n₅	0.6997084548104957	150
RadTract n₅	0.7255310287380259	150
RadTract n₅	0.7147022074135776	150
RadTract n₅	0.6934610578925449	150
RadTract n₅	0.7034568929612662	150
RadTract n₅	0.7009579341940858	150
RadTract n₅	0.7059558517284464	150
RadTract n₅	0.655143690129113	150
RadTract n₅	0.6534777176176593	150
RadTract n₅	0.6480633069554352	150
RadTract n₅	0.6609745939192003	150
RadTract n₅	0.694710537276135	150
RadTract n₅	0.6534777176176594	150
RadTract n₅	0.6601416076634735	150
RadTract n₅	0.6659725114535611	150
RadTract n₅	0.6722199083715119	150
RadTract n₅	0.6730528946272386	150
RadTract n₅	0.47147022074135775	150
RadTract n₅	0.48438150770512284	150
RadTract n₅	0.4743856726364015	150
RadTract n₅	0.46605581007913366	150
RadTract n₅	0.51228654727197	150
RadTract n₅	0.47813411078717205	150
RadTract n₅	0.4668887963348604	150
RadTract n₅	0.4743856726364015	150
RadTract n₅	0.4743856726364015	150
RadTract n₅	0.4702207413577676	150
RadTract n₅	0.49937526030820495	150
RadTract n₅	0.5235318617242815	150
RadTract n₅	0.5289462723865056	150
RadTract n₅	0.5289462723865056	150
RadTract n₅	0.5585172844648063	150
RadTract n₅	0.5368596418159101	150
RadTract n₅	0.546438983756768	150
RadTract n₅	0.5468554768846314	150
RadTract n₅	0.5422740524781341	150
RadTract n₅	0.5810079133694294	150
RadTract n₅	0.5401915868388172	150
RadTract n₅	0.5843398583923365	150
RadTract n₅	0.5272802998750521	150
RadTract n₅	0.6084964598084133	150
RadTract n₅	0.5714285714285714	150
RadTract n₅	0.5418575593502708	150
RadTract n₅	0.5593502707205331	150
RadTract n₅	0.5589337775926697	150
RadTract n₅	0.5722615576842982	150
RadTract n₅	0.5610162432319867	150
RadTract n₅	0.6788837984173262	150
RadTract n₅	0.6863806747188672	150
RadTract n₅	0.6934610578925448	150
RadTract n₅	0.6830487296959601	150
RadTract n₅	0.6780508121615993	150
RadTract n₅	0.675551853394419	150
RadTract n₅	0.6838817159516868	150
RadTract n₅	0.6826322365680967	150
RadTract n₅	0.6676384839650146	150
RadTract n₅	0.65847563515202	150
RadTract n₅	0.762182423990004	150
RadTract n₅	0.764264889629321	150
RadTract n₅	0.7551020408163265	150
RadTract n₅	0.7530195751770096	150
RadTract n₅	0.7380258225739276	150
RadTract n₅	0.7309454394002499	150
RadTract n₅	0.7480216576426489	150
RadTract n₅	0.7600999583506871	150
RadTract n₅	0.7371928363182007	150
RadTract n₅	0.734277384423157	150
RadTract n₅	0.7238650562265723	150
RadTract n₅	0.7346938775510203	150
RadTract n₅	0.6863806747188671	150
RadTract n₅	0.7013744273219491	150
RadTract n₅	0.7126197417742607	150
RadTract n₅	0.7042898792169929	150
RadTract n₅	0.719283631820075	150
RadTract n₅	0.7221990837151187	150
RadTract n₅	0.7109537692628072	150
RadTract n₅	0.7188671386922116	150
RadTract n₅	0.6139108704706373	150
RadTract n₅	0.6259891711786756	150
RadTract n₅	0.6122448979591837	150
RadTract n₅	0.6147438567263641	150
RadTract n₅	0.6201582673885881	150
RadTract n₅	0.6339025406080799	150
RadTract n₅	0.6255726780508122	150
RadTract n₅	0.5993336109954186	150
RadTract n₅	0.6001665972511454	150
RadTract n₅	0.6155768429820907	150
RadTract n₅	0.7051228654727196	150
RadTract n₅	0.719283631820075	150
RadTract n₅	0.7217825905872552	150
RadTract n₅	0.7351103706788839	150
RadTract n₅	0.7480216576426488	150
RadTract n₅	0.738442315701791	150
RadTract n₅	0.7255310287380259	150
RadTract n₅	0.6992919616826322	150
RadTract n₅	0.7380258225739275	150
RadTract n₅	0.7296959600166597	150
RadTract n₅	0.6251561849229487	150
RadTract n₅	0.6497292794668887	150
RadTract n₅	0.6397334443981675	150
RadTract n₅	0.6543107038733861	150
RadTract n₅	0.6409829237817577	150
RadTract n₅	0.6343190337359433	150
RadTract n₅	0.6293211162015827	150
RadTract n₅	0.6068304872969597	150
RadTract n₅	0.650978758850479	150
RadTract n₅	0.6547271970012494	150
RadTract n₅	0.6730528946272387	150
RadTract n₅	0.6701374427321949	150
RadTract n₅	0.6892961266139108	150
RadTract n₅	0.6601416076634734	150
RadTract n₅	0.6488962932111619	150
RadTract n₅	0.6743023740108288	150
RadTract n₅	0.6647230320699709	150
RadTract n₅	0.6684714702207413	150
RadTract n₅	0.653061224489796	150
RadTract n₅	0.6705539358600583	150
RadTract n₅	0.6793002915451896	150
RadTract n₅	0.6859641815910038	150
RadTract n₅	0.6976259891711787	150
RadTract n₅	0.6842982090795502	150
RadTract n₅	0.6609745939192003	150
RadTract n₅	0.6693044564764682	150
RadTract n₅	0.6909620991253644	150
RadTract n₅	0.6984589754269055	150
RadTract n₅	0.7038733860891295	150
RadTract n₅	0.6867971678467305	150
RadTract n₅	0.7109537692628072	150
RadTract n₅	0.7122032486463974	150
RadTract n₅	0.6847147022074136	150
RadTract n₅	0.7038733860891295	150
RadTract n₅	0.7092877967513536	150
RadTract n₅	0.6955435235318618	150
RadTract n₅	0.7134527280299876	150
RadTract n₅	0.7197001249479382	150
RadTract n₅	0.693877551020408	150
RadTract n₅	0.6922115785089545	150
RadTract n₇.₅	0.7009579341940857	150
RadTract n₇.₅	0.7047063723448563	150
RadTract n₇.₅	0.6813827571845065	150
RadTract n₇.₅	0.685131195335277	150
RadTract n₇.₅	0.68304872969596	150
RadTract n₇.₅	0.6909620991253644	150
RadTract n₇.₅	0.6876301541024573	150
RadTract n₇.₅	0.6738858808829654	150
RadTract n₇.₅	0.6768013327780092	150
RadTract n₇.₅	0.678883798417326	150
RadTract n₇.₅	0.5610162432319867	150
RadTract n₇.₅	0.5893377759266971	150
RadTract n₇.₅	0.5835068721366097	150
RadTract n₇.₅	0.588088296543107	150
RadTract n₇.₅	0.5789254477301125	150
RadTract n₇.₅	0.5801749271137026	150
RadTract n₇.₅	0.6072469804248231	150
RadTract n₇.₅	0.5872553102873802	150
RadTract n₇.₅	0.594335693461058	150
RadTract n₇.₅	0.5918367346938775	150
RadTract n₇.₅	0.4564764681382757	150
RadTract n₇.₅	0.4248229904206581	150
RadTract n₇.₅	0.46688879633486047	150
RadTract n₇.₅	0.40399833402748847	150
RadTract n₇.₅	0.4156601416076634	150
RadTract n₇.₅	0.4543940024989588	150
RadTract n₇.₅	0.43856726364014986	150
RadTract n₇.₅	0.41191170345689293	150
RadTract n₇.₅	0.4523115368596418	150
RadTract n₇.₅	0.4398167430237401	150
RadTract n₇.₅	0.5510204081632653	150
RadTract n₇.₅	0.5097875885047897	150
RadTract n₇.₅	0.5368596418159101	150
RadTract n₇.₅	0.5343606830487297	150
RadTract n₇.₅	0.5547688463140358	150
RadTract n₇.₅	0.5518533944189921	150
RadTract n₇.₅	0.5493544356518117	150
RadTract n₇.₅	0.5018742190753852	150
RadTract n₇.₅	0.5210329029571011	150
[truncated: 5,281 more rows]
