# Supplementary material for: Radiomic tractometry reveals tract-specific imaging biomarkers in white matter
Source: Nat Commun. 2024 Jan 5;15:303. doi: 10.1038/s41467-023-44591-3 (PMC10770385; doi:10.1038/s41467-023-44591-3)
Supplement: Supplementary file 6 — Source Data [file 41467_2023_44591_MOESM6_ESM.zip › 3d_classification_allsets.csv]

Features	AUROC	Dataset	Tract
centerline-parcellation	0.7105372761349438	SCHZ	CC_1
centerline-parcellation	0.7034568929612661	SCHZ	CC_1
centerline-parcellation	0.7030403998334027	SCHZ	CC_1
centerline-parcellation	0.692628071636818	SCHZ	CC_1
centerline-parcellation	0.6872136609745939	SCHZ	CC_1
centerline-parcellation	0.7026239067055394	SCHZ	CC_1
centerline-parcellation	0.7080383173677635	SCHZ	CC_1
centerline-parcellation	0.7013744273219492	SCHZ	CC_1
centerline-parcellation	0.6768013327780091	SCHZ	CC_1
centerline-parcellation	0.7113702623906706	SCHZ	CC_1
centerline-parcellation	0.6743023740108288	SCHZ	CC_2
centerline-parcellation	0.6538942107455228	SCHZ	CC_2
centerline-parcellation	0.6384839650145773	SCHZ	CC_2
centerline-parcellation	0.6368179925031237	SCHZ	CC_2
centerline-parcellation	0.6601416076634735	SCHZ	CC_2
centerline-parcellation	0.656393169512703	SCHZ	CC_2
centerline-parcellation	0.6593086214077467	SCHZ	CC_2
centerline-parcellation	0.6522282382340692	SCHZ	CC_2
centerline-parcellation	0.6793002915451896	SCHZ	CC_2
centerline-parcellation	0.6693044564764682	SCHZ	CC_2
centerline-parcellation	0.5672636401499376	SCHZ	CC_3
centerline-parcellation	0.5643481882548937	SCHZ	CC_3
centerline-parcellation	0.5426905456059974	SCHZ	CC_3
centerline-parcellation	0.592253227821741	SCHZ	CC_3
centerline-parcellation	0.6101624323198667	SCHZ	CC_3
centerline-parcellation	0.590170762182424	SCHZ	CC_3
centerline-parcellation	0.5822573927530196	SCHZ	CC_3
centerline-parcellation	0.594335693461058	SCHZ	CC_3
centerline-parcellation	0.5910037484381507	SCHZ	CC_3
centerline-parcellation	0.6101624323198667	SCHZ	CC_3
centerline-parcellation	0.5910037484381507	SCHZ	CC_4
centerline-parcellation	0.578508954602249	SCHZ	CC_4
centerline-parcellation	0.597667638483965	SCHZ	CC_4
centerline-parcellation	0.5630987088713035	SCHZ	CC_4
centerline-parcellation	0.5718450645564348	SCHZ	CC_4
centerline-parcellation	0.5710120783007081	SCHZ	CC_4
centerline-parcellation	0.5664306538942108	SCHZ	CC_4
centerline-parcellation	0.5755935027072053	SCHZ	CC_4
centerline-parcellation	0.5685131195335277	SCHZ	CC_4
centerline-parcellation	0.6018325697625988	SCHZ	CC_4
centerline-parcellation	0.6118284048313203	SCHZ	CC_5
centerline-parcellation	0.6251561849229488	SCHZ	CC_5
centerline-parcellation	0.6234902124114952	SCHZ	CC_5
centerline-parcellation	0.6026655560183256	SCHZ	CC_5
centerline-parcellation	0.6143273635985006	SCHZ	CC_5
centerline-parcellation	0.6197417742607247	SCHZ	CC_5
centerline-parcellation	0.6214077467721781	SCHZ	CC_5
centerline-parcellation	0.6139108704706373	SCHZ	CC_5
centerline-parcellation	0.6059975010412328	SCHZ	CC_5
centerline-parcellation	0.626405664306539	SCHZ	CC_5
centerline-parcellation	0.6493127863390254	SCHZ	CC_6
centerline-parcellation	0.6301541024573095	SCHZ	CC_6
centerline-parcellation	0.661807580174927	SCHZ	CC_6
centerline-parcellation	0.6580591420241566	SCHZ	CC_6
centerline-parcellation	0.6580591420241566	SCHZ	CC_6
centerline-parcellation	0.6597251145356101	SCHZ	CC_6
centerline-parcellation	0.6522282382340691	SCHZ	CC_6
centerline-parcellation	0.638067471886714	SCHZ	CC_6
centerline-parcellation	0.643481882548938	SCHZ	CC_6
centerline-parcellation	0.6493127863390254	SCHZ	CC_6
centerline-parcellation	0.7792586422324033	SCHZ	ST_FO_left
centerline-parcellation	0.7646813827571844	SCHZ	ST_FO_left
centerline-parcellation	0.7746772178259058	SCHZ	ST_FO_left
centerline-parcellation	0.7650978758850479	SCHZ	ST_FO_left
centerline-parcellation	0.7746772178259058	SCHZ	ST_FO_left
centerline-parcellation	0.7846730528946272	SCHZ	ST_FO_left
centerline-parcellation	0.7551020408163265	SCHZ	ST_FO_left
centerline-parcellation	0.7892544773011246	SCHZ	ST_FO_left
centerline-parcellation	0.7700957934194086	SCHZ	ST_FO_left
centerline-parcellation	0.7788421491045399	SCHZ	ST_FO_left
centerline-parcellation	0.7192836318200748	SCHZ	ST_FO_right
centerline-parcellation	0.737609329446064	SCHZ	ST_FO_right
centerline-parcellation	0.7334443981674301	SCHZ	ST_FO_right
centerline-parcellation	0.7301124531445231	SCHZ	ST_FO_right
centerline-parcellation	0.7330279050395669	SCHZ	ST_FO_right
centerline-parcellation	0.717201166180758	SCHZ	ST_FO_right
centerline-parcellation	0.7159516867971679	SCHZ	ST_FO_right
centerline-parcellation	0.73219491878384	SCHZ	ST_FO_right
centerline-parcellation	0.7255310287380258	SCHZ	ST_FO_right
centerline-parcellation	0.7246980424822991	SCHZ	ST_FO_right
centerline-parcellation	0.6380674718867139	SCHZ	ST_PAR_left
centerline-parcellation	0.6526447313619326	SCHZ	ST_PAR_left
centerline-parcellation	0.6534777176176593	SCHZ	ST_PAR_left
centerline-parcellation	0.6364014993752602	SCHZ	ST_PAR_left
centerline-parcellation	0.6380674718867139	SCHZ	ST_PAR_left
centerline-parcellation	0.6697209496043315	SCHZ	ST_PAR_left
centerline-parcellation	0.6372344856309872	SCHZ	ST_PAR_left
centerline-parcellation	0.6568096626405665	SCHZ	ST_PAR_left
centerline-parcellation	0.6551436901291129	SCHZ	ST_PAR_left
centerline-parcellation	0.6334860474802165	SCHZ	ST_PAR_left
centerline-parcellation	0.6747188671386923	SCHZ	ST_PAR_right
centerline-parcellation	0.7059558517284465	SCHZ	ST_PAR_right
centerline-parcellation	0.7246980424822991	SCHZ	ST_PAR_right
centerline-parcellation	0.7246980424822991	SCHZ	ST_PAR_right
centerline-parcellation	0.6872136609745939	SCHZ	ST_PAR_right
centerline-parcellation	0.7142857142857143	SCHZ	ST_PAR_right
centerline-parcellation	0.7142857142857142	SCHZ	ST_PAR_right
centerline-parcellation	0.7084548104956269	SCHZ	ST_PAR_right
centerline-parcellation	0.7234485630987089	SCHZ	ST_PAR_right
centerline-parcellation	0.7288629737609329	SCHZ	ST_PAR_right
centerline-parcellation	0.6180758017492711	SCHZ	T_PAR_left
centerline-parcellation	0.6251561849229487	SCHZ	T_PAR_left
centerline-parcellation	0.641399416909621	SCHZ	T_PAR_left
centerline-parcellation	0.6488962932111619	SCHZ	T_PAR_left
centerline-parcellation	0.644731361932528	SCHZ	T_PAR_left
centerline-parcellation	0.6488962932111619	SCHZ	T_PAR_left
centerline-parcellation	0.6234902124114952	SCHZ	T_PAR_left
centerline-parcellation	0.6497292794668889	SCHZ	T_PAR_left
centerline-parcellation	0.6139108704706372	SCHZ	T_PAR_left
centerline-parcellation	0.6522282382340692	SCHZ	T_PAR_left
centerline-parcellation	0.6513952519783424	SCHZ	T_PAR_right
centerline-parcellation	0.6559766763848397	SCHZ	T_PAR_right
centerline-parcellation	0.6738858808829654	SCHZ	T_PAR_right
centerline-parcellation	0.6488962932111619	SCHZ	T_PAR_right
centerline-parcellation	0.6747188671386921	SCHZ	T_PAR_right
centerline-parcellation	0.6751353602665555	SCHZ	T_PAR_right
centerline-parcellation	0.6755518533944189	SCHZ	T_PAR_right
centerline-parcellation	0.6747188671386922	SCHZ	T_PAR_right
centerline-parcellation	0.6455643481882549	SCHZ	T_PAR_right
centerline-parcellation	0.631820074968763	SCHZ	T_PAR_right
centerline-parcellation	0.6826322365680966	SCHZ	T_PREF_left
centerline-parcellation	0.6922115785089547	SCHZ	T_PREF_left
centerline-parcellation	0.6913785922532278	SCHZ	T_PREF_left
centerline-parcellation	0.6647230320699707	SCHZ	T_PREF_left
centerline-parcellation	0.6830487296959601	SCHZ	T_PREF_left
centerline-parcellation	0.6772178259058725	SCHZ	T_PREF_left
centerline-parcellation	0.7063723448563098	SCHZ	T_PREF_left
centerline-parcellation	0.6738858808829654	SCHZ	T_PREF_left
centerline-parcellation	0.685131195335277	SCHZ	T_PREF_left
centerline-parcellation	0.6747188671386923	SCHZ	T_PREF_left
centerline-parcellation	0.6763848396501457	SCHZ	T_PREF_right
centerline-parcellation	0.6813827571845065	SCHZ	T_PREF_right
centerline-parcellation	0.6759683465222825	SCHZ	T_PREF_right
centerline-parcellation	0.6963765097875886	SCHZ	T_PREF_right
centerline-parcellation	0.6813827571845064	SCHZ	T_PREF_right
centerline-parcellation	0.6697209496043316	SCHZ	T_PREF_right
centerline-parcellation	0.6959600166597251	SCHZ	T_PREF_right
centerline-parcellation	0.6643065389421073	SCHZ	T_PREF_right
centerline-parcellation	0.6722199083715118	SCHZ	T_PREF_right
centerline-parcellation	0.6805497709287797	SCHZ	T_PREF_right
centerline-tractometry	0.7080383173677635	SCHZ	CC_1
centerline-tractometry	0.7176176593086213	SCHZ	CC_1
centerline-tractometry	0.6926280716368179	SCHZ	CC_1
centerline-tractometry	0.6897126197417742	SCHZ	CC_1
centerline-tractometry	0.692628071636818	SCHZ	CC_1
centerline-tractometry	0.698042482299042	SCHZ	CC_1
centerline-tractometry	0.6997084548104956	SCHZ	CC_1
centerline-tractometry	0.7030403998334027	SCHZ	CC_1
centerline-tractometry	0.7059558517284464	SCHZ	CC_1
centerline-tractometry	0.6955435235318618	SCHZ	CC_1
centerline-tractometry	0.6426488962932111	SCHZ	CC_2
centerline-tractometry	0.6634735526863808	SCHZ	CC_2
centerline-tractometry	0.6343190337359432	SCHZ	CC_2
centerline-tractometry	0.6538942107455227	SCHZ	CC_2
centerline-tractometry	0.6663890045814242	SCHZ	CC_2
centerline-tractometry	0.6418159100374843	SCHZ	CC_2
centerline-tractometry	0.656393169512703	SCHZ	CC_2
centerline-tractometry	0.6572261557684299	SCHZ	CC_2
centerline-tractometry	0.6409829237817575	SCHZ	CC_2
centerline-tractometry	0.6759683465222823	SCHZ	CC_2
centerline-tractometry	0.4677217825905873	SCHZ	CC_3
centerline-tractometry	0.5160349854227405	SCHZ	CC_3
centerline-tractometry	0.46605581007913366	SCHZ	CC_3
centerline-tractometry	0.44731361932528113	SCHZ	CC_3
centerline-tractometry	0.47771761765930865	SCHZ	CC_3
centerline-tractometry	0.4877134527280299	SCHZ	CC_3
centerline-tractometry	0.4868804664723032	SCHZ	CC_3
centerline-tractometry	0.5447730112453144	SCHZ	CC_3
centerline-tractometry	0.49229487713452724	SCHZ	CC_3
centerline-tractometry	0.4702207413577676	SCHZ	CC_3
centerline-tractometry	0.41982507288629733	SCHZ	CC_4
centerline-tractometry	0.41441066222407325	SCHZ	CC_4
centerline-tractometry	0.4443981674302374	SCHZ	CC_4
centerline-tractometry	0.432319866722199	SCHZ	CC_4
centerline-tractometry	0.4235735110370679	SCHZ	CC_4
centerline-tractometry	0.45564348188254894	SCHZ	CC_4
centerline-tractometry	0.42190753852561436	SCHZ	CC_4
centerline-tractometry	0.4094127446897126	SCHZ	CC_4
centerline-tractometry	0.44939608496459815	SCHZ	CC_4
centerline-tractometry	0.42107455226988755	SCHZ	CC_4
centerline-tractometry	0.5843398583923365	SCHZ	CC_5
centerline-tractometry	0.5918367346938775	SCHZ	CC_5
centerline-tractometry	0.6014160766347355	SCHZ	CC_5
centerline-tractometry	0.588088296543107	SCHZ	CC_5
centerline-tractometry	0.5664306538942108	SCHZ	CC_5
centerline-tractometry	0.573094543940025	SCHZ	CC_5
centerline-tractometry	0.6089129529362766	SCHZ	CC_5
centerline-tractometry	0.6218242399000417	SCHZ	CC_5
centerline-tractometry	0.5543523531861724	SCHZ	CC_5
centerline-tractometry	0.588088296543107	SCHZ	CC_5
centerline-tractometry	0.5843398583923365	SCHZ	CC_6
centerline-tractometry	0.5843398583923365	SCHZ	CC_6
centerline-tractometry	0.6043315285297792	SCHZ	CC_6
centerline-tractometry	0.5918367346938775	SCHZ	CC_6
centerline-tractometry	0.6405664306538943	SCHZ	CC_6
centerline-tractometry	0.5835068721366097	SCHZ	CC_6
centerline-tractometry	0.5805914202415661	SCHZ	CC_6
centerline-tractometry	0.5905872553102873	SCHZ	CC_6
centerline-tractometry	0.5951686797167847	SCHZ	CC_6
centerline-tractometry	0.6064139941690962	SCHZ	CC_6
centerline-tractometry	0.7313619325281133	SCHZ	ST_FO_left
centerline-tractometry	0.748021657642649	SCHZ	ST_FO_left
centerline-tractometry	0.7217825905872554	SCHZ	ST_FO_left
centerline-tractometry	0.7480216576426488	SCHZ	ST_FO_left
centerline-tractometry	0.7147022074135776	SCHZ	ST_FO_left
centerline-tractometry	0.7596834652228238	SCHZ	ST_FO_left
centerline-tractometry	0.7326114119117034	SCHZ	ST_FO_left
centerline-tractometry	0.7505206164098293	SCHZ	ST_FO_left
centerline-tractometry	0.7301124531445232	SCHZ	ST_FO_left
centerline-tractometry	0.7346938775510203	SCHZ	ST_FO_left
centerline-tractometry	0.7051228654727196	SCHZ	ST_FO_right
centerline-tractometry	0.6880466472303207	SCHZ	ST_FO_right
centerline-tractometry	0.7067888379841732	SCHZ	ST_FO_right
centerline-tractometry	0.6988754685547688	SCHZ	ST_FO_right
centerline-tractometry	0.7334443981674302	SCHZ	ST_FO_right
centerline-tractometry	0.7022074135776759	SCHZ	ST_FO_right
centerline-tractometry	0.7142857142857143	SCHZ	ST_FO_right
centerline-tractometry	0.7109537692628072	SCHZ	ST_FO_right
centerline-tractometry	0.7138692211578509	SCHZ	ST_FO_right
centerline-tractometry	0.7263640149937526	SCHZ	ST_FO_right
centerline-tractometry	0.7059558517284464	SCHZ	ST_PAR_left
centerline-tractometry	0.6643065389421076	SCHZ	ST_PAR_left
centerline-tractometry	0.6909620991253644	SCHZ	ST_PAR_left
centerline-tractometry	0.65847563515202	SCHZ	ST_PAR_left
centerline-tractometry	0.7009579341940859	SCHZ	ST_PAR_left
centerline-tractometry	0.7030403998334028	SCHZ	ST_PAR_left
centerline-tractometry	0.6909620991253644	SCHZ	ST_PAR_left
centerline-tractometry	0.6988754685547689	SCHZ	ST_PAR_left
centerline-tractometry	0.6909620991253643	SCHZ	ST_PAR_left
centerline-tractometry	0.6813827571845064	SCHZ	ST_PAR_left
centerline-tractometry	0.6380674718867139	SCHZ	ST_PAR_right
centerline-tractometry	0.6693044564764681	SCHZ	ST_PAR_right
centerline-tractometry	0.6601416076634735	SCHZ	ST_PAR_right
centerline-tractometry	0.646813827571845	SCHZ	ST_PAR_right
centerline-tractometry	0.6184922948771345	SCHZ	ST_PAR_right
centerline-tractometry	0.6139108704706372	SCHZ	ST_PAR_right
centerline-tractometry	0.6409829237817576	SCHZ	ST_PAR_right
centerline-tractometry	0.6484798000832986	SCHZ	ST_PAR_right
centerline-tractometry	0.6393169512703041	SCHZ	ST_PAR_right
centerline-tractometry	0.6576426488962932	SCHZ	ST_PAR_right
centerline-tractometry	0.6580591420241566	SCHZ	T_PAR_left
centerline-tractometry	0.6401499375260308	SCHZ	T_PAR_left
centerline-tractometry	0.6609745939192003	SCHZ	T_PAR_left
centerline-tractometry	0.6797167846730529	SCHZ	T_PAR_left
centerline-tractometry	0.6593086214077467	SCHZ	T_PAR_left
centerline-tractometry	0.6484798000832986	SCHZ	T_PAR_left
centerline-tractometry	0.6563931695127031	SCHZ	T_PAR_left
centerline-tractometry	0.6434818825489379	SCHZ	T_PAR_left
centerline-tractometry	0.6738858808829654	SCHZ	T_PAR_left
centerline-tractometry	0.656393169512703	SCHZ	T_PAR_left
centerline-tractometry	0.5493544356518117	SCHZ	T_PAR_right
centerline-tractometry	0.5376926280716368	SCHZ	T_PAR_right
centerline-tractometry	0.548521449396085	SCHZ	T_PAR_right
centerline-tractometry	0.5456059975010412	SCHZ	T_PAR_right
centerline-tractometry	0.5585172844648063	SCHZ	T_PAR_right
centerline-tractometry	0.5568513119533528	SCHZ	T_PAR_right
centerline-tractometry	0.5497709287796751	SCHZ	T_PAR_right
centerline-tractometry	0.548521449396085	SCHZ	T_PAR_right
centerline-tractometry	0.5705955851728446	SCHZ	T_PAR_right
centerline-tractometry	0.5568513119533528	SCHZ	T_PAR_right
centerline-tractometry	0.6780508121615993	SCHZ	T_PREF_left
centerline-tractometry	0.6784673052894628	SCHZ	T_PREF_left
centerline-tractometry	0.6709704289879217	SCHZ	T_PREF_left
centerline-tractometry	0.6822157434402333	SCHZ	T_PREF_left
centerline-tractometry	0.6809662640566431	SCHZ	T_PREF_left
centerline-tractometry	0.6834652228238234	SCHZ	T_PREF_left
centerline-tractometry	0.6784673052894628	SCHZ	T_PREF_left
centerline-tractometry	0.6672219908371512	SCHZ	T_PREF_left
centerline-tractometry	0.6772178259058724	SCHZ	T_PREF_left
centerline-tractometry	0.6863806747188671	SCHZ	T_PREF_left
centerline-tractometry	0.6872136609745938	SCHZ	T_PREF_right
centerline-tractometry	0.7001249479383591	SCHZ	T_PREF_right
centerline-tractometry	0.70637234485631	SCHZ	T_PREF_right
centerline-tractometry	0.7059558517284464	SCHZ	T_PREF_right
centerline-tractometry	0.7067888379841732	SCHZ	T_PREF_right
centerline-tractometry	0.6817992503123699	SCHZ	T_PREF_right
centerline-tractometry	0.6722199083715119	SCHZ	T_PREF_right
centerline-tractometry	0.6793002915451896	SCHZ	T_PREF_right
centerline-tractometry	0.7038733860891295	SCHZ	T_PREF_right
centerline-tractometry	0.6972094960433153	SCHZ	T_PREF_right
static-tractometry	0.7147022074135776	SCHZ	CC_1
static-tractometry	0.7280299875052062	SCHZ	CC_1
static-tractometry	0.7242815493544357	SCHZ	CC_1
static-tractometry	0.7242815493544357	SCHZ	CC_1
static-tractometry	0.711786755518534	SCHZ	CC_1
static-tractometry	0.7042898792169929	SCHZ	CC_1
static-tractometry	0.7163681799250312	SCHZ	CC_1
static-tractometry	0.7221990837151187	SCHZ	CC_1
static-tractometry	0.7051228654727196	SCHZ	CC_1
static-tractometry	0.6997084548104957	SCHZ	CC_1
static-tractometry	0.4997917534360683	SCHZ	CC_2
static-tractometry	0.5002082465639317	SCHZ	CC_2
static-tractometry	0.497292794668888	SCHZ	CC_2
static-tractometry	0.5147855060391504	SCHZ	CC_2
static-tractometry	0.5064556434818825	SCHZ	CC_2
static-tractometry	0.5097875885047897	SCHZ	CC_2
static-tractometry	0.5077051228654728	SCHZ	CC_2
static-tractometry	0.5181174510620574	SCHZ	CC_2
static-tractometry	0.5147855060391503	SCHZ	CC_2
static-tractometry	0.5189504373177842	SCHZ	CC_2
static-tractometry	0.46730528946272387	SCHZ	CC_3
static-tractometry	0.46314035818409	SCHZ	CC_3
static-tractometry	0.46855476884631403	SCHZ	CC_3
static-tractometry	0.46855476884631403	SCHZ	CC_3
static-tractometry	0.47271970012494796	SCHZ	CC_3
static-tractometry	0.49604331528529777	SCHZ	CC_3
static-tractometry	0.4648063306955436	SCHZ	CC_3
static-tractometry	0.45189504373177847	SCHZ	CC_3
static-tractometry	0.495210329029571	SCHZ	CC_3
static-tractometry	0.46064139941690957	SCHZ	CC_3
static-tractometry	0.40566430653894214	SCHZ	CC_4
static-tractometry	0.43190337359433567	SCHZ	CC_4
static-tractometry	0.4448146605581008	SCHZ	CC_4
static-tractometry	0.4310703873386089	SCHZ	CC_4
static-tractometry	0.43815077051228657	SCHZ	CC_4
static-tractometry	0.40774677217825905	SCHZ	CC_4
static-tractometry	0.4294044148271553	SCHZ	CC_4
static-tractometry	0.4435651811745107	SCHZ	CC_4
static-tractometry	0.4756351520199917	SCHZ	CC_4
static-tractometry	0.458975426905456	SCHZ	CC_4
static-tractometry	0.5456059975010413	SCHZ	CC_5
static-tractometry	0.567680133277801	SCHZ	CC_5
static-tractometry	0.5668471470220742	SCHZ	CC_5
static-tractometry	0.5714285714285714	SCHZ	CC_5
static-tractometry	0.5410245730945439	SCHZ	CC_5
static-tractometry	0.5385256143273637	SCHZ	CC_5
static-tractometry	0.5722615576842982	SCHZ	CC_5
static-tractometry	0.5618492294877135	SCHZ	CC_5
static-tractometry	0.5576842982090795	SCHZ	CC_5
static-tractometry	0.5693461057892545	SCHZ	CC_5
static-tractometry	0.6372344856309872	SCHZ	CC_6
static-tractometry	0.6472303206997084	SCHZ	CC_6
static-tractometry	0.6347355268638067	SCHZ	CC_6
static-tractometry	0.6463973344439816	SCHZ	CC_6
static-tractometry	0.6397334443981675	SCHZ	CC_6
static-tractometry	0.6463973344439816	SCHZ	CC_6
static-tractometry	0.6347355268638067	SCHZ	CC_6
static-tractometry	0.6501457725947521	SCHZ	CC_6
static-tractometry	0.6334860474802165	SCHZ	CC_6
static-tractometry	0.6622240733027904	SCHZ	CC_6
static-tractometry	0.7805081216159933	SCHZ	ST_FO_left
static-tractometry	0.7617659308621408	SCHZ	ST_FO_left
static-tractometry	0.7580174927113703	SCHZ	ST_FO_left
static-tractometry	0.7784256559766763	SCHZ	ST_FO_left
static-tractometry	0.7805081216159934	SCHZ	ST_FO_left
static-tractometry	0.773844231570179	SCHZ	ST_FO_left
static-tractometry	0.7742607246980425	SCHZ	ST_FO_left
static-tractometry	0.7696793002915452	SCHZ	ST_FO_left
static-tractometry	0.7880049979175344	SCHZ	ST_FO_left
static-tractometry	0.7613494377342773	SCHZ	ST_FO_left
static-tractometry	0.6934610578925449	SCHZ	ST_FO_right
static-tractometry	0.6917950853810912	SCHZ	ST_FO_right
static-tractometry	0.6772178259058725	SCHZ	ST_FO_right
static-tractometry	0.678883798417326	SCHZ	ST_FO_right
static-tractometry	0.6938775510204082	SCHZ	ST_FO_right
static-tractometry	0.6797167846730529	SCHZ	ST_FO_right
static-tractometry	0.6809662640566432	SCHZ	ST_FO_right
static-tractometry	0.7034568929612662	SCHZ	ST_FO_right
static-tractometry	0.7026239067055393	SCHZ	ST_FO_right
static-tractometry	0.6855476884631405	SCHZ	ST_FO_right
static-tractometry	0.656393169512703	SCHZ	ST_PAR_left
static-tractometry	0.6355685131195336	SCHZ	ST_PAR_left
static-tractometry	0.6339025406080799	SCHZ	ST_PAR_left
static-tractometry	0.6484798000832986	SCHZ	ST_PAR_left
static-tractometry	0.6301541024573094	SCHZ	ST_PAR_left
static-tractometry	0.6355685131195334	SCHZ	ST_PAR_left
static-tractometry	0.6389004581424407	SCHZ	ST_PAR_left
static-tractometry	0.6376509787588505	SCHZ	ST_PAR_left
static-tractometry	0.6518117451062058	SCHZ	ST_PAR_left
static-tractometry	0.6447313619325281	SCHZ	ST_PAR_left
static-tractometry	0.6122448979591836	SCHZ	ST_PAR_right
static-tractometry	0.6314035818408996	SCHZ	ST_PAR_right
static-tractometry	0.6126613910870471	SCHZ	ST_PAR_right
static-tractometry	0.6459808413161182	SCHZ	ST_PAR_right
static-tractometry	0.6214077467721782	SCHZ	ST_PAR_right
static-tractometry	0.628488129945856	SCHZ	ST_PAR_right
static-tractometry	0.6159933361099542	SCHZ	ST_PAR_right
static-tractometry	0.6434818825489379	SCHZ	ST_PAR_right
static-tractometry	0.5964181591003748	SCHZ	ST_PAR_right
static-tractometry	0.6147438567263639	SCHZ	ST_PAR_right
static-tractometry	0.6655560183256976	SCHZ	T_PAR_left
static-tractometry	0.6734693877551021	SCHZ	T_PAR_left
static-tractometry	0.6743023740108288	SCHZ	T_PAR_left
static-tractometry	0.6784673052894628	SCHZ	T_PAR_left
static-tractometry	0.6563931695127031	SCHZ	T_PAR_left
static-tractometry	0.6693044564764682	SCHZ	T_PAR_left
static-tractometry	0.6867971678467305	SCHZ	T_PAR_left
static-tractometry	0.6676384839650146	SCHZ	T_PAR_left
static-tractometry	0.6784673052894626	SCHZ	T_PAR_left
static-tractometry	0.6568096626405665	SCHZ	T_PAR_left
static-tractometry	0.6289046230737192	SCHZ	T_PAR_right
static-tractometry	0.6205747605164514	SCHZ	T_PAR_right
static-tractometry	0.6155768429820908	SCHZ	T_PAR_right
static-tractometry	0.6259891711786756	SCHZ	T_PAR_right
static-tractometry	0.6226572261557684	SCHZ	T_PAR_right
static-tractometry	0.6184922948771345	SCHZ	T_PAR_right
static-tractometry	0.6064139941690962	SCHZ	T_PAR_right
static-tractometry	0.6026655560183257	SCHZ	T_PAR_right
static-tractometry	0.6239067055393586	SCHZ	T_PAR_right
static-tractometry	0.6218242399000417	SCHZ	T_PAR_right
static-tractometry	0.6730528946272386	SCHZ	T_PREF_left
static-tractometry	0.6759683465222823	SCHZ	T_PREF_left
static-tractometry	0.6526447313619326	SCHZ	T_PREF_left
static-tractometry	0.6443148688046647	SCHZ	T_PREF_left
static-tractometry	0.6501457725947521	SCHZ	T_PREF_left
static-tractometry	0.6613910870470636	SCHZ	T_PREF_left
static-tractometry	0.6713869221157851	SCHZ	T_PREF_left
static-tractometry	0.6834652228238234	SCHZ	T_PREF_left
static-tractometry	0.6597251145356101	SCHZ	T_PREF_left
static-tractometry	0.6559766763848396	SCHZ	T_PREF_left
static-tractometry	0.6543107038733861	SCHZ	T_PREF_right
static-tractometry	0.6289046230737193	SCHZ	T_PREF_right
static-tractometry	0.6580591420241566	SCHZ	T_PREF_right
static-tractometry	0.6576426488962932	SCHZ	T_PREF_right
static-tractometry	0.6409829237817576	SCHZ	T_PREF_right
static-tractometry	0.6301541024573094	SCHZ	T_PREF_right
static-tractometry	0.6568096626405665	SCHZ	T_PREF_right
static-tractometry	0.6230737192836318	SCHZ	T_PREF_right
static-tractometry	0.6484798000832986	SCHZ	T_PREF_right
static-tractometry	0.6551436901291128	SCHZ	T_PREF_right
centerline-parcellation	0.6325302901678039	CAT	CC_1
centerline-parcellation	0.6485887963356801	CAT	CC_1
centerline-parcellation	0.6461863375529724	CAT	CC_1
centerline-parcellation	0.6190568034858369	CAT	CC_1
centerline-parcellation	0.6532070871267126	CAT	CC_1
centerline-parcellation	0.6425312342034609	CAT	CC_1
centerline-parcellation	0.6329390187144166	CAT	CC_1
centerline-parcellation	0.6525086657405453	CAT	CC_1
centerline-parcellation	0.6387354094339216	CAT	CC_1
centerline-parcellation	0.647960264230984	CAT	CC_1
centerline-parcellation	0.6429575234632933	CAT	CC_2
centerline-parcellation	0.6447155394279851	CAT	CC_2
centerline-parcellation	0.6729001305739206	CAT	CC_2
centerline-parcellation	0.6451580929725442	CAT	CC_2
centerline-parcellation	0.6153575037104373	CAT	CC_2
centerline-parcellation	0.6519767764871243	CAT	CC_2
centerline-parcellation	0.6317256795023695	CAT	CC_2
centerline-parcellation	0.6267931815875568	CAT	CC_2
centerline-parcellation	0.6421543860120552	CAT	CC_2
centerline-parcellation	0.6353167864271952	CAT	CC_2
centerline-parcellation	0.7169118154017827	CAT	CC_3
centerline-parcellation	0.6990206307737475	CAT	CC_3
centerline-parcellation	0.7125454442383122	CAT	CC_3
centerline-parcellation	0.706192885695432	CAT	CC_3
centerline-parcellation	0.7012129502834994	CAT	CC_3
centerline-parcellation	0.7236241917799597	CAT	CC_3
centerline-parcellation	0.7085624034087112	CAT	CC_3
centerline-parcellation	0.7226484525534869	CAT	CC_3
centerline-parcellation	0.7127062013714093	CAT	CC_3
centerline-parcellation	0.7113982228793937	CAT	CC_3
centerline-parcellation	0.6398009557977992	CAT	CC_4
centerline-parcellation	0.6481395838629539	CAT	CC_4
centerline-parcellation	0.6453850268873376	CAT	CC_4
centerline-parcellation	0.6465522839593256	CAT	CC_4
centerline-parcellation	0.6343669757705765	CAT	CC_4
centerline-parcellation	0.6313483009538531	CAT	CC_4
centerline-parcellation	0.6382514880347311	CAT	CC_4
centerline-parcellation	0.6583933903832585	CAT	CC_4
centerline-parcellation	0.6232825121578475	CAT	CC_4
centerline-parcellation	0.6353583310675299	CAT	CC_4
centerline-parcellation	0.62277767111707	CAT	CC_5
centerline-parcellation	0.63179886878364	CAT	CC_5
centerline-parcellation	0.6320443062687385	CAT	CC_5
centerline-parcellation	0.6255383566637426	CAT	CC_5
centerline-parcellation	0.6211398694307937	CAT	CC_5
centerline-parcellation	0.635945789960434	CAT	CC_5
centerline-parcellation	0.6377193630670387	CAT	CC_5
centerline-parcellation	0.6323482008931449	CAT	CC_5
centerline-parcellation	0.6153567376390553	CAT	CC_5
centerline-parcellation	0.6081835987888529	CAT	CC_5
centerline-parcellation	0.6088778951752707	CAT	CC_6
centerline-parcellation	0.6240273692554812	CAT	CC_6
centerline-parcellation	0.63619541137385	CAT	CC_6
centerline-parcellation	0.6309590777631988	CAT	CC_6
centerline-parcellation	0.6072538238453036	CAT	CC_6
centerline-parcellation	0.6414460056979211	CAT	CC_6
centerline-parcellation	0.630489947434539	CAT	CC_6
centerline-parcellation	0.6475929624675701	CAT	CC_6
centerline-parcellation	0.6304298402953311	CAT	CC_6
centerline-parcellation	0.6204013766184878	CAT	CC_6
centerline-parcellation	0.588757030325466	CAT	CST_left
centerline-parcellation	0.5917068176463719	CAT	CST_left
centerline-parcellation	0.6008047992368515	CAT	CST_left
centerline-parcellation	0.6132622984805034	CAT	CST_left
centerline-parcellation	0.5796313523080965	CAT	CST_left
centerline-parcellation	0.6074379166912695	CAT	CST_left
centerline-parcellation	0.6048989204168512	CAT	CST_left
centerline-parcellation	0.5833942360082072	CAT	CST_left
centerline-parcellation	0.6091003505189073	CAT	CST_left
centerline-parcellation	0.559154617837041	CAT	CST_left
centerline-parcellation	0.5802456236993727	CAT	CST_right
centerline-parcellation	0.5648035103512155	CAT	CST_right
centerline-parcellation	0.5573046733065019	CAT	CST_right
centerline-parcellation	0.5756326954080149	CAT	CST_right
centerline-parcellation	0.5668894048674289	CAT	CST_right
centerline-parcellation	0.5676599548206456	CAT	CST_right
centerline-parcellation	0.5805923593926068	CAT	CST_right
centerline-parcellation	0.5558541466088553	CAT	CST_right
centerline-parcellation	0.5645728050080796	CAT	CST_right
centerline-parcellation	0.5575745072186906	CAT	CST_right
centerline-parcellation	0.5982759976046715	CAT	ST_FO_left
centerline-parcellation	0.6170595375356709	CAT	ST_FO_left
centerline-parcellation	0.5750165383025674	CAT	ST_FO_left
centerline-parcellation	0.5576602482849135	CAT	ST_FO_left
centerline-parcellation	0.5772694953086377	CAT	ST_FO_left
centerline-parcellation	0.5775369720781125	CAT	ST_FO_left
centerline-parcellation	0.5905915355712282	CAT	ST_FO_left
centerline-parcellation	0.561324426633874	CAT	ST_FO_left
centerline-parcellation	0.6166623589883569	CAT	ST_FO_left
centerline-parcellation	0.5869798625762227	CAT	ST_FO_left
centerline-parcellation	0.6705746325008258	CAT	ST_FO_right
centerline-parcellation	0.6557154994744161	CAT	ST_FO_right
centerline-parcellation	0.6624035383540708	CAT	ST_FO_right
centerline-parcellation	0.6619494348102128	CAT	ST_FO_right
centerline-parcellation	0.6569477547567435	CAT	ST_FO_right
centerline-parcellation	0.66159362411753	CAT	ST_FO_right
centerline-parcellation	0.6355019989159502	CAT	ST_FO_right
centerline-parcellation	0.6526642371596714	CAT	ST_FO_right
centerline-parcellation	0.64680962501513	CAT	ST_FO_right
centerline-parcellation	0.6356170864089626	CAT	ST_FO_right
centerline-parcellation	0.632745791940434	CAT	ST_PREM_left
centerline-parcellation	0.5967439726976873	CAT	ST_PREM_left
centerline-parcellation	0.5986084725844856	CAT	ST_PREM_left
centerline-parcellation	0.6102520504489827	CAT	ST_PREM_left
centerline-parcellation	0.603578979425562	CAT	ST_PREM_left
centerline-parcellation	0.5900531052467757	CAT	ST_PREM_left
centerline-parcellation	0.6015352188353618	CAT	ST_PREM_left
centerline-parcellation	0.5970677262494595	CAT	ST_PREM_left
centerline-parcellation	0.5807459861689938	CAT	ST_PREM_left
centerline-parcellation	0.6033348383689563	CAT	ST_PREM_left
centerline-parcellation	0.5628890979674476	CAT	ST_PREM_right
centerline-parcellation	0.5736861080262006	CAT	ST_PREM_right
centerline-parcellation	0.5504680755072954	CAT	ST_PREM_right
centerline-parcellation	0.5518412879239218	CAT	ST_PREM_right
centerline-parcellation	0.5692336422251002	CAT	ST_PREM_right
centerline-parcellation	0.5613233659196527	CAT	ST_PREM_right
centerline-parcellation	0.5564445519301522	CAT	ST_PREM_right
centerline-parcellation	0.5439317187612884	CAT	ST_PREM_right
centerline-parcellation	0.535910479962578	CAT	ST_PREM_right
centerline-parcellation	0.5567548108398865	CAT	ST_PREM_right
centerline-parcellation	0.68591538871228	CAT	T_PREM_left
centerline-parcellation	0.6987598718610077	CAT	T_PREM_left
centerline-parcellation	0.702279321647327	CAT	T_PREM_left
centerline-parcellation	0.7101987908093591	CAT	T_PREM_left
centerline-parcellation	0.7094127426427979	CAT	T_PREM_left
centerline-parcellation	0.6987849754309121	CAT	T_PREM_left
centerline-parcellation	0.7080700552243181	CAT	T_PREM_left
centerline-parcellation	0.6901826420246252	CAT	T_PREM_left
centerline-parcellation	0.7051436036162813	CAT	T_PREM_left
centerline-parcellation	0.70601910534884	CAT	T_PREM_left
centerline-parcellation	0.5273932394082675	CAT	T_PREM_right
centerline-parcellation	0.5367311191984678	CAT	T_PREM_right
centerline-parcellation	0.5427615741894759	CAT	T_PREM_right
centerline-parcellation	0.5095864404893946	CAT	T_PREM_right
centerline-parcellation	0.5239623592594281	CAT	T_PREM_right
centerline-parcellation	0.5020694534457831	CAT	T_PREM_right
centerline-parcellation	0.5370318316802102	CAT	T_PREM_right
centerline-parcellation	0.5252453520386752	CAT	T_PREM_right
centerline-parcellation	0.4848373848491588	CAT	T_PREM_right
centerline-parcellation	0.5256519002282775	CAT	T_PREM_right
centerline-tractometry	0.5927412497264242	CAT	CC_1
centerline-tractometry	0.583722821702543	CAT	CC_1
centerline-tractometry	0.5728100759365311	CAT	CC_1
centerline-tractometry	0.6088902701745194	CAT	CC_1
centerline-tractometry	0.5981916708240772	CAT	CC_1
centerline-tractometry	0.6005494617523541	CAT	CC_1
centerline-tractometry	0.5865602322445573	CAT	CC_1
centerline-tractometry	0.60520906146945	CAT	CC_1
centerline-tractometry	0.6353926274940191	CAT	CC_1
centerline-tractometry	0.6189734784908959	CAT	CC_1
centerline-tractometry	0.6321023509080714	CAT	CC_2
centerline-tractometry	0.6492130855834912	CAT	CC_2
centerline-tractometry	0.6431924716633143	CAT	CC_2
centerline-tractometry	0.6451240322603266	CAT	CC_2
centerline-tractometry	0.6498064373331806	CAT	CC_2
centerline-tractometry	0.6252401781104177	CAT	CC_2
centerline-tractometry	0.6420355270907001	CAT	CC_2
centerline-tractometry	0.641768639606904	CAT	CC_2
centerline-tractometry	0.6556005887671071	CAT	CC_2
centerline-tractometry	0.6296546349852544	CAT	CC_2
centerline-tractometry	0.6478579053086272	CAT	CC_3
centerline-tractometry	0.643447632362108	CAT	CC_3
centerline-tractometry	0.6561399030200773	CAT	CC_3
centerline-tractometry	0.6580442386187427	CAT	CC_3
centerline-tractometry	0.6217530211792808	CAT	CC_3
centerline-tractometry	0.6527926425090181	CAT	CC_3
centerline-tractometry	0.6247312709984586	CAT	CC_3
centerline-tractometry	0.637423070227885	CAT	CC_3
centerline-tractometry	0.6141792269962613	CAT	CC_3
centerline-tractometry	0.6485296320535581	CAT	CC_3
centerline-tractometry	0.613584225246672	CAT	CC_4
centerline-tractometry	0.609430998713118	CAT	CC_4
centerline-tractometry	0.6192583391878866	CAT	CC_4
centerline-tractometry	0.5459215007833376	CAT	CC_4
centerline-tractometry	0.6158225679679156	CAT	CC_4
centerline-tractometry	0.5810231272235958	CAT	CC_4
centerline-tractometry	0.6102090915230194	CAT	CC_4
centerline-tractometry	0.6086923880436764	CAT	CC_4
centerline-tractometry	0.6030912276694612	CAT	CC_4
centerline-tractometry	0.5779390416965582	CAT	CC_4
centerline-tractometry	0.6648151310647956	CAT	CC_5
centerline-tractometry	0.6827665996177422	CAT	CC_5
centerline-tractometry	0.6433190502270577	CAT	CC_5
centerline-tractometry	0.6807686854533298	CAT	CC_5
centerline-tractometry	0.6799243569331641	CAT	CC_5
centerline-tractometry	0.6647395846408108	CAT	CC_5
centerline-tractometry	0.6642198346723671	CAT	CC_5
centerline-tractometry	0.6843085245241253	CAT	CC_5
centerline-tractometry	0.674624792969209	CAT	CC_5
centerline-tractometry	0.6486012302634968	CAT	CC_5
centerline-tractometry	0.5651838942566921	CAT	CC_6
centerline-tractometry	0.5467931721589859	CAT	CC_6
centerline-tractometry	0.5382363316070798	CAT	CC_6
centerline-tractometry	0.5610851766484001	CAT	CC_6
centerline-tractometry	0.5505287719321817	CAT	CC_6
centerline-tractometry	0.5584662732359762	CAT	CC_6
centerline-tractometry	0.5505395558600984	CAT	CC_6
centerline-tractometry	0.5339264140116106	CAT	CC_6
centerline-tractometry	0.5420767063739144	CAT	CC_6
centerline-tractometry	0.5263353537582106	CAT	CC_6
centerline-tractometry	0.6030321223159069	CAT	CST_left
centerline-tractometry	0.5980230172628882	CAT	CST_left
centerline-tractometry	0.6030949401692358	CAT	CST_left
centerline-tractometry	0.6000181028560437	CAT	CST_left
centerline-tractometry	0.5397634654429325	CAT	CST_left
centerline-tractometry	0.5616315623295123	CAT	CST_left
centerline-tractometry	0.583231946732346	CAT	CST_left
centerline-tractometry	0.587099723283231	CAT	CST_left
centerline-tractometry	0.560735730241045	CAT	CST_left
centerline-tractometry	0.5716794724337463	CAT	CST_left
centerline-tractometry	0.45782081684659326	CAT	CST_right
centerline-tractometry	0.48827993285443266	CAT	CST_right
centerline-tractometry	0.48947883456735647	CAT	CST_right
centerline-tractometry	0.46669799309333615	CAT	CST_right
centerline-tractometry	0.41542430513495293	CAT	CST_right
centerline-tractometry	0.4628252076141839	CAT	CST_right
centerline-tractometry	0.47462647832624955	CAT	CST_right
centerline-tractometry	0.38216826251121266	CAT	CST_right
centerline-tractometry	0.4355333842711874	CAT	CST_right
centerline-tractometry	0.4807477422403156	CAT	CST_right
centerline-tractometry	0.5404484511156297	CAT	ST_FO_left
centerline-tractometry	0.5423745902843998	CAT	ST_FO_left
centerline-tractometry	0.5556642198346724	CAT	ST_FO_left
centerline-tractometry	0.5519196629191633	CAT	ST_FO_left
centerline-tractometry	0.5486956220434802	CAT	ST_FO_left
centerline-tractometry	0.5488768273896212	CAT	ST_FO_left
centerline-tractometry	0.5201137344930946	CAT	ST_FO_left
centerline-tractometry	0.5793253951838153	CAT	ST_FO_left
centerline-tractometry	0.5926441354466061	CAT	ST_FO_left
centerline-tractometry	0.5701658921684993	CAT	ST_FO_left
centerline-tractometry	0.49708268231998004	CAT	ST_FO_right
centerline-tractometry	0.5107158654208225	CAT	ST_FO_right
centerline-tractometry	0.49647070914284985	CAT	ST_FO_right
centerline-tractometry	0.505678238940964	CAT	ST_FO_right
centerline-tractometry	0.49648732699898374	CAT	ST_FO_right
centerline-tractometry	0.49020583630893133	CAT	ST_FO_right
centerline-tractometry	0.5094783654959565	CAT	ST_FO_right
centerline-tractometry	0.5099666476091679	CAT	ST_FO_right
centerline-tractometry	0.4864982276054648	CAT	ST_FO_right
centerline-tractometry	0.519167164907708	CAT	ST_FO_right
centerline-tractometry	0.5126350510185862	CAT	ST_PREM_left
centerline-tractometry	0.5177715596352981	CAT	ST_PREM_left
centerline-tractometry	0.5356737049769535	CAT	ST_PREM_left
centerline-tractometry	0.5367358924124636	CAT	ST_PREM_left
centerline-tractometry	0.5244677306573164	CAT	ST_PREM_left
centerline-tractometry	0.5429002331096288	CAT	ST_PREM_left
centerline-tractometry	0.5295748339186708	CAT	ST_PREM_left
centerline-tractometry	0.5055127085938713	CAT	ST_PREM_left
centerline-tractometry	0.49508400208418557	CAT	ST_PREM_left
centerline-tractometry	0.5135565170340686	CAT	ST_PREM_left
centerline-tractometry	0.5397553922291369	CAT	ST_PREM_right
centerline-tractometry	0.5209387344430055	CAT	ST_PREM_right
centerline-tractometry	0.5148537115981675	CAT	ST_PREM_right
centerline-tractometry	0.5288722286041861	CAT	ST_PREM_right
centerline-tractometry	0.49810650725781913	CAT	ST_PREM_right
centerline-tractometry	0.5292958071498974	CAT	ST_PREM_right
centerline-tractometry	0.5272551108452256	CAT	ST_PREM_right
centerline-tractometry	0.541505806408576	CAT	ST_PREM_right
centerline-tractometry	0.4890870774482846	CAT	ST_PREM_right
centerline-tractometry	0.49276080222523694	CAT	ST_PREM_right
centerline-tractometry	0.6204082123323585	CAT	T_PREM_left
centerline-tractometry	0.6126938735150148	CAT	T_PREM_left
centerline-tractometry	0.6165077893548844	CAT	T_PREM_left
centerline-tractometry	0.6092285790825506	CAT	T_PREM_left
centerline-tractometry	0.6198014837977671	CAT	T_PREM_left
centerline-tractometry	0.6066452685251087	CAT	T_PREM_left
centerline-tractometry	0.6134774466817265	CAT	T_PREM_left
centerline-tractometry	0.6008821724464396	CAT	T_PREM_left
centerline-tractometry	0.598265979748137	CAT	T_PREM_left
centerline-tractometry	0.6215064051228254	CAT	T_PREM_left
centerline-tractometry	0.5703931796546997	CAT	T_PREM_right
centerline-tractometry	0.603830545481717	CAT	T_PREM_right
centerline-tractometry	0.5818161289611636	CAT	T_PREM_right
centerline-tractometry	0.5765060167835633	CAT	T_PREM_right
centerline-tractometry	0.5544575984793603	CAT	T_PREM_right
centerline-tractometry	0.5998830385785299	CAT	T_PREM_right
centerline-tractometry	0.604962622198698	CAT	T_PREM_right
centerline-tractometry	0.5846121127199788	CAT	T_PREM_right
centerline-tractometry	0.5789134844945384	CAT	T_PREM_right
centerline-tractometry	0.5833000681567816	CAT	T_PREM_right
static-tractometry	0.6479463570889712	CAT	CC_1
static-tractometry	0.646440378608977	CAT	CC_1
static-tractometry	0.6287750082529459	CAT	CC_1
static-tractometry	0.6321154919787022	CAT	CC_1
static-tractometry	0.6237410942728621	CAT	CC_1
static-tractometry	0.6302646635196455	CAT	CC_1
static-tractometry	0.6399879950721574	CAT	CC_1
static-tractometry	0.6358050685404066	CAT	CC_1
static-tractometry	0.6342501204205285	CAT	CC_1
static-tractometry	0.6355345274854037	CAT	CC_1
static-tractometry	0.645718562581373	CAT	CC_2
static-tractometry	0.6373280184479417	CAT	CC_2
static-tractometry	0.6487467838260881	CAT	CC_2
static-tractometry	0.6271511726372503	CAT	CC_2
static-tractometry	0.6391297004814109	CAT	CC_2
static-tractometry	0.6436760984196654	CAT	CC_2
static-tractometry	0.6248889049174594	CAT	CC_2
static-tractometry	0.6420119556635598	CAT	CC_2
static-tractometry	0.6239361478324481	CAT	CC_2
static-tractometry	0.6279261422330558	CAT	CC_2
static-tractometry	0.5966455619893766	CAT	CC_3
static-tractometry	0.6002984260533099	CAT	CC_3
static-tractometry	0.5988972225669543	CAT	CC_3
static-tractometry	0.6071921256347638	CAT	CC_3
static-tractometry	0.6182312731788155	CAT	CC_3
static-tractometry	0.5847046305715045	CAT	CC_3
static-tractometry	0.6004472206871331	CAT	CC_3
static-tractometry	0.5974432190838046	CAT	CC_3
static-tractometry	0.5927899247234689	CAT	CC_3
static-tractometry	0.5927207425848121	CAT	CC_3
static-tractometry	0.5833744949379771	CAT	CC_4
static-tractometry	0.5866670108095029	CAT	CC_4
static-tractometry	0.585529748378551	CAT	CC_4
static-tractometry	0.5776154060019218	CAT	CC_4
static-tractometry	0.5852942698214193	CAT	CC_4
static-tractometry	0.5814785861245144	CAT	CC_4
static-tractometry	0.6059339417825821	CAT	CC_4
static-tractometry	0.5874161107640219	CAT	CC_4
static-tractometry	0.5831909324491219	CAT	CC_4
static-tractometry	0.5801509844194045	CAT	CC_4
static-tractometry	0.5943937246260953	CAT	CC_5
static-tractometry	0.5864197465388011	CAT	CC_5
static-tractometry	0.591513237300982	CAT	CC_5
static-tractometry	0.6075425738277723	CAT	CC_5
static-tractometry	0.5892632267233041	CAT	CC_5
static-tractometry	0.6036887633474679	CAT	CC_5
static-tractometry	0.6029311187506107	CAT	CC_5
static-tractometry	0.5989602172059868	CAT	CC_5
static-tractometry	0.6000522814253972	CAT	CC_5
static-tractometry	0.5952749424297357	CAT	CC_5
static-tractometry	0.47955137445580936	CAT	CC_6
static-tractometry	0.48838211499108597	CAT	CC_6
static-tractometry	0.4726313927330941	CAT	CC_6
static-tractometry	0.4954326234915907	CAT	CC_6
static-tractometry	0.4951237199389171	CAT	CC_6
static-tractometry	0.4839491545459441	CAT	CC_6
static-tractometry	0.4794917976737122	CAT	CC_6
static-tractometry	0.4647725021388123	CAT	CC_6
static-tractometry	0.4640830378949584	CAT	CC_6
static-tractometry	0.46439129323338574	CAT	CC_6
static-tractometry	0.5847940252089342	CAT	CST_left
static-tractometry	0.6069793935048226	CAT	CST_left
static-tractometry	0.608654614831684	CAT	CST_left
static-tractometry	0.6142706252049976	CAT	CST_left
static-tractometry	0.599881035007223	CAT	CST_left
static-tractometry	0.5928744282897668	CAT	CST_left
static-tractometry	0.5897653570499605	CAT	CST_left
static-tractometry	0.5982665101052476	CAT	CST_left
static-tractometry	0.6288810207465095	CAT	CST_left
static-tractometry	0.6089447201712134	CAT	CST_left
static-tractometry	0.5606214088194146	CAT	CST_right
static-tractometry	0.5304957106484747	CAT	CST_right
static-tractometry	0.5520034004140792	CAT	CST_right
static-tractometry	0.5554077627073859	CAT	CST_right
static-tractometry	0.5392862029719091	CAT	CST_right
static-tractometry	0.561330378419227	CAT	CST_right
static-tractometry	0.5453997472435868	CAT	CST_right
static-tractometry	0.5281123447217505	CAT	CST_right
static-tractometry	0.5385596137303091	CAT	CST_right
static-tractometry	0.5450616151212592	CAT	CST_right
static-tractometry	0.5727385366551603	CAT	ST_FO_left
static-tractometry	0.5611800516426397	CAT	ST_FO_left
static-tractometry	0.5687305690413583	CAT	ST_FO_left
static-tractometry	0.5554315109202297	CAT	ST_FO_left
static-tractometry	0.5788259166427122	CAT	ST_FO_left
static-tractometry	0.5682843029970245	CAT	ST_FO_left
static-tractometry	0.5778782274145362	CAT	ST_FO_left
static-tractometry	0.5455471865203494	CAT	ST_FO_left
static-tractometry	0.5639679621876595	CAT	ST_FO_left
static-tractometry	0.5566735483448204	CAT	ST_FO_left
static-tractometry	0.5315304373713663	CAT	ST_FO_right
static-tractometry	0.5296294607010684	CAT	ST_FO_right
static-tractometry	0.5380147012633931	CAT	ST_FO_right
static-tractometry	0.5425334027747577	CAT	ST_FO_right
static-tractometry	0.5488526077482344	CAT	ST_FO_right
static-tractometry	0.5286258482620021	CAT	ST_FO_right
static-tractometry	0.5461153757715664	CAT	ST_FO_right
static-tractometry	0.5434007723649532	CAT	ST_FO_right
static-tractometry	0.5097791369062666	CAT	ST_FO_right
static-tractometry	0.5326674051594789	CAT	ST_FO_right
static-tractometry	0.40961035370222854	CAT	ST_PREM_left
static-tractometry	0.38729569612847564	CAT	ST_PREM_left
static-tractometry	0.4167656961249399	CAT	ST_PREM_left
static-tractometry	0.41946097096129825	CAT	ST_PREM_left
static-tractometry	0.42508723490541794	CAT	ST_PREM_left
static-tractometry	0.40915159480151037	CAT	ST_PREM_left
static-tractometry	0.4282141025727152	CAT	ST_PREM_left
static-tractometry	0.442695326693498	CAT	ST_PREM_left
static-tractometry	0.42512424204602817	CAT	ST_PREM_left
static-tractometry	0.41165488036381087	CAT	ST_PREM_left
static-tractometry	0.5040687229672561	CAT	ST_PREM_right
static-tractometry	0.48371774205999424	CAT	ST_PREM_right
static-tractometry	0.4943017253459667	CAT	ST_PREM_right
static-tractometry	0.5147261901773384	CAT	ST_PREM_right
static-tractometry	0.5174997810803703	CAT	ST_PREM_right
static-tractometry	0.49840945902514006	CAT	ST_PREM_right
static-tractometry	0.48721650791899773	CAT	ST_PREM_right
static-tractometry	0.515448595490621	CAT	ST_PREM_right
static-tractometry	0.5030190283881305	CAT	ST_PREM_right
static-tractometry	0.5261549144834516	CAT	ST_PREM_right
static-tractometry	0.5585553143019988	CAT	T_PREM_left
static-tractometry	0.5625123087046099	CAT	T_PREM_left
static-tractometry	0.5523501361073131	CAT	T_PREM_left
static-tractometry	0.5469583489346717	CAT	T_PREM_left
static-tractometry	0.5490800720201384	CAT	T_PREM_left
static-tractometry	0.5486470059750033	CAT	T_PREM_left
static-tractometry	0.5302208678080187	CAT	T_PREM_left
static-tractometry	0.5482188899295674	CAT	T_PREM_left
static-tractometry	0.538693911936441	CAT	T_PREM_left
static-tractometry	0.5566359519185314	CAT	T_PREM_left
static-tractometry	0.5145748026865299	CAT	T_PREM_right
static-tractometry	0.5301673606684103	CAT	T_PREM_right
static-tractometry	0.5097107208389919	CAT	T_PREM_right
static-tractometry	0.5310904177552246	CAT	T_PREM_right
static-tractometry	0.5016904838259348	CAT	T_PREM_right
static-tractometry	0.5041495140337795	CAT	T_PREM_right
static-tractometry	0.5208207594501681	CAT	T_PREM_right
static-tractometry	0.529629637486772	CAT	T_PREM_right
static-tractometry	0.48892838281506246	CAT	T_PREM_right
static-tractometry	0.5093941565724976	CAT	T_PREM_right
centerline-parcellation	0.5736882716049384	ADNI	CC_1
centerline-parcellation	0.5923996913580247	ADNI	CC_1
centerline-parcellation	0.5796682098765432	ADNI	CC_1
centerline-parcellation	0.5976401748971193	ADNI	CC_1
centerline-parcellation	0.5892489711934156	ADNI	CC_1
centerline-parcellation	0.5856481481481481	ADNI	CC_1
centerline-parcellation	0.5877379115226338	ADNI	CC_1
centerline-parcellation	0.5901813271604938	ADNI	CC_1
centerline-parcellation	0.5857445987654322	ADNI	CC_1
centerline-parcellation	0.5754565329218108	ADNI	CC_1
centerline-parcellation	0.6586291152263376	ADNI	CC_2
centerline-parcellation	0.6523919753086419	ADNI	CC_2
centerline-parcellation	0.6458333333333334	ADNI	CC_2
centerline-parcellation	0.6541602366255144	ADNI	CC_2
centerline-parcellation	0.6690457818930041	ADNI	CC_2
centerline-parcellation	0.6582754629629629	ADNI	CC_2
centerline-parcellation	0.6649627057613169	ADNI	CC_2
centerline-parcellation	0.6554140946502058	ADNI	CC_2
centerline-parcellation	0.654931841563786	ADNI	CC_2
centerline-parcellation	0.6599472736625516	ADNI	CC_2
centerline-parcellation	0.6734503600823045	ADNI	CC_3
centerline-parcellation	0.6761831275720164	ADNI	CC_3
centerline-parcellation	0.6806520061728395	ADNI	CC_3
centerline-parcellation	0.6858924897119342	ADNI	CC_3
centerline-parcellation	0.6831275720164608	ADNI	CC_3
centerline-parcellation	0.6840920781893004	ADNI	CC_3
centerline-parcellation	0.675025720164609	ADNI	CC_3
centerline-parcellation	0.676536779835391	ADNI	CC_3
centerline-parcellation	0.6717785493827159	ADNI	CC_3
centerline-parcellation	0.6880465534979423	ADNI	CC_3
centerline-parcellation	0.682934670781893	ADNI	CC_4
centerline-parcellation	0.6813593106995884	ADNI	CC_4
centerline-parcellation	0.6806841563786008	ADNI	CC_4
centerline-parcellation	0.6876286008230452	ADNI	CC_4
centerline-parcellation	0.693479938271605	ADNI	CC_4
centerline-parcellation	0.690650720164609	ADNI	CC_4
centerline-parcellation	0.6824202674897121	ADNI	CC_4
centerline-parcellation	0.6915187757201645	ADNI	CC_4
centerline-parcellation	0.6817129629629629	ADNI	CC_4
centerline-parcellation	0.6856995884773662	ADNI	CC_4
centerline-parcellation	0.6336805555555556	ADNI	CC_5
centerline-parcellation	0.6298546810699589	ADNI	CC_5
centerline-parcellation	0.6243891460905351	ADNI	CC_5
centerline-parcellation	0.6377957818930042	ADNI	CC_5
centerline-parcellation	0.641235853909465	ADNI	CC_5
centerline-parcellation	0.6279899691358025	ADNI	CC_5
centerline-parcellation	0.6236175411522632	ADNI	CC_5
centerline-parcellation	0.6229745370370371	ADNI	CC_5
centerline-parcellation	0.6402070473251029	ADNI	CC_5
centerline-parcellation	0.6397247942386831	ADNI	CC_5
centerline-parcellation	0.6324266975308641	ADNI	CC_6
centerline-parcellation	0.6390817901234569	ADNI	CC_6
centerline-parcellation	0.6467013888888888	ADNI	CC_6
centerline-parcellation	0.6428755144032922	ADNI	CC_6
centerline-parcellation	0.6371206275720165	ADNI	CC_6
centerline-parcellation	0.6299832818930041	ADNI	CC_6
centerline-parcellation	0.6386316872427984	ADNI	CC_6
centerline-parcellation	0.6372492283950618	ADNI	CC_6
centerline-parcellation	0.6174447016460904	ADNI	CC_6
centerline-parcellation	0.6328446502057614	ADNI	CC_6
centerline-parcellation	0.6157085905349794	ADNI	ICP_left
centerline-parcellation	0.6153870884773662	ADNI	ICP_left
centerline-parcellation	0.6038130144032922	ADNI	ICP_left
centerline-parcellation	0.623167438271605	ADNI	ICP_left
centerline-parcellation	0.6113361625514403	ADNI	ICP_left
centerline-parcellation	0.6129758230452674	ADNI	ICP_left
centerline-parcellation	0.6159336419753088	ADNI	ICP_left
centerline-parcellation	0.5882523148148148	ADNI	ICP_left
centerline-parcellation	0.6012731481481481	ADNI	ICP_left
centerline-parcellation	0.613843878600823	ADNI	ICP_left
centerline-parcellation	0.5445923353909465	ADNI	ICP_right
centerline-parcellation	0.5716949588477367	ADNI	ICP_right
centerline-parcellation	0.5628215020576132	ADNI	ICP_right
centerline-parcellation	0.5659400720164609	ADNI	ICP_right
centerline-parcellation	0.5615033436213992	ADNI	ICP_right
centerline-parcellation	0.5660365226337448	ADNI	ICP_right
centerline-parcellation	0.5630465534979423	ADNI	ICP_right
centerline-parcellation	0.5579668209876543	ADNI	ICP_right
centerline-parcellation	0.5687692901234568	ADNI	ICP_right
centerline-parcellation	0.5738811728395062	ADNI	ICP_right
centerline-parcellation	0.6152584876543209	ADNI	SCP_left
centerline-parcellation	0.6161908436213992	ADNI	SCP_left
centerline-parcellation	0.6156121399176955	ADNI	SCP_left
centerline-parcellation	0.6193415637860082	ADNI	SCP_left
centerline-parcellation	0.6329411008230452	ADNI	SCP_left
centerline-parcellation	0.6186664094650206	ADNI	SCP_left
centerline-parcellation	0.625514403292181	ADNI	SCP_left
centerline-parcellation	0.6250643004115226	ADNI	SCP_left
centerline-parcellation	0.6246463477366255	ADNI	SCP_left
centerline-parcellation	0.6265753600823046	ADNI	SCP_left
centerline-parcellation	0.6286008230452674	ADNI	SCP_right
centerline-parcellation	0.6235853909465021	ADNI	SCP_right
centerline-parcellation	0.6011766975308643	ADNI	SCP_right
centerline-parcellation	0.629854681069959	ADNI	SCP_right
centerline-parcellation	0.6156764403292181	ADNI	SCP_right
centerline-parcellation	0.6265753600823045	ADNI	SCP_right
centerline-parcellation	0.6140046296296297	ADNI	SCP_right
centerline-parcellation	0.6216242283950618	ADNI	SCP_right
centerline-parcellation	0.6157407407407407	ADNI	SCP_right
centerline-parcellation	0.6231352880658436	ADNI	SCP_right
centerline-tractometry	0.5620820473251029	ADNI	CC_1
centerline-tractometry	0.5548161008230453	ADNI	CC_1
centerline-tractometry	0.5504115226337448	ADNI	CC_1
centerline-tractometry	0.5521797839506172	ADNI	CC_1
centerline-tractometry	0.5693479938271605	ADNI	CC_1
centerline-tractometry	0.5284529320987654	ADNI	CC_1
centerline-tractometry	0.5209619341563786	ADNI	CC_1
centerline-tractometry	0.5517296810699589	ADNI	CC_1
centerline-tractometry	0.544945987654321	ADNI	CC_1
centerline-tractometry	0.5345614711934156	ADNI	CC_1
centerline-tractometry	0.5991512345679013	ADNI	CC_2
centerline-tractometry	0.6007265946502058	ADNI	CC_2
centerline-tractometry	0.5988297325102881	ADNI	CC_2
centerline-tractometry	0.5998906893004116	ADNI	CC_2
centerline-tractometry	0.5968685699588476	ADNI	CC_2
centerline-tractometry	0.6008873456790125	ADNI	CC_2
centerline-tractometry	0.591820987654321	ADNI	CC_2
centerline-tractometry	0.6079925411522633	ADNI	CC_2
centerline-tractometry	0.5991512345679013	ADNI	CC_2
centerline-tractometry	0.5864519032921811	ADNI	CC_2
centerline-tractometry	0.5617605452674896	ADNI	CC_3
centerline-tractometry	0.5816615226337449	ADNI	CC_3
centerline-tractometry	0.5805362654320988	ADNI	CC_3
centerline-tractometry	0.5805684156378601	ADNI	CC_3
centerline-tractometry	0.5860661008230453	ADNI	CC_3
centerline-tractometry	0.5818544238683127	ADNI	CC_3
centerline-tractometry	0.5782536008230452	ADNI	CC_3
centerline-tractometry	0.5829796810699588	ADNI	CC_3
centerline-tractometry	0.5982831790123456	ADNI	CC_3
centerline-tractometry	0.5690264917695473	ADNI	CC_3
centerline-tractometry	0.5466820987654321	ADNI	CC_4
centerline-tractometry	0.5642039609053499	ADNI	CC_4
centerline-tractometry	0.5599279835390947	ADNI	CC_4
centerline-tractometry	0.5735918209876544	ADNI	CC_4
centerline-tractometry	0.584619341563786	ADNI	CC_4
centerline-tractometry	0.5666795267489712	ADNI	CC_4
centerline-tractometry	0.5630465534979424	ADNI	CC_4
centerline-tractometry	0.5643968621399177	ADNI	CC_4
centerline-tractometry	0.5624678497942386	ADNI	CC_4
centerline-tractometry	0.5502507716049383	ADNI	CC_4
centerline-tractometry	0.6064493312757201	ADNI	CC_5
centerline-tractometry	0.6079925411522633	ADNI	CC_5
centerline-tractometry	0.6096000514403292	ADNI	CC_5
centerline-tractometry	0.5989904835390946	ADNI	CC_5
centerline-tractometry	0.6042631172839508	ADNI	CC_5
centerline-tractometry	0.612011316872428	ADNI	CC_5
centerline-tractometry	0.5985082304526749	ADNI	CC_5
centerline-tractometry	0.6005015432098766	ADNI	CC_5
centerline-tractometry	0.5938464506172839	ADNI	CC_5
centerline-tractometry	0.5988940329218105	ADNI	CC_5
centerline-tractometry	0.5184863683127573	ADNI	CC_6
centerline-tractometry	0.5212191358024691	ADNI	CC_6
centerline-tractometry	0.51684670781893	ADNI	CC_6
centerline-tractometry	0.5236947016460904	ADNI	CC_6
centerline-tractometry	0.5360082304526749	ADNI	CC_6
centerline-tractometry	0.5370691872427983	ADNI	CC_6
centerline-tractometry	0.5155928497942386	ADNI	CC_6
centerline-tractometry	0.5375192901234568	ADNI	CC_6
centerline-tractometry	0.5330182613168724	ADNI	CC_6
centerline-tractometry	0.5045974794238683	ADNI	CC_6
centerline-tractometry	0.5494470164609053	ADNI	ICP_left
centerline-tractometry	0.544945987654321	ADNI	ICP_left
centerline-tractometry	0.5719843106995884	ADNI	ICP_left
centerline-tractometry	0.5688978909465021	ADNI	ICP_left
centerline-tractometry	0.5632716049382716	ADNI	ICP_left
centerline-tractometry	0.5569701646090535	ADNI	ICP_left
centerline-tractometry	0.5436599794238683	ADNI	ICP_left
centerline-tractometry	0.5514081790123457	ADNI	ICP_left
centerline-tractometry	0.5684156378600823	ADNI	ICP_left
centerline-tractometry	0.559252829218107	ADNI	ICP_left
centerline-tractometry	0.5061406893004115	ADNI	ICP_right
centerline-tractometry	0.5181005658436214	ADNI	ICP_right
centerline-tractometry	0.4876864711934156	ADNI	ICP_right
centerline-tractometry	0.5087127057613169	ADNI	ICP_right
centerline-tractometry	0.5058191872427983	ADNI	ICP_right
centerline-tractometry	0.4986496913580247	ADNI	ICP_right
centerline-tractometry	0.4982317386831276	ADNI	ICP_right
centerline-tractometry	0.5027327674897119	ADNI	ICP_right
centerline-tractometry	0.5203510802469136	ADNI	ICP_right
centerline-tractometry	0.5053369341563786	ADNI	ICP_right
centerline-tractometry	0.4958204732510288	ADNI	SCP_left
centerline-tractometry	0.5058191872427984	ADNI	SCP_left
centerline-tractometry	0.4813850308641975	ADNI	SCP_left
centerline-tractometry	0.48013117283950624	ADNI	SCP_left
centerline-tractometry	0.4943737139917696	ADNI	SCP_left
centerline-tractometry	0.4791666666666667	ADNI	SCP_left
centerline-tractometry	0.4817708333333333	ADNI	SCP_left
centerline-tractometry	0.46669238683127573	ADNI	SCP_left
centerline-tractometry	0.4743441358024691	ADNI	SCP_left
centerline-tractometry	0.4770447530864197	ADNI	SCP_left
centerline-tractometry	0.536233281893004	ADNI	SCP_right
centerline-tractometry	0.5538515946502057	ADNI	SCP_right
centerline-tractometry	0.536522633744856	ADNI	SCP_right
centerline-tractometry	0.5384837962962963	ADNI	SCP_right
centerline-tractometry	0.5402199074074074	ADNI	SCP_right
centerline-tractometry	0.5568094135802468	ADNI	SCP_right
centerline-tractometry	0.5481288580246914	ADNI	SCP_right
centerline-tractometry	0.5556198559670782	ADNI	SCP_right
centerline-tractometry	0.5400270061728395	ADNI	SCP_right
centerline-tractometry	0.5534336419753086	ADNI	SCP_right
static-tractometry	0.5649434156378601	ADNI	CC_1
static-tractometry	0.5809863683127573	ADNI	CC_1
static-tractometry	0.5687049897119342	ADNI	CC_1
static-tractometry	0.5685442386831275	ADNI	CC_1
static-tractometry	0.5742669753086419	ADNI	CC_1
static-tractometry	0.5754243827160495	ADNI	CC_1
static-tractometry	0.5664544753086419	ADNI	CC_1
static-tractometry	0.5641396604938271	ADNI	CC_1
static-tractometry	0.5679976851851852	ADNI	CC_1
static-tractometry	0.5846514917695473	ADNI	CC_1
static-tractometry	0.5568737139917695	ADNI	CC_2
static-tractometry	0.5614390432098766	ADNI	CC_2
static-tractometry	0.5703768004115227	ADNI	CC_2
static-tractometry	0.5732381687242798	ADNI	CC_2
static-tractometry	0.586548353909465	ADNI	CC_2
static-tractometry	0.5819830246913581	ADNI	CC_2
static-tractometry	0.5855516975308641	ADNI	CC_2
static-tractometry	0.5805684156378601	ADNI	CC_2
static-tractometry	0.5735918209876543	ADNI	CC_2
static-tractometry	0.5816615226337448	ADNI	CC_2
static-tractometry	0.5814686213991769	ADNI	CC_3
static-tractometry	0.5841370884773663	ADNI	CC_3
static-tractometry	0.5804719650205761	ADNI	CC_3
static-tractometry	0.5748135288065842	ADNI	CC_3
static-tractometry	0.5918852880658436	ADNI	CC_3
static-tractometry	0.5882523148148148	ADNI	CC_3
static-tractometry	0.5767425411522633	ADNI	CC_3
static-tractometry	0.5874485596707819	ADNI	CC_3
static-tractometry	0.5707626028806585	ADNI	CC_3
static-tractometry	0.5781571502057614	ADNI	CC_3
static-tractometry	0.5585776748971193	ADNI	CC_4
static-tractometry	0.568897890946502	ADNI	CC_4
static-tractometry	0.56909079218107	ADNI	CC_4
static-tractometry	0.5635609567901234	ADNI	CC_4
static-tractometry	0.5661329732510288	ADNI	CC_4
static-tractometry	0.567161779835391	ADNI	CC_4
static-tractometry	0.5597029320987654	ADNI	CC_4
static-tractometry	0.5790252057613169	ADNI	CC_4
static-tractometry	0.5685120884773662	ADNI	CC_4
static-tractometry	0.5685442386831275	ADNI	CC_4
static-tractometry	0.4457947530864197	ADNI	CC_5
static-tractometry	0.449877829218107	ADNI	CC_5
static-tractometry	0.4452803497942387	ADNI	CC_5
static-tractometry	0.46601723251028804	ADNI	CC_5
static-tractometry	0.45212834362139914	ADNI	CC_5
static-tractometry	0.44020061728395066	ADNI	CC_5
static-tractometry	0.46392746913580246	ADNI	CC_5
static-tractometry	0.4481738683127572	ADNI	CC_5
static-tractometry	0.44630915637860086	ADNI	CC_5
static-tractometry	0.4741512345679012	ADNI	CC_5
static-tractometry	0.6141653806584363	ADNI	CC_6
static-tractometry	0.6034272119341564	ADNI	CC_6
static-tractometry	0.6117541152263374	ADNI	CC_6
static-tractometry	0.6059349279835392	ADNI	CC_6
static-tractometry	0.6177019032921811	ADNI	CC_6
static-tractometry	0.6152906378600823	ADNI	CC_6
static-tractometry	0.6204668209876543	ADNI	CC_6
static-tractometry	0.601466049382716	ADNI	CC_6
static-tractometry	0.6038451646090535	ADNI	CC_6
static-tractometry	0.6158693415637861	ADNI	CC_6
static-tractometry	0.5766139403292181	ADNI	ICP_left
static-tractometry	0.5716949588477365	ADNI	ICP_left
static-tractometry	0.5821759259259259	ADNI	ICP_left
static-tractometry	0.5803112139917695	ADNI	ICP_left
static-tractometry	0.5849729938271606	ADNI	ICP_left
static-tractometry	0.5750707304526749	ADNI	ICP_left
static-tractometry	0.5824009773662552	ADNI	ICP_left
static-tractometry	0.583204732510288	ADNI	ICP_left
static-tractometry	0.5797325102880658	ADNI	ICP_left
static-tractometry	0.5949395576131686	ADNI	ICP_left
static-tractometry	0.5121849279835391	ADNI	ICP_right
static-tractometry	0.5210262345679012	ADNI	ICP_right
static-tractometry	0.5162680041152264	ADNI	ICP_right
static-tractometry	0.520383230452675	ADNI	ICP_right
static-tractometry	0.5166859567901235	ADNI	ICP_right
static-tractometry	0.5206725823045267	ADNI	ICP_right
static-tractometry	0.5045974794238683	ADNI	ICP_right
static-tractometry	0.51684670781893	ADNI	ICP_right
static-tractometry	0.5216049382716049	ADNI	ICP_right
static-tractometry	0.528002829218107	ADNI	ICP_right
static-tractometry	0.49707433127572015	ADNI	SCP_left
static-tractometry	0.47845936213991774	ADNI	SCP_left
static-tractometry	0.46865354938271603	ADNI	SCP_left
static-tractometry	0.49630272633744854	ADNI	SCP_left
static-tractometry	0.49067644032921814	ADNI	SCP_left
static-tractometry	0.48347479423868306	ADNI	SCP_left
static-tractometry	0.47382973251028804	ADNI	SCP_left
static-tractometry	0.4644097222222222	ADNI	SCP_left
static-tractometry	0.4920588991769548	ADNI	SCP_left
static-tractometry	0.48942258230452673	ADNI	SCP_left
static-tractometry	0.4445730452674897	ADNI	SCP_right
static-tractometry	0.4676568930041152	ADNI	SCP_right
static-tractometry	0.4383359053497942	ADNI	SCP_right
static-tractometry	0.44759516460905346	ADNI	SCP_right
static-tractometry	0.45675797325102885	ADNI	SCP_right
static-tractometry	0.44936342592592593	ADNI	SCP_right
static-tractometry	0.4489133230452675	ADNI	SCP_right
static-tractometry	0.45955504115226337	ADNI	SCP_right
static-tractometry	0.4565972222222222	ADNI	SCP_right
static-tractometry	0.4417116769547325	ADNI	SCP_right
centerline-parcellation	0.6344871101496304	PPMI	CC_1
centerline-parcellation	0.6366504416801875	PPMI	CC_1
centerline-parcellation	0.6279971155579592	PPMI	CC_1
centerline-parcellation	0.6205155940147827	PPMI	CC_1
centerline-parcellation	0.6319632233639806	PPMI	CC_1
centerline-parcellation	0.6388137732107445	PPMI	CC_1
centerline-parcellation	0.6042906075356048	PPMI	CC_1
centerline-parcellation	0.6114115738236885	PPMI	CC_1
centerline-parcellation	0.6215972597800614	PPMI	CC_1
centerline-parcellation	0.6169100414638544	PPMI	CC_1
centerline-parcellation	0.5863529835947359	PPMI	CC_2
centerline-parcellation	0.5842797908779519	PPMI	CC_2
centerline-parcellation	0.5910402019109429	PPMI	CC_2
centerline-parcellation	0.6041103299080585	PPMI	CC_2
centerline-parcellation	0.6061835226248422	PPMI	CC_2
centerline-parcellation	0.5985217234541194	PPMI	CC_2
centerline-parcellation	0.5996935280331711	PPMI	CC_2
centerline-parcellation	0.5861727059671895	PPMI	CC_2
centerline-parcellation	0.5943753380205516	PPMI	CC_2
centerline-parcellation	0.6153776816297097	PPMI	CC_2
centerline-parcellation	0.5605732828555976	PPMI	CC_3
centerline-parcellation	0.583829096809086	PPMI	CC_3
centerline-parcellation	0.5694068866053723	PPMI	CC_3
centerline-parcellation	0.5726518839012079	PPMI	CC_3
centerline-parcellation	0.5737335496664864	PPMI	CC_3
centerline-parcellation	0.5591310618352262	PPMI	CC_3
centerline-parcellation	0.555164954029205	PPMI	CC_3
centerline-parcellation	0.5581395348837209	PPMI	CC_3
centerline-parcellation	0.5803136830719308	PPMI	CC_3
centerline-parcellation	0.5727420227149812	PPMI	CC_3
centerline-parcellation	0.46484586262844785	PPMI	CC_4
centerline-parcellation	0.4720569677303047	PPMI	CC_4
centerline-parcellation	0.4689922480620155	PPMI	CC_4
centerline-parcellation	0.4267171444023797	PPMI	CC_4
centerline-parcellation	0.46727961060032447	PPMI	CC_4
centerline-parcellation	0.4870200108166577	PPMI	CC_4
centerline-parcellation	0.4789075175770687	PPMI	CC_4
centerline-parcellation	0.455471425996034	PPMI	CC_4
centerline-parcellation	0.464485307373355	PPMI	CC_4
centerline-parcellation	0.4890030647196683	PPMI	CC_4
centerline-parcellation	0.6013160266810889	PPMI	CC_5
centerline-parcellation	0.6211465657111952	PPMI	CC_5
centerline-parcellation	0.6145664323057508	PPMI	CC_5
centerline-parcellation	0.6052821344871101	PPMI	CC_5
centerline-parcellation	0.6006850549846764	PPMI	CC_5
centerline-parcellation	0.616369208581215	PPMI	CC_5
centerline-parcellation	0.6061835226248422	PPMI	CC_5
centerline-parcellation	0.5925725617450874	PPMI	CC_5
centerline-parcellation	0.6237605913106185	PPMI	CC_5
centerline-parcellation	0.612493239588967	PPMI	CC_5
centerline-parcellation	0.5477735712998018	PPMI	CC_6
centerline-parcellation	0.5468721831620696	PPMI	CC_6
centerline-parcellation	0.5366864972056968	PPMI	CC_6
centerline-parcellation	0.5411934378943573	PPMI	CC_6
centerline-parcellation	0.5382188570398414	PPMI	CC_6
centerline-parcellation	0.5374076077158825	PPMI	CC_6
centerline-parcellation	0.5348837209302325	PPMI	CC_6
centerline-parcellation	0.5127095727420227	PPMI	CC_6
centerline-parcellation	0.5368667748332433	PPMI	CC_6
centerline-parcellation	0.517577068685776	PPMI	CC_6
centerline-parcellation	0.6000540832882639	PPMI	CST_left
centerline-parcellation	0.5741842437353524	PPMI	CST_left
centerline-parcellation	0.5742743825491258	PPMI	CST_left
centerline-parcellation	0.5700378583017847	PPMI	CST_left
centerline-parcellation	0.5904993690283036	PPMI	CST_left
centerline-parcellation	0.5747250766179917	PPMI	CST_left
centerline-parcellation	0.5548043987741121	PPMI	CST_left
centerline-parcellation	0.5658013340544439	PPMI	CST_left
centerline-parcellation	0.5664323057508563	PPMI	CST_left
centerline-parcellation	0.5794122949341987	PPMI	CST_left
centerline-parcellation	0.5404723273841717	PPMI	CST_right
centerline-parcellation	0.5365963583919237	PPMI	CST_right
centerline-parcellation	0.5314584460068505	PPMI	CST_right
centerline-parcellation	0.5479538489273481	PPMI	CST_right
centerline-parcellation	0.5416441319632234	PPMI	CST_right
centerline-parcellation	0.544438435190193	PPMI	CST_right
centerline-parcellation	0.4979268072832162	PPMI	CST_right
centerline-parcellation	0.5317288624481702	PPMI	CST_right
centerline-parcellation	0.5326302505859023	PPMI	CST_right
centerline-parcellation	0.5416441319632234	PPMI	CST_right
centerline-tractometry	0.49233820082927704	PPMI	CC_1
centerline-tractometry	0.4784568235082027	PPMI	CC_1
centerline-tractometry	0.4847665404723273	PPMI	CC_1
centerline-tractometry	0.43392824950423653	PPMI	CC_1
centerline-tractometry	0.4499729583558681	PPMI	CC_1
centerline-tractometry	0.4844961240310077	PPMI	CC_1
centerline-tractometry	0.4289706147467099	PPMI	CC_1
centerline-tractometry	0.4789075175770686	PPMI	CC_1
centerline-tractometry	0.4554714259960339	PPMI	CC_1
centerline-tractometry	0.4528574003966107	PPMI	CC_1
centerline-tractometry	0.6001442221020372	PPMI	CC_2
centerline-tractometry	0.5974400576888408	PPMI	CC_2
centerline-tractometry	0.5794122949341987	PPMI	CC_2
centerline-tractometry	0.6109608797548224	PPMI	CC_2
centerline-tractometry	0.5747250766179917	PPMI	CC_2
centerline-tractometry	0.5901388137732108	PPMI	CC_2
centerline-tractometry	0.5841896520641788	PPMI	CC_2
centerline-tractometry	0.5877952046151073	PPMI	CC_2
centerline-tractometry	0.5837389579953128	PPMI	CC_2
centerline-tractometry	0.610780602127276	PPMI	CC_2
centerline-tractometry	0.5075716603569498	PPMI	CC_3
centerline-tractometry	0.5446187128177393	PPMI	CC_3
centerline-tractometry	0.5255092842978186	PPMI	CC_3
centerline-tractometry	0.5214530376780241	PPMI	CC_3
centerline-tractometry	0.5301965026140255	PPMI	CC_3
centerline-tractometry	0.540201910942852	PPMI	CC_3
centerline-tractometry	0.4830539030106364	PPMI	CC_3
centerline-tractometry	0.5155038759689923	PPMI	CC_3
centerline-tractometry	0.5082026320533621	PPMI	CC_3
centerline-tractometry	0.535514692626645	PPMI	CC_3
centerline-tractometry	0.5751757706868579	PPMI	CC_4
centerline-tractometry	0.5701279971155578	PPMI	CC_4
centerline-tractometry	0.5610239769244637	PPMI	CC_4
centerline-tractometry	0.5799531278168379	PPMI	CC_4
centerline-tractometry	0.5513791238507301	PPMI	CC_4
centerline-tractometry	0.5416441319632234	PPMI	CC_4
centerline-tractometry	0.5578691184424014	PPMI	CC_4
centerline-tractometry	0.5809446547683432	PPMI	CC_4
centerline-tractometry	0.5707589688119704	PPMI	CC_4
centerline-tractometry	0.5630070308274743	PPMI	CC_4
centerline-tractometry	0.4900847304849468	PPMI	CC_5
centerline-tractometry	0.4771047413016045	PPMI	CC_5
centerline-tractometry	0.49810708491076255	PPMI	CC_5
centerline-tractometry	0.4663782224625924	PPMI	CC_5
centerline-tractometry	0.5187488732648278	PPMI	CC_5
centerline-tractometry	0.511988462231837	PPMI	CC_5
centerline-tractometry	0.48341445826572926	PPMI	CC_5
centerline-tractometry	0.48990445285740036	PPMI	CC_5
centerline-tractometry	0.47566252028123307	PPMI	CC_5
centerline-tractometry	0.4833243194519561	PPMI	CC_5
centerline-tractometry	0.5086533261222282	PPMI	CC_6
centerline-tractometry	0.4670091941590048	PPMI	CC_6
centerline-tractometry	0.49071570218135924	PPMI	CC_6
centerline-tractometry	0.5088336037497746	PPMI	CC_6
centerline-tractometry	0.4798089057148008	PPMI	CC_6
centerline-tractometry	0.5177573463133226	PPMI	CC_6
centerline-tractometry	0.4954029204975663	PPMI	CC_6
centerline-tractometry	0.5023436091581035	PPMI	CC_6
centerline-tractometry	0.49603389219397875	PPMI	CC_6
centerline-tractometry	0.5209122047953849	PPMI	CC_6
centerline-tractometry	0.512889850369569	PPMI	CST_left
centerline-tractometry	0.5373174689021094	PPMI	CST_left
centerline-tractometry	0.5638182801514331	PPMI	CST_left
centerline-tractometry	0.5733729944113934	PPMI	CST_left
centerline-tractometry	0.5405624661979449	PPMI	CST_left
centerline-tractometry	0.5572381467459888	PPMI	CST_left
centerline-tractometry	0.5531819001261944	PPMI	CST_left
centerline-tractometry	0.5695871642329187	PPMI	CST_left
centerline-tractometry	0.5636380025238867	PPMI	CST_left
centerline-tractometry	0.5485848206237606	PPMI	CST_left
centerline-tractometry	0.5157742924103119	PPMI	CST_right
centerline-tractometry	0.5513791238507301	PPMI	CST_right
centerline-tractometry	0.538939967550027	PPMI	CST_right
centerline-tractometry	0.5162249864791779	PPMI	CST_right
centerline-tractometry	0.5596718947178655	PPMI	CST_right
centerline-tractometry	0.5302866414277988	PPMI	CST_right
centerline-tractometry	0.550928429781864	PPMI	CST_right
centerline-tractometry	0.522264287001983	PPMI	CST_right
centerline-tractometry	0.5347935821164593	PPMI	CST_right
centerline-tractometry	0.5322696953308095	PPMI	CST_right
static-tractometry	0.4895438976023075	PPMI	CC_1
static-tractometry	0.4939606994771949	PPMI	CC_1
static-tractometry	0.49504236524247336	PPMI	CC_1
static-tractometry	0.4917973679466378	PPMI	CC_1
static-tractometry	0.4658373895799531	PPMI	CC_1
static-tractometry	0.48900306471966826	PPMI	CC_1
static-tractometry	0.47674418604651164	PPMI	CC_1
static-tractometry	0.48927348116098784	PPMI	CC_1
static-tractometry	0.5086533261222282	PPMI	CC_1
static-tractometry	0.46854155399314945	PPMI	CC_1
static-tractometry	0.4945015323598342	PPMI	CC_2
static-tractometry	0.5001802776275464	PPMI	CC_2
static-tractometry	0.4817018208040383	PPMI	CC_2
static-tractometry	0.49405083829096813	PPMI	CC_2
static-tractometry	0.4954029204975662	PPMI	CC_2
static-tractometry	0.47611321435009907	PPMI	CC_2
static-tractometry	0.4942311159185145	PPMI	CC_2
static-tractometry	0.48494681809987383	PPMI	CC_2
static-tractometry	0.49197764557418433	PPMI	CC_2
static-tractometry	0.5042365242473409	PPMI	CC_2
static-tractometry	0.43194519560122596	PPMI	CC_3
static-tractometry	0.4083288263926447	PPMI	CC_3
static-tractometry	0.4411393546060933	PPMI	CC_3
static-tractometry	0.42040742743825493	PPMI	CC_3
static-tractometry	0.4404182440959077	PPMI	CC_3
static-tractometry	0.42716783847124573	PPMI	CC_3
static-tractometry	0.4208581215071209	PPMI	CC_3
static-tractometry	0.4209482603208942	PPMI	CC_3
static-tractometry	0.42329186947899766	PPMI	CC_3
static-tractometry	0.43699296917252567	PPMI	CC_3
static-tractometry	0.5981611681990265	PPMI	CC_4
static-tractometry	0.6011357490535424	PPMI	CC_4
static-tractometry	0.6016765819361817	PPMI	CC_4
static-tractometry	0.5787813232377862	PPMI	CC_4
static-tractometry	0.5963583919235623	PPMI	CC_4
static-tractometry	0.5868036776636021	PPMI	CC_4
static-tractometry	0.5927528393726339	PPMI	CC_4
static-tractometry	0.5813953488372092	PPMI	CC_4
static-tractometry	0.5829277086713539	PPMI	CC_4
static-tractometry	0.5909500630971697	PPMI	CC_4
static-tractometry	0.4553812871822606	PPMI	CC_5
static-tractometry	0.47061474670993325	PPMI	CC_5
static-tractometry	0.4451054624121147	PPMI	CC_5
static-tractometry	0.45700378583017853	PPMI	CC_5
static-tractometry	0.4687218316206958	PPMI	CC_5
static-tractometry	0.4532179556517037	PPMI	CC_5
static-tractometry	0.4600685054984676	PPMI	CC_5
static-tractometry	0.45745447989904453	PPMI	CC_5
static-tractometry	0.4451054624121147	PPMI	CC_5
static-tractometry	0.4689922480620155	PPMI	CC_5
static-tractometry	0.47872723994952227	PPMI	CC_6
static-tractometry	0.47746529655669734	PPMI	CC_6
static-tractometry	0.4802595997836669	PPMI	CC_6
static-tractometry	0.4690823868757886	PPMI	CC_6
static-tractometry	0.47196682891653147	PPMI	CC_6
static-tractometry	0.48034973859744007	PPMI	CC_6
static-tractometry	0.4776455741842437	PPMI	CC_6
static-tractometry	0.4842257075896881	PPMI	CC_6
static-tractometry	0.4658373895799531	PPMI	CC_6
static-tractometry	0.4835947358932756	PPMI	CC_6
static-tractometry	0.52695150531819	PPMI	CST_left
static-tractometry	0.5319992788894898	PPMI	CST_left
static-tractometry	0.5313683071930774	PPMI	CST_left
static-tractometry	0.5144222102037137	PPMI	CST_left
static-tractometry	0.5245177573463133	PPMI	CST_left
static-tractometry	0.506399855777898	PPMI	CST_left
static-tractometry	0.5271317829457365	PPMI	CST_left
static-tractometry	0.5208220659816117	PPMI	CST_left
static-tractometry	0.5308274743104381	PPMI	CST_left
static-tractometry	0.5150531819001262	PPMI	CST_left
static-tractometry	0.5979808905714801	PPMI	CST_right
static-tractometry	0.5971696412475213	PPMI	CST_right
static-tractometry	0.6106904633135027	PPMI	CST_right
static-tractometry	0.601406165494862	PPMI	CST_right
static-tractometry	0.6070849107625743	PPMI	CST_right
static-tractometry	0.6191635118081846	PPMI	CST_right
static-tractometry	0.6230394808004327	PPMI	CST_right
static-tractometry	0.6175410131602668	PPMI	CST_right
static-tractometry	0.6148368487470705	PPMI	CST_right
static-tractometry	0.6087975482242655	PPMI	CST_right
