# Supplementary material for: Radiomic tractometry reveals tract-specific imaging biomarkers in white matter
Source: Nat Commun. 2024 Jan 5;15:303. doi: 10.1038/s41467-023-44591-3 (PMC10770385; doi:10.1038/s41467-023-44591-3)
Supplement: Supplementary file 6 — Source Data [file 41467_2023_44591_MOESM6_ESM.zip › 4a_regression_alltargets.csv]

Pearson r	MSE	Target	Tract	Features
-0.2009236495162534	357.00543013270453	GAF	CC_1	RadTract
-0.1755898590518215	350.2549135728003	GAF	CC_1	RadTract
-0.2123205924837872	359.28946459703536	GAF	CC_1	RadTract
-0.2214564583745495	359.73518926976004	GAF	CC_1	RadTract
-0.2088772601773275	353.798994376012	GAF	CC_1	RadTract
-0.1983415130800333	356.22263828654127	GAF	CC_1	RadTract
-0.203954456211798	359.4181398471442	GAF	CC_1	RadTract
-0.2039162618178203	354.4254387948702	GAF	CC_1	RadTract
-0.2073308312359423	359.78562093485345	GAF	CC_1	RadTract
-0.2087852988443961	357.2099746979894	GAF	CC_1	RadTract
-0.2023889625858789	343.2767246225735	GAF	CC_1	Centerline Tractometry
-0.1689568696065651	337.8593702760511	GAF	CC_1	Centerline Tractometry
-0.2241973546299308	344.5685889648958	GAF	CC_1	Centerline Tractometry
-0.1852814841767553	339.4118119712816	GAF	CC_1	Centerline Tractometry
-0.2386012898244204	346.869861480988	GAF	CC_1	Centerline Tractometry
-0.1975577982997449	343.83575348036044	GAF	CC_1	Centerline Tractometry
-0.1892358335784047	338.2986318778708	GAF	CC_1	Centerline Tractometry
-0.2062979569629013	342.3636362807664	GAF	CC_1	Centerline Tractometry
-0.2335568090860788	348.502415321245	GAF	CC_1	Centerline Tractometry
-0.1445053902808112	328.27613588065407	GAF	CC_1	Centerline Tractometry
-0.1219446106675949	339.4181078372203	GAF	CC_1	Static Tractometry
-0.1615272405656559	344.9403052515792	GAF	CC_1	Static Tractometry
-0.1443558338688806	337.60564332763124	GAF	CC_1	Static Tractometry
-0.1228251370902994	340.34478390424	GAF	CC_1	Static Tractometry
-0.1636389262396838	346.42131945713334	GAF	CC_1	Static Tractometry
-0.1149296557840609	338.6678554638244	GAF	CC_1	Static Tractometry
-0.116102019419764	340.0391727129979	GAF	CC_1	Static Tractometry
-0.1295062359838589	341.825137448171	GAF	CC_1	Static Tractometry
-0.1229512525147418	342.3158702574722	GAF	CC_1	Static Tractometry
-0.1179609650133358	343.1752369362377	GAF	CC_1	Static Tractometry
0.2090355146505316	289.87961906797705	GAF	CC_2	RadTract
0.1950711409160868	291.9462547382078	GAF	CC_2	RadTract
0.1893509579216691	294.2427585932042	GAF	CC_2	RadTract
0.1826422789533581	295.6430091742131	GAF	CC_2	RadTract
0.1752037043752334	297.8595506792842	GAF	CC_2	RadTract
0.2090087743925673	290.9853861312856	GAF	CC_2	RadTract
0.1910339312235312	295.6667654447063	GAF	CC_2	RadTract
0.1940698230989359	294.0684460893571	GAF	CC_2	RadTract
0.2053237990991257	292.44501727783984	GAF	CC_2	RadTract
0.1830542539699713	297.33815277097733	GAF	CC_2	RadTract
-0.0798542317435356	334.7278385682978	GAF	CC_2	Centerline Tractometry
-0.0470194067539668	329.2011438932991	GAF	CC_2	Centerline Tractometry
-0.1030405138795832	335.0863930666728	GAF	CC_2	Centerline Tractometry
-0.0600879113950292	329.91862785272446	GAF	CC_2	Centerline Tractometry
-0.1138858248956773	340.994438918535	GAF	CC_2	Centerline Tractometry
-0.0157915907928334	320.6459240357498	GAF	CC_2	Centerline Tractometry
-0.0716299040752362	330.52356354756984	GAF	CC_2	Centerline Tractometry
-0.0883243427620757	335.0732764591857	GAF	CC_2	Centerline Tractometry
-0.0875021939067886	333.3487002313591	GAF	CC_2	Centerline Tractometry
-0.0678635597158602	329.4962803245614	GAF	CC_2	Centerline Tractometry
-0.0681329983917008	338.23592855885465	GAF	CC_2	Static Tractometry
-0.0499747702206779	335.42433218932683	GAF	CC_2	Static Tractometry
-0.1116055195708865	346.7724173030437	GAF	CC_2	Static Tractometry
-0.1422692761045184	352.0650891991532	GAF	CC_2	Static Tractometry
-0.0869196797695947	341.11860129560193	GAF	CC_2	Static Tractometry
-0.0861894814023111	342.4614126262822	GAF	CC_2	Static Tractometry
-0.0541587962639813	339.8553068859632	GAF	CC_2	Static Tractometry
-0.1042794008874746	343.2020724524812	GAF	CC_2	Static Tractometry
-0.0394281995941872	334.711154774014	GAF	CC_2	Static Tractometry
-0.0856176979735298	344.93881082474013	GAF	CC_2	Static Tractometry
0.0252899093422378	325.2947088453791	GAF	CC_3	RadTract
0.0047685855451336	329.1165080824728	GAF	CC_3	RadTract
0.0236886907091328	323.2809660408847	GAF	CC_3	RadTract
0.0124916650533278	325.6948772992721	GAF	CC_3	RadTract
-0.0252484485111797	335.28792523529074	GAF	CC_3	RadTract
0.0129854245056056	328.0440534955691	GAF	CC_3	RadTract
0.0325080379755464	321.96518594914795	GAF	CC_3	RadTract
0.0049079936219428	324.6972688903484	GAF	CC_3	RadTract
0.0478994437711475	318.8852287406503	GAF	CC_3	RadTract
-0.0046257268476636	326.1460209659817	GAF	CC_3	RadTract
0.159640665399857	295.11531985428013	GAF	CC_3	Centerline Tractometry
0.0888852754283094	309.53604000051934	GAF	CC_3	Centerline Tractometry
0.1232645879736985	301.7846767442372	GAF	CC_3	Centerline Tractometry
0.1293544599061094	301.0281315118737	GAF	CC_3	Centerline Tractometry
0.1253741540191245	302.9617142332208	GAF	CC_3	Centerline Tractometry
0.1556103491111761	294.7711532131917	GAF	CC_3	Centerline Tractometry
0.1093480067752412	304.9034877184321	GAF	CC_3	Centerline Tractometry
0.1562328682091739	294.3201451250061	GAF	CC_3	Centerline Tractometry
0.1020252436151329	307.2623456776229	GAF	CC_3	Centerline Tractometry
0.1382060515559967	298.9964969876684	GAF	CC_3	Centerline Tractometry
-0.0658169764634371	350.14805983190723	GAF	CC_3	Static Tractometry
-0.0617624620433101	345.9002385880104	GAF	CC_3	Static Tractometry
-0.1000664817055936	348.62729430128644	GAF	CC_3	Static Tractometry
-0.0406861007757138	341.6260002506342	GAF	CC_3	Static Tractometry
-0.0528366248577316	342.9909369153109	GAF	CC_3	Static Tractometry
-0.0453203719124661	346.53135367567296	GAF	CC_3	Static Tractometry
-0.0540351820775787	346.7436825138299	GAF	CC_3	Static Tractometry
-0.0576446320309173	337.301306490903	GAF	CC_3	Static Tractometry
-0.0337219581239121	341.4879345083971	GAF	CC_3	Static Tractometry
-0.0638628197143593	343.21154516398377	GAF	CC_3	Static Tractometry
-0.08421077786987	352.61277420077005	GAF	CC_4	RadTract
-0.093587766293446	350.04862320815926	GAF	CC_4	RadTract
-0.1161460371580624	358.03559118547673	GAF	CC_4	RadTract
-0.0751692201544857	351.0940060395245	GAF	CC_4	RadTract
-0.0958228331670988	353.16640243452593	GAF	CC_4	RadTract
-0.1006231289975205	355.0363253687087	GAF	CC_4	RadTract
-0.1181262467519526	356.05567088056773	GAF	CC_4	RadTract
-0.1508479226408315	367.44806375913583	GAF	CC_4	RadTract
-0.091370171548832	349.46152880368794	GAF	CC_4	RadTract
-0.1572926347763044	366.38137088865847	GAF	CC_4	RadTract
-0.0106942223251505	315.50638312311185	GAF	CC_4	Centerline Tractometry
0.0355833081873898	308.46432511399547	GAF	CC_4	Centerline Tractometry
0.0738200877556753	300.70883788649223	GAF	CC_4	Centerline Tractometry
0.0445543198270882	303.6760015598192	GAF	CC_4	Centerline Tractometry
-0.0034046473203806	312.87047662444854	GAF	CC_4	Centerline Tractometry
0.0703415991159823	302.771874555168	GAF	CC_4	Centerline Tractometry
0.0503859009584818	306.79488396118205	GAF	CC_4	Centerline Tractometry
0.0334844936027015	308.67160974444533	GAF	CC_4	Centerline Tractometry
0.0216665040306247	309.5246088177362	GAF	CC_4	Centerline Tractometry
0.0018858761328528	315.37215567614794	GAF	CC_4	Centerline Tractometry
0.0722408944602304	320.0481566943876	GAF	CC_4	Static Tractometry
0.1295462327458998	303.74632639625366	GAF	CC_4	Static Tractometry
0.1197585955568729	308.1277961264487	GAF	CC_4	Static Tractometry
0.0857704215415648	316.24822055096394	GAF	CC_4	Static Tractometry
0.0788067653869828	317.7463874147375	GAF	CC_4	Static Tractometry
0.0799313798342244	315.77398467678546	GAF	CC_4	Static Tractometry
0.0945758566897128	312.9631892979478	GAF	CC_4	Static Tractometry
0.0906825222158536	312.1564017527347	GAF	CC_4	Static Tractometry
0.1272633169342951	309.85567928851646	GAF	CC_4	Static Tractometry
0.0184904036628421	330.5185828337626	GAF	CC_4	Static Tractometry
0.0763668832546888	325.3914967969313	GAF	CC_5	RadTract
0.0791921886904013	321.88723328384816	GAF	CC_5	RadTract
0.133272219779711	311.0577501665481	GAF	CC_5	RadTract
0.108341995208166	314.5071478225723	GAF	CC_5	RadTract
0.1438637490554354	307.97921724757754	GAF	CC_5	RadTract
0.1205373347487809	314.2247380345066	GAF	CC_5	RadTract
0.1215180224009796	310.81134921352043	GAF	CC_5	RadTract
0.0864586532060508	320.4233638478062	GAF	CC_5	RadTract
0.1075547500132509	314.8343720568817	GAF	CC_5	RadTract
0.1127431579253266	313.1407149452796	GAF	CC_5	RadTract
0.1002008322206791	303.85149761588434	GAF	CC_5	Centerline Tractometry
0.1344869508555948	300.21509441405914	GAF	CC_5	Centerline Tractometry
0.0803824289239261	307.2873761666715	GAF	CC_5	Centerline Tractometry
0.1336769655360355	298.419311501397	GAF	CC_5	Centerline Tractometry
0.1181564964704654	300.41443019275	GAF	CC_5	Centerline Tractometry
0.1560525241459086	293.9219226458907	GAF	CC_5	Centerline Tractometry
0.157090191226258	293.5141200202736	GAF	CC_5	Centerline Tractometry
0.0770830509201167	306.39034622012724	GAF	CC_5	Centerline Tractometry
0.1732480433140637	291.62036371561953	GAF	CC_5	Centerline Tractometry
0.0996061972190367	301.34475234228165	GAF	CC_5	Centerline Tractometry
0.0453686651112133	321.53729273488983	GAF	CC_5	Static Tractometry
0.0365626586033804	324.30768497174216	GAF	CC_5	Static Tractometry
0.0413735868601375	321.3555951380835	GAF	CC_5	Static Tractometry
0.0610504547371968	319.46746940461054	GAF	CC_5	Static Tractometry
0.0833480881398392	313.6038403169231	GAF	CC_5	Static Tractometry
0.0415664197003024	322.0676986189003	GAF	CC_5	Static Tractometry
0.0422960211066213	320.8820005436588	GAF	CC_5	Static Tractometry
0.0265433589671761	321.8304295565742	GAF	CC_5	Static Tractometry
0.0624083817709516	318.7335104101898	GAF	CC_5	Static Tractometry
0.0745326928964621	316.92003914454807	GAF	CC_5	Static Tractometry
-0.0917420225668142	352.14661648986873	GAF	CC_6	RadTract
-0.066575596138475	349.2620895131309	GAF	CC_6	RadTract
-0.0905865467638392	350.0256724966986	GAF	CC_6	RadTract
-0.1297803571822599	353.0583362462725	GAF	CC_6	RadTract
-0.0653244165904188	346.6398626035723	GAF	CC_6	RadTract
-0.1011975272616581	351.82941965701474	GAF	CC_6	RadTract
-0.1335793861531197	361.0992312611726	GAF	CC_6	RadTract
-0.0920147124667477	353.29197943348385	GAF	CC_6	RadTract
-0.0726678169856703	347.3097960702571	GAF	CC_6	RadTract
-0.1241572433870914	359.7443780065995	GAF	CC_6	RadTract
0.0425340286561414	316.18285835846865	GAF	CC_6	Centerline Tractometry
0.1338284507767264	298.01132139810494	GAF	CC_6	Centerline Tractometry
0.147908419582504	293.519535443846	GAF	CC_6	Centerline Tractometry
0.1130117673307627	303.13800212781905	GAF	CC_6	Centerline Tractometry
0.1079610566765339	301.84407296314214	GAF	CC_6	Centerline Tractometry
0.0882511064078859	305.38771132905634	GAF	CC_6	Centerline Tractometry
0.0855014124920056	303.50183070421787	GAF	CC_6	Centerline Tractometry
0.0785331205959813	308.1788705321534	GAF	CC_6	Centerline Tractometry
0.1118512700884402	303.2009605139717	GAF	CC_6	Centerline Tractometry
0.0977524933611839	302.8330634655838	GAF	CC_6	Centerline Tractometry
-0.1263042093776483	355.80073140341835	GAF	CC_6	Static Tractometry
-0.0742278678795522	338.97279331385243	GAF	CC_6	Static Tractometry
-0.1459224467114886	352.31237856834457	GAF	CC_6	Static Tractometry
-0.0669422124416801	340.2487453886326	GAF	CC_6	Static Tractometry
-0.0794698096265241	343.5207079324702	GAF	CC_6	Static Tractometry
-0.1217262539245195	348.09130819770166	GAF	CC_6	Static Tractometry
-0.0843558118153917	339.29079235688266	GAF	CC_6	Static Tractometry
-0.1154516387249546	346.8642077713009	GAF	CC_6	Static Tractometry
-0.112581776726242	350.2262514019204	GAF	CC_6	Static Tractometry
-0.0574099859245678	341.86590942850387	GAF	CC_6	Static Tractometry
-0.1034984833620839	359.7132717979875	GAF	CST_left	RadTract
-0.0963367714821432	352.1192629463509	GAF	CST_left	RadTract
-0.1168884392109751	352.79816112300955	GAF	CST_left	RadTract
-0.139927061938757	363.9498918405485	GAF	CST_left	RadTract
-0.1149752147253518	357.6510671933049	GAF	CST_left	RadTract
-0.0906538689262207	355.33219345625	GAF	CST_left	RadTract
-0.1291400208193163	358.8174944812058	GAF	CST_left	RadTract
-0.118061106458671	357.07072892261857	GAF	CST_left	RadTract
-0.1218648681696544	358.84589676130287	GAF	CST_left	RadTract
-0.1295867183099921	362.63417483396506	GAF	CST_left	RadTract
0.0843590076471861	312.5635046961903	GAF	CST_left	Centerline Tractometry
0.0846339212029192	312.97570436615115	GAF	CST_left	Centerline Tractometry
0.0832298078926417	311.11970316672614	GAF	CST_left	Centerline Tractometry
0.0670456360143785	319.06756495826505	GAF	CST_left	Centerline Tractometry
0.0870042778875881	311.9220435713492	GAF	CST_left	Centerline Tractometry
0.1565521214555753	300.0363075330995	GAF	CST_left	Centerline Tractometry
0.0785249113022513	316.68027320955724	GAF	CST_left	Centerline Tractometry
0.133720051218995	300.15489392526905	GAF	CST_left	Centerline Tractometry
0.1260937556171193	302.72451584997776	GAF	CST_left	Centerline Tractometry
0.0529669128024349	317.6327097521141	GAF	CST_left	Centerline Tractometry
0.133500713979991	311.10267608045143	GAF	CST_left	Static Tractometry
0.152858095566159	305.80046789260024	GAF	CST_left	Static Tractometry
0.1171031799271439	312.9194230524674	GAF	CST_left	Static Tractometry
0.0835778532077848	322.6109887948297	GAF	CST_left	Static Tractometry
0.1074217988491913	318.3947602009358	GAF	CST_left	Static Tractometry
0.1230360559960915	312.89316526049487	GAF	CST_left	Static Tractometry
0.1137325781078623	315.9304394456095	GAF	CST_left	Static Tractometry
0.1210594347994543	313.33126164733955	GAF	CST_left	Static Tractometry
0.0764944304237344	326.9610028395729	GAF	CST_left	Static Tractometry
0.0928778728330885	321.308875661991	GAF	CST_left	Static Tractometry
-0.2683037742135685	384.0342503560566	GAF	CST_right	RadTract
-0.2945052268787396	386.5459702392468	GAF	CST_right	RadTract
-0.2480063966783832	373.3534537768008	GAF	CST_right	RadTract
-0.2992835393731804	385.2793093761953	GAF	CST_right	RadTract
-0.2790268883576915	378.337628825244	GAF	CST_right	RadTract
-0.276299608401859	379.0612569903363	GAF	CST_right	RadTract
-0.2732364530574848	382.3068654073517	GAF	CST_right	RadTract
-0.3153526383649312	385.5161142221455	GAF	CST_right	RadTract
-0.3036319296194196	380.30332581718267	GAF	CST_right	RadTract
-0.3442597805760851	393.9285329686613	GAF	CST_right	RadTract
0.0033818066512239	320.73375259173	GAF	CST_right	Centerline Tractometry
0.0709358039797742	309.1890655966122	GAF	CST_right	Centerline Tractometry
0.1863314648919742	288.0418606840598	GAF	CST_right	Centerline Tractometry
0.0376733304711976	313.36232231036854	GAF	CST_right	Centerline Tractometry
-0.0174662270720343	321.5771795822165	GAF	CST_right	Centerline Tractometry
0.0055178451407127	322.04401312681944	GAF	CST_right	Centerline Tractometry
0.0420418792342685	311.66886714909657	GAF	CST_right	Centerline Tractometry
0.0412511476467625	314.08679314613244	GAF	CST_right	Centerline Tractometry
0.0547047589275179	311.716281912977	GAF	CST_right	Centerline Tractometry
0.0799025402094835	304.3519399359912	GAF	CST_right	Centerline Tractometry
0.0682828757586727	320.43358735913154	GAF	CST_right	Static Tractometry
0.03118973087475	325.6445803020195	GAF	CST_right	Static Tractometry
0.099120271292249	311.13725796355027	GAF	CST_right	Static Tractometry
0.0552128146368648	323.4153428533052	GAF	CST_right	Static Tractometry
0.0755653999137077	314.770403084149	GAF	CST_right	Static Tractometry
0.0355128608760292	325.7725616994645	GAF	CST_right	Static Tractometry
0.0853620128684562	316.36122955810094	GAF	CST_right	Static Tractometry
0.0669606826358856	317.00977541332884	GAF	CST_right	Static Tractometry
0.0510701582068009	325.33645682600337	GAF	CST_right	Static Tractometry
0.0770141280806004	317.7588720345178	GAF	CST_right	Static Tractometry
-0.3373169000301471	379.9777829058452	GAF	ST_FO_left	RadTract
-0.2736292261234949	370.31533368870976	GAF	ST_FO_left	RadTract
-0.3043881688379379	370.45385062291774	GAF	ST_FO_left	RadTract
-0.3038134887505451	375.795684252536	GAF	ST_FO_left	RadTract
-0.3105814250828341	376.7412018673257	GAF	ST_FO_left	RadTract
-0.3317078665090385	381.1034417760866	GAF	ST_FO_left	RadTract
-0.3446395140914917	378.3172719883501	GAF	ST_FO_left	RadTract
-0.3115212477023726	378.7400012200381	GAF	ST_FO_left	RadTract
-0.313328655113935	376.1355416468122	GAF	ST_FO_left	RadTract
-0.3114898886876467	379.5102545368681	GAF	ST_FO_left	RadTract
-0.0656172063737408	328.8314355014693	GAF	ST_FO_left	Centerline Tractometry
-0.093052570127535	322.74868628836447	GAF	ST_FO_left	Centerline Tractometry
-0.1057457403229221	328.3016126024156	GAF	ST_FO_left	Centerline Tractometry
-0.1126093844454498	329.3224019415683	GAF	ST_FO_left	Centerline Tractometry
-0.0818994930763874	324.9126047367332	GAF	ST_FO_left	Centerline Tractometry
-0.0994938307274806	331.6514942013383	GAF	ST_FO_left	Centerline Tractometry
-0.0410658169995164	319.38399452646604	GAF	ST_FO_left	Centerline Tractometry
-0.0952376797045655	323.000376595604	GAF	ST_FO_left	Centerline Tractometry
-0.0913399343622588	330.4422038695295	GAF	ST_FO_left	Centerline Tractometry
-0.0427605683902307	319.31384075710645	GAF	ST_FO_left	Centerline Tractometry
-0.1177005701171255	337.7847257657981	GAF	ST_FO_left	Static Tractometry
-0.1227204723314395	335.7334557218681	GAF	ST_FO_left	Static Tractometry
-0.1802597592288132	345.5615306948684	GAF	ST_FO_left	Static Tractometry
-0.1513324817802347	341.2535734695996	GAF	ST_FO_left	Static Tractometry
-0.0917395412759498	329.0100461462828	GAF	ST_FO_left	Static Tractometry
-0.1392080306058915	340.5074733786719	GAF	ST_FO_left	Static Tractometry
-0.1154929055825028	341.5383784491248	GAF	ST_FO_left	Static Tractometry
-0.1699456862829572	343.1370494788248	GAF	ST_FO_left	Static Tractometry
-0.1800256114566213	348.3081806415722	GAF	ST_FO_left	Static Tractometry
-0.1271244827916117	340.44924635695224	GAF	ST_FO_left	Static Tractometry
-0.191828203010462	342.99882588731924	GAF	ST_FO_right	RadTract
-0.2131329006901814	347.4266706813504	GAF	ST_FO_right	RadTract
-0.191029738670501	341.2077706109169	GAF	ST_FO_right	RadTract
-0.135378804847821	333.9690088281775	GAF	ST_FO_right	RadTract
-0.2381779523251697	351.4707433736006	GAF	ST_FO_right	RadTract
-0.1705763585845512	345.6157806333884	GAF	ST_FO_right	RadTract
-0.1550263843947663	339.85697438637686	GAF	ST_FO_right	RadTract
-0.1812075986669426	344.05483273237843	GAF	ST_FO_right	RadTract
-0.2325596845112324	347.7670935756185	GAF	ST_FO_right	RadTract
-0.1712200673190273	340.4309511952528	GAF	ST_FO_right	RadTract
-0.068988714519696	326.43082814417727	GAF	ST_FO_right	Centerline Tractometry
-0.115609449488824	325.17064661824975	GAF	ST_FO_right	Centerline Tractometry
-0.1566172127988807	331.422941181806	GAF	ST_FO_right	Centerline Tractometry
-0.0926593063159385	323.94300455874327	GAF	ST_FO_right	Centerline Tractometry
-0.1624033866322597	334.02489686951867	GAF	ST_FO_right	Centerline Tractometry
-0.1271871435940601	328.9096852929293	GAF	ST_FO_right	Centerline Tractometry
-0.1669917262144443	335.6343755461066	GAF	ST_FO_right	Centerline Tractometry
-0.1654349763400583	335.10185683886823	GAF	ST_FO_right	Centerline Tractometry
-0.1895998159501763	340.0818073346731	GAF	ST_FO_right	Centerline Tractometry
-0.1724675367343885	335.01642577072465	GAF	ST_FO_right	Centerline Tractometry
-0.1685385143017193	341.25007237344647	GAF	ST_FO_right	Static Tractometry
-0.2268413386489358	349.04320130776495	GAF	ST_FO_right	Static Tractometry
-0.2373749430542165	350.53695145358694	GAF	ST_FO_right	Static Tractometry
-0.2158608228610068	348.1347326838834	GAF	ST_FO_right	Static Tractometry
-0.2288036430508319	352.08804185469654	GAF	ST_FO_right	Static Tractometry
-0.2343823101055296	351.3997667882635	GAF	ST_FO_right	Static Tractometry
-0.2287246324735534	351.5626922663419	GAF	ST_FO_right	Static Tractometry
-0.2286303562435417	346.6858541530995	GAF	ST_FO_right	Static Tractometry
-0.2036959796448257	348.46494533052146	GAF	ST_FO_right	Static Tractometry
-0.1899236542225071	348.14439880720283	GAF	ST_FO_right	Static Tractometry
0.0174351926579786	330.41957388147034	GAF	ST_PREM_left	RadTract
0.0068414117318892	330.0238039037183	GAF	ST_PREM_left	RadTract
0.0079037491916661	333.09713126615804	GAF	ST_PREM_left	RadTract
-0.0093103693622016	333.24638648750386	GAF	ST_PREM_left	RadTract
0.010663971992282	330.109485568341	GAF	ST_PREM_left	RadTract
0.0137229778660894	327.65822578757746	GAF	ST_PREM_left	RadTract
0.0104677930541373	332.9036641559426	GAF	ST_PREM_left	RadTract
0.0109132087728002	327.8056032201165	GAF	ST_PREM_left	RadTract
0.0197853011187184	325.49486442947807	GAF	ST_PREM_left	RadTract
0.0027194162339603	330.5858041949592	GAF	ST_PREM_left	RadTract
0.0575813989444416	316.4025905860434	GAF	ST_PREM_left	Centerline Tractometry
0.021700185006384	323.67940197808497	GAF	ST_PREM_left	Centerline Tractometry
0.012021452250653	321.23486998536134	GAF	ST_PREM_left	Centerline Tractometry
-0.0008801744533198	326.13648033111485	GAF	ST_PREM_left	Centerline Tractometry
0.011880225947822	326.75036872218527	GAF	ST_PREM_left	Centerline Tractometry
0.0159469855284212	324.8446491680669	GAF	ST_PREM_left	Centerline Tractometry
0.0171884795511193	325.3029724416193	GAF	ST_PREM_left	Centerline Tractometry
0.0114757951476018	323.7933937171473	GAF	ST_PREM_left	Centerline Tractometry
-0.016760310060692	325.61546086416826	GAF	ST_PREM_left	Centerline Tractometry
-0.0176667067881053	327.3673294581544	GAF	ST_PREM_left	Centerline Tractometry
0.294600172482712	271.885867421713	GAF	ST_PREM_left	Static Tractometry
0.2915288901933302	274.1060403134347	GAF	ST_PREM_left	Static Tractometry
0.2857390744551058	273.7070862158963	GAF	ST_PREM_left	Static Tractometry
0.261174051834095	281.2288306222662	GAF	ST_PREM_left	Static Tractometry
0.3121575960310527	267.9235423035254	GAF	ST_PREM_left	Static Tractometry
0.2996773925191229	272.2937469886689	GAF	ST_PREM_left	Static Tractometry
0.3001173423817823	272.7658154334361	GAF	ST_PREM_left	Static Tractometry
0.2872810467216801	275.4940056440337	GAF	ST_PREM_left	Static Tractometry
0.2842635154226844	275.8738439617507	GAF	ST_PREM_left	Static Tractometry
0.2773340274737763	276.34041573433626	GAF	ST_PREM_left	Static Tractometry
-0.0233872508637003	334.85723393235634	GAF	ST_PREM_right	RadTract
0.025038271250779	328.0880613144181	GAF	ST_PREM_right	RadTract
0.0490540693357392	317.8722769145874	GAF	ST_PREM_right	RadTract
0.0133205338492947	325.6621829588077	GAF	ST_PREM_right	RadTract
0.0370862259076631	323.5563816094969	GAF	ST_PREM_right	RadTract
0.0339917538462511	322.93303744366887	GAF	ST_PREM_right	RadTract
0.0376804110227802	323.299621104893	GAF	ST_PREM_right	RadTract
0.0030912392018068	330.047604258863	GAF	ST_PREM_right	RadTract
0.0097071842338438	328.14148631562455	GAF	ST_PREM_right	RadTract
0.008829253866824	328.63633757374697	GAF	ST_PREM_right	RadTract
0.1214111418678874	309.24258868864325	GAF	ST_PREM_right	Centerline Tractometry
0.1384446091059501	301.8594611414987	GAF	ST_PREM_right	Centerline Tractometry
0.0745701181972004	316.7717623233175	GAF	ST_PREM_right	Centerline Tractometry
0.1342921016460872	303.9137149755498	GAF	ST_PREM_right	Centerline Tractometry
0.1405742604359511	299.4057884095554	GAF	ST_PREM_right	Centerline Tractometry
0.1808618199016124	293.8272920614987	GAF	ST_PREM_right	Centerline Tractometry
0.1626838253320527	297.22874894192137	GAF	ST_PREM_right	Centerline Tractometry
0.1423827312089484	297.75686487017055	GAF	ST_PREM_right	Centerline Tractometry
0.1763908801271688	296.4000478921915	GAF	ST_PREM_right	Centerline Tractometry
0.1038652105828846	311.8981106523164	GAF	ST_PREM_right	Centerline Tractometry
0.1552383652289942	308.84681147591954	GAF	ST_PREM_right	Static Tractometry
0.1169414845559566	314.6158641743621	GAF	ST_PREM_right	Static Tractometry
0.1279766227916086	310.8601692838524	GAF	ST_PREM_right	Static Tractometry
0.1418503842674437	309.7262723666124	GAF	ST_PREM_right	Static Tractometry
0.127742081208936	313.8347678746902	GAF	ST_PREM_right	Static Tractometry
0.1141758086439415	316.7803313233273	GAF	ST_PREM_right	Static Tractometry
0.1259052493637733	312.50988417684295	GAF	ST_PREM_right	Static Tractometry
0.0984800725261892	317.8024367206993	GAF	ST_PREM_right	Static Tractometry
0.1141753776422192	319.09632237543923	GAF	ST_PREM_right	Static Tractometry
0.1082920175422736	318.0728800759417	GAF	ST_PREM_right	Static Tractometry
-0.076813269847386	350.90130802674764	GAF	T_PREM_left	RadTract
-0.0648058057750061	349.4288872669036	GAF	T_PREM_left	RadTract
-0.0734148996011008	348.1380808090868	GAF	T_PREM_left	RadTract
-0.0980767668000537	353.9087838304109	GAF	T_PREM_left	RadTract
-0.0687777991615681	348.1518675307814	GAF	T_PREM_left	RadTract
-0.0416770131718132	342.26689774534645	GAF	T_PREM_left	RadTract
-0.0965876075239713	356.3451861043494	GAF	T_PREM_left	RadTract
-0.0965826437284977	357.9366625084854	GAF	T_PREM_left	RadTract
-0.0639072910581698	347.0528300508314	GAF	T_PREM_left	RadTract
-0.0601903608642617	345.2979833251324	GAF	T_PREM_left	RadTract
0.0093722840335297	322.49991272349365	GAF	T_PREM_left	Centerline Tractometry
0.053002126634009	310.00312412796967	GAF	T_PREM_left	Centerline Tractometry
0.033568047995749	314.1358622306212	GAF	T_PREM_left	Centerline Tractometry
-0.0281884667558527	325.2061735718368	GAF	T_PREM_left	Centerline Tractometry
-0.0323662746045412	327.9714675453885	GAF	T_PREM_left	Centerline Tractometry
0.022437780090803	317.8211971315216	GAF	T_PREM_left	Centerline Tractometry
0.056452090199997	312.2787013693453	GAF	T_PREM_left	Centerline Tractometry
-0.0219337997841352	325.84888785178225	GAF	T_PREM_left	Centerline Tractometry
0.0221422521641937	317.0641770350589	GAF	T_PREM_left	Centerline Tractometry
-0.0376740588129274	329.0338020358702	GAF	T_PREM_left	Centerline Tractometry
-0.1002476572011252	346.7233539904948	GAF	T_PREM_left	Static Tractometry
-0.0798908802470982	345.2261477032073	GAF	T_PREM_left	Static Tractometry
-0.0567328879597013	334.1594861911075	GAF	T_PREM_left	Static Tractometry
-0.0619158762505937	335.51189549278246	GAF	T_PREM_left	Static Tractometry
-0.0281338512479524	329.65073178674083	GAF	T_PREM_left	Static Tractometry
-0.0505912737657852	335.99369223592873	GAF	T_PREM_left	Static Tractometry
-0.1012538772870075	345.6217462766907	GAF	T_PREM_left	Static Tractometry
-0.0311018336696654	330.9137227709783	GAF	T_PREM_left	Static Tractometry
-0.1075926755697243	345.03818220407413	GAF	T_PREM_left	Static Tractometry
-0.1217103082105804	349.4809452308045	GAF	T_PREM_left	Static Tractometry
-0.0615138440244883	340.68927866218723	GAF	T_PREM_right	RadTract
-0.1284699853476512	355.05868509828747	GAF	T_PREM_right	RadTract
-0.0208197408081606	325.7532567438951	GAF	T_PREM_right	RadTract
-0.0351668795921276	333.1829018856604	GAF	T_PREM_right	RadTract
-0.1008260683678942	345.40124663578905	GAF	T_PREM_right	RadTract
-0.0431913042953865	335.2123948497987	GAF	T_PREM_right	RadTract
-0.1164384177665831	345.5616948084564	GAF	T_PREM_right	RadTract
-0.0625927619136714	338.01870740080034	GAF	T_PREM_right	RadTract
-0.0805327238665124	343.8686241326922	GAF	T_PREM_right	RadTract
-0.1082961702414285	344.8782519566056	GAF	T_PREM_right	RadTract
0.1146663225331662	302.1415789552564	GAF	T_PREM_right	Centerline Tractometry
0.1690569141336975	292.0124098686745	GAF	T_PREM_right	Centerline Tractometry
0.1699165868278208	291.91977691112265	GAF	T_PREM_right	Centerline Tractometry
0.1467734993017259	294.8587208267532	GAF	T_PREM_right	Centerline Tractometry
0.1375724204129665	297.7745897161277	GAF	T_PREM_right	Centerline Tractometry
0.145536817077638	298.0361460733582	GAF	T_PREM_right	Centerline Tractometry
0.1468556482346293	296.2851104476587	GAF	T_PREM_right	Centerline Tractometry
0.1262073740756964	299.75587448409914	GAF	T_PREM_right	Centerline Tractometry
0.1685216833075255	291.7698073510251	GAF	T_PREM_right	Centerline Tractometry
0.1196811555631973	301.9514022990195	GAF	T_PREM_right	Centerline Tractometry
0.0435150950652867	332.9523558974124	GAF	T_PREM_right	Static Tractometry
0.0458667357312253	332.0394405039916	GAF	T_PREM_right	Static Tractometry
0.0305150699105444	336.2372185233283	GAF	T_PREM_right	Static Tractometry
0.0027423196125877	343.2108331432282	GAF	T_PREM_right	Static Tractometry
0.0270446684390108	338.98035821197027	GAF	T_PREM_right	Static Tractometry
0.0565099571847598	333.2390146534843	GAF	T_PREM_right	Static Tractometry
0.0352760956037359	335.2130884288824	GAF	T_PREM_right	Static Tractometry
0.0665102820651029	325.8108235804019	GAF	T_PREM_right	Static Tractometry
0.0263512609367113	341.12864784074014	GAF	T_PREM_right	Static Tractometry
0.0510837749449986	331.2499528505979	GAF	T_PREM_right	Static Tractometry
0.0003638148367602	173.63890442651024	BPRS total	CC_1	RadTract
0.0136989775588697	170.3477744008943	BPRS total	CC_1	RadTract
0.0176017246541207	170.68065941177886	BPRS total	CC_1	RadTract
0.0226022227363457	171.66902184011357	BPRS total	CC_1	RadTract
0.0206604126916579	169.45322719832134	BPRS total	CC_1	RadTract
-0.0056985844225036	173.0632095845508	BPRS total	CC_1	RadTract
0.0090965221020181	171.2953276854812	BPRS total	CC_1	RadTract
0.0018272598233144	171.70541221335776	BPRS total	CC_1	RadTract
0.0122320519713277	171.24100871950998	BPRS total	CC_1	RadTract
0.0258158986274541	170.50933798956322	BPRS total	CC_1	RadTract
-0.1506057900866771	186.32407828005375	BPRS total	CC_1	Centerline Tractometry
-0.0807546737889569	182.3534473389368	BPRS total	CC_1	Centerline Tractometry
-0.1302809717089258	181.26295499733797	BPRS total	CC_1	Centerline Tractometry
-0.1230880207047151	182.1726256042485	BPRS total	CC_1	Centerline Tractometry
-0.1354148765380502	181.53434767610588	BPRS total	CC_1	Centerline Tractometry
-0.169115443397619	185.37083416968676	BPRS total	CC_1	Centerline Tractometry
-0.1046303043081366	180.92330136995363	BPRS total	CC_1	Centerline Tractometry
-0.1574955883587755	184.0924792974096	BPRS total	CC_1	Centerline Tractometry
-0.167773090041521	188.16736467967863	BPRS total	CC_1	Centerline Tractometry
-0.1408429144179696	184.51551507238952	BPRS total	CC_1	Centerline Tractometry
-0.3318935098833803	196.5927245528075	BPRS total	CC_1	Static Tractometry
-0.2819268389742101	193.17519721909684	BPRS total	CC_1	Static Tractometry
-0.268940284545013	193.7827172277212	BPRS total	CC_1	Static Tractometry
-0.3298427351926161	196.1784742101348	BPRS total	CC_1	Static Tractometry
-0.3093872997007054	192.8247437254121	BPRS total	CC_1	Static Tractometry
-0.2598831852883555	191.13636050536655	BPRS total	CC_1	Static Tractometry
-0.258857496872775	193.943715531801	BPRS total	CC_1	Static Tractometry
-0.3123183321167633	193.36976717022787	BPRS total	CC_1	Static Tractometry
-0.3186407702694363	192.2365946436684	BPRS total	CC_1	Static Tractometry
-0.2657559101210637	194.80026922113544	BPRS total	CC_1	Static Tractometry
0.1754046574527184	160.25773154693388	BPRS total	CC_2	RadTract
0.146997333003502	163.8424939226675	BPRS total	CC_2	RadTract
0.1712218185524016	159.51233248757885	BPRS total	CC_2	RadTract
0.1749744573837865	161.73825425150144	BPRS total	CC_2	RadTract
0.1812873150587119	160.08460667434122	BPRS total	CC_2	RadTract
0.154195078117034	162.9821823072326	BPRS total	CC_2	RadTract
0.2200571750977336	153.97940991133396	BPRS total	CC_2	RadTract
0.1730442533825532	159.72541701263938	BPRS total	CC_2	RadTract
0.1553909123614505	162.3160442114646	BPRS total	CC_2	RadTract
0.1758945516238731	160.5231599572794	BPRS total	CC_2	RadTract
-0.0883546844875531	178.0748466622867	BPRS total	CC_2	Centerline Tractometry
-0.1319474240360006	183.67258437166907	BPRS total	CC_2	Centerline Tractometry
-0.0689878126793484	181.61908864279184	BPRS total	CC_2	Centerline Tractometry
-0.1347981938107872	185.39634665740667	BPRS total	CC_2	Centerline Tractometry
-0.1493132018872757	185.1152693188165	BPRS total	CC_2	Centerline Tractometry
-0.1080943632429707	180.9287932968425	BPRS total	CC_2	Centerline Tractometry
-0.0792481828623275	179.14786765877236	BPRS total	CC_2	Centerline Tractometry
-0.1441034222740849	186.67641896949476	BPRS total	CC_2	Centerline Tractometry
-0.1643136445073087	185.90239203091184	BPRS total	CC_2	Centerline Tractometry
-0.0908203048554272	182.3328431880168	BPRS total	CC_2	Centerline Tractometry
0.0774323441407374	170.8244781401134	BPRS total	CC_2	Static Tractometry
0.1219220575911993	167.61762231539657	BPRS total	CC_2	Static Tractometry
0.127480029877282	165.58736895257022	BPRS total	CC_2	Static Tractometry
0.1248336905306698	165.86807629897754	BPRS total	CC_2	Static Tractometry
0.099416969512708	168.05989090119172	BPRS total	CC_2	Static Tractometry
0.1023813451214653	167.22422845963305	BPRS total	CC_2	Static Tractometry
0.1656987911944715	161.322876720004	BPRS total	CC_2	Static Tractometry
0.1188307888433441	164.80178487865862	BPRS total	CC_2	Static Tractometry
0.0992141528007594	165.534064129962	BPRS total	CC_2	Static Tractometry
0.0799212354556421	171.60729393065213	BPRS total	CC_2	Static Tractometry
-0.2725702099619893	203.48568817404015	BPRS total	CC_3	RadTract
-0.2686203235337583	203.7594081422902	BPRS total	CC_3	RadTract
-0.2531179849337531	199.169076338527	BPRS total	CC_3	RadTract
-0.2572592533172456	199.3304598348163	BPRS total	CC_3	RadTract
-0.2682813322209366	203.27312212422672	BPRS total	CC_3	RadTract
-0.2714510648831259	203.75669246716512	BPRS total	CC_3	RadTract
-0.2419931328903595	199.2780142319297	BPRS total	CC_3	RadTract
-0.2866500172576537	206.79332893615413	BPRS total	CC_3	RadTract
-0.2144321503628581	198.01629283514248	BPRS total	CC_3	RadTract
-0.2236160566464616	200.99855752112603	BPRS total	CC_3	RadTract
0.1494414340855416	157.24076871088604	BPRS total	CC_3	Centerline Tractometry
0.1233884628340671	161.27920753533596	BPRS total	CC_3	Centerline Tractometry
0.1230533135813468	160.22990163047808	BPRS total	CC_3	Centerline Tractometry
0.0876038474937028	164.16687007338334	BPRS total	CC_3	Centerline Tractometry
0.0881560374788882	165.0286283838465	BPRS total	CC_3	Centerline Tractometry
0.0977812282734845	161.9198233918763	BPRS total	CC_3	Centerline Tractometry
0.0631039105562435	167.05651477932278	BPRS total	CC_3	Centerline Tractometry
0.0528978567519315	167.11238325542388	BPRS total	CC_3	Centerline Tractometry
0.0655760605261141	166.20125095805963	BPRS total	CC_3	Centerline Tractometry
0.0641659726696311	166.88280772341074	BPRS total	CC_3	Centerline Tractometry
-0.1427453335932148	187.4766029963048	BPRS total	CC_3	Static Tractometry
-0.1024790769628198	186.25427796222056	BPRS total	CC_3	Static Tractometry
-0.0881846051373548	181.6242811033868	BPRS total	CC_3	Static Tractometry
-0.1152458781387431	185.3356482610945	BPRS total	CC_3	Static Tractometry
-0.1398232522415328	188.8388148134181	BPRS total	CC_3	Static Tractometry
-0.0986562563135864	183.35549745447972	BPRS total	CC_3	Static Tractometry
-0.1228345996121177	185.6148141806457	BPRS total	CC_3	Static Tractometry
-0.1408422394275484	188.97541674110656	BPRS total	CC_3	Static Tractometry
-0.1551073139433108	189.10203115042432	BPRS total	CC_3	Static Tractometry
-0.1383944174469663	187.15362292251515	BPRS total	CC_3	Static Tractometry
-0.1611979821484281	187.75955677137057	BPRS total	CC_4	RadTract
-0.1669921023686	188.51743896958004	BPRS total	CC_4	RadTract
-0.1506488899591473	187.277410995215	BPRS total	CC_4	RadTract
-0.1493281060064452	185.9819152176313	BPRS total	CC_4	RadTract
-0.1526277676978946	186.3870636461263	BPRS total	CC_4	RadTract
-0.1412971487759532	184.0856176460892	BPRS total	CC_4	RadTract
-0.1286600066298459	183.05182071935525	BPRS total	CC_4	RadTract
-0.118941563145583	183.2493080331923	BPRS total	CC_4	RadTract
-0.0919278980246764	181.5275534828393	BPRS total	CC_4	RadTract
-0.1370624541771525	183.6075252629656	BPRS total	CC_4	RadTract
-0.045485650721472	177.74792376147724	BPRS total	CC_4	Centerline Tractometry
-0.0253081177716792	173.9533677474897	BPRS total	CC_4	Centerline Tractometry
-0.0344050700992987	175.1348216490518	BPRS total	CC_4	Centerline Tractometry
-0.0174551945033966	175.58093790713454	BPRS total	CC_4	Centerline Tractometry
-0.0466384567837792	173.8562005468852	BPRS total	CC_4	Centerline Tractometry
-0.0525980480398913	173.36304289226376	BPRS total	CC_4	Centerline Tractometry
-0.0463133680135227	176.84030939093955	BPRS total	CC_4	Centerline Tractometry
-0.0336441049827818	174.62516270870785	BPRS total	CC_4	Centerline Tractometry
-0.051197416874353	175.39868090337364	BPRS total	CC_4	Centerline Tractometry
0.0808841335224367	164.30780578060268	BPRS total	CC_4	Centerline Tractometry
-0.0040240892100981	180.3912321568306	BPRS total	CC_4	Static Tractometry
-0.0160973106771642	181.07311773779116	BPRS total	CC_4	Static Tractometry
-0.0407832406696714	181.4702175444126	BPRS total	CC_4	Static Tractometry
0.0068481699600349	179.11400026393818	BPRS total	CC_4	Static Tractometry
0.0029663429993705	178.65991824997283	BPRS total	CC_4	Static Tractometry
-0.0161674505753359	179.76707097090048	BPRS total	CC_4	Static Tractometry
-0.0320834940091274	181.20374390298943	BPRS total	CC_4	Static Tractometry
-0.050941513211601	183.56678299187791	BPRS total	CC_4	Static Tractometry
-0.0380844569535781	181.81103383266748	BPRS total	CC_4	Static Tractometry
-0.0256954087158024	182.0169190932058	BPRS total	CC_4	Static Tractometry
-0.0198096403891298	179.59794404304887	BPRS total	CC_5	RadTract
0.0417815019131135	173.48441364087805	BPRS total	CC_5	RadTract
0.0066281265993436	175.81216816681112	BPRS total	CC_5	RadTract
0.041052823884705	172.98126313540106	BPRS total	CC_5	RadTract
-0.0173533526467331	177.51620498989124	BPRS total	CC_5	RadTract
-0.0338033807598427	181.53315322794336	BPRS total	CC_5	RadTract
-0.0439806606910808	182.26737934855413	BPRS total	CC_5	RadTract
-0.0319283678194066	180.79321963205624	BPRS total	CC_5	RadTract
-0.0207793279481016	178.25292526465086	BPRS total	CC_5	RadTract
-0.0173463547369331	177.59222186604134	BPRS total	CC_5	RadTract
0.0534235135845704	166.78487836750543	BPRS total	CC_5	Centerline Tractometry
0.0444103712480519	169.07617848663995	BPRS total	CC_5	Centerline Tractometry
0.0149505610320527	170.1728620534465	BPRS total	CC_5	Centerline Tractometry
0.0070554236157396	170.11952296053607	BPRS total	CC_5	Centerline Tractometry
0.0341328593347865	168.2169651789917	BPRS total	CC_5	Centerline Tractometry
0.0057949192259225	170.89328393284757	BPRS total	CC_5	Centerline Tractometry
0.0280049895306767	168.70258271811525	BPRS total	CC_5	Centerline Tractometry
0.0394972614757188	167.68633279303387	BPRS total	CC_5	Centerline Tractometry
-0.008187138062237	171.2680540212894	BPRS total	CC_5	Centerline Tractometry
0.0431692147548467	168.88268349526317	BPRS total	CC_5	Centerline Tractometry
-0.0279301330048265	180.25402190330905	BPRS total	CC_5	Static Tractometry
-0.051198459182714	181.22416807466857	BPRS total	CC_5	Static Tractometry
-0.0316824695192241	177.6957436386407	BPRS total	CC_5	Static Tractometry
-0.0860383043407349	185.98326423645156	BPRS total	CC_5	Static Tractometry
-0.0688834358814508	182.92259491466456	BPRS total	CC_5	Static Tractometry
-0.0889735171786209	186.749461535583	BPRS total	CC_5	Static Tractometry
-0.0160707372102226	176.52353570925862	BPRS total	CC_5	Static Tractometry
-0.0726497108518572	181.23295227649515	BPRS total	CC_5	Static Tractometry
-0.0559877489695868	180.6817982962884	BPRS total	CC_5	Static Tractometry
-0.0643730718752989	183.8540255490265	BPRS total	CC_5	Static Tractometry
-0.0837913120598315	179.9033969478191	BPRS total	CC_6	RadTract
-0.1759292629655857	187.09837829032688	BPRS total	CC_6	RadTract
-0.1103181602538702	182.80951000532423	BPRS total	CC_6	RadTract
-0.1485686506450468	185.13405921199407	BPRS total	CC_6	RadTract
-0.0177830282305405	173.62847393873992	BPRS total	CC_6	RadTract
-0.0806120774722275	178.63915901617412	BPRS total	CC_6	RadTract
-0.0894896046363878	179.499831298191	BPRS total	CC_6	RadTract
-0.0731081174071131	178.9959809352493	BPRS total	CC_6	RadTract
-0.0749484661086188	176.1312656125742	BPRS total	CC_6	RadTract
-0.0884529272370448	181.17936947654948	BPRS total	CC_6	RadTract
-0.1773486989143359	183.36071454088267	BPRS total	CC_6	Centerline Tractometry
-0.172316704744394	183.73407086333668	BPRS total	CC_6	Centerline Tractometry
-0.1028667590194901	178.56532381802103	BPRS total	CC_6	Centerline Tractometry
-0.2175707580647695	189.86251589676252	BPRS total	CC_6	Centerline Tractometry
-0.1516607342570678	180.73138337860672	BPRS total	CC_6	Centerline Tractometry
-0.1927799620573452	183.97311881194813	BPRS total	CC_6	Centerline Tractometry
-0.1530953209709557	185.64242375002243	BPRS total	CC_6	Centerline Tractometry
-0.1186306689308082	177.0489228908528	BPRS total	CC_6	Centerline Tractometry
-0.1663306792879829	184.13094926043487	BPRS total	CC_6	Centerline Tractometry
-0.1845314056497495	185.99052354724017	BPRS total	CC_6	Centerline Tractometry
-0.08464459347546	184.5469620425504	BPRS total	CC_6	Static Tractometry
-0.0634739042973026	183.72938066525387	BPRS total	CC_6	Static Tractometry
-0.0995025774364216	184.74929358782757	BPRS total	CC_6	Static Tractometry
-0.0227723345446688	181.25892292705723	BPRS total	CC_6	Static Tractometry
-0.0761428406927912	182.9398630691913	BPRS total	CC_6	Static Tractometry
-0.0869844453128674	185.09558783894477	BPRS total	CC_6	Static Tractometry
-0.097932577026813	186.55576460921503	BPRS total	CC_6	Static Tractometry
-0.0648215735454072	183.05442211611637	BPRS total	CC_6	Static Tractometry
-0.1057805727344436	186.60870131413932	BPRS total	CC_6	Static Tractometry
-0.0974426335139308	183.80766024687568	BPRS total	CC_6	Static Tractometry
-0.0204094065494723	179.2618297938477	BPRS total	CST_left	RadTract
-0.0201828942020708	178.61936010721874	BPRS total	CST_left	RadTract
-0.0296380371391761	178.11696878972373	BPRS total	CST_left	RadTract
-0.0313714307709692	178.80103930213846	BPRS total	CST_left	RadTract
0.0123949113674155	173.88443924992546	BPRS total	CST_left	RadTract
-0.0331283901533481	178.23027805864223	BPRS total	CST_left	RadTract
0.0292175770540807	173.96196805587036	BPRS total	CST_left	RadTract
0.0088261804910456	173.424106889277	BPRS total	CST_left	RadTract
0.0595548404484075	169.9818616240414	BPRS total	CST_left	RadTract
-0.0314905433032918	176.971570674755	BPRS total	CST_left	RadTract
0.2421980316819381	151.1735909706059	BPRS total	CST_left	Centerline Tractometry
0.2322834762473529	152.56674443374607	BPRS total	CST_left	Centerline Tractometry
0.2327579590021576	152.0658814954348	BPRS total	CST_left	Centerline Tractometry
0.206476250162141	156.5690792000869	BPRS total	CST_left	Centerline Tractometry
0.2422469109075928	150.76115801444334	BPRS total	CST_left	Centerline Tractometry
0.2126807246085379	153.38326454681118	BPRS total	CST_left	Centerline Tractometry
0.2419346142709702	152.21607794807147	BPRS total	CST_left	Centerline Tractometry
0.248296145854954	152.15218702238633	BPRS total	CST_left	Centerline Tractometry
0.1734761675317034	159.04423217073614	BPRS total	CST_left	Centerline Tractometry
0.1721300527951962	158.70879004838085	BPRS total	CST_left	Centerline Tractometry
0.180938492637992	162.23558093674808	BPRS total	CST_left	Static Tractometry
0.1095622662339205	174.3546780349948	BPRS total	CST_left	Static Tractometry
0.1709653189817058	163.7183078150048	BPRS total	CST_left	Static Tractometry
0.1202870551660939	171.7300819000222	BPRS total	CST_left	Static Tractometry
0.1463556829747293	168.9975760773221	BPRS total	CST_left	Static Tractometry
0.125880674639786	168.35271108261497	BPRS total	CST_left	Static Tractometry
0.1586544675241978	165.13216998419793	BPRS total	CST_left	Static Tractometry
0.1827700170744055	161.921414562479	BPRS total	CST_left	Static Tractometry
0.1574627624851526	166.1275447202551	BPRS total	CST_left	Static Tractometry
0.1368175118412798	168.85889455823803	BPRS total	CST_left	Static Tractometry
-0.0832751187540462	181.55538612923715	BPRS total	CST_right	RadTract
-0.081664520730995	182.3278179162044	BPRS total	CST_right	RadTract
-0.0696999381339171	180.3417883403361	BPRS total	CST_right	RadTract
-0.1133010943298021	185.55782252056085	BPRS total	CST_right	RadTract
-0.0956593972568616	182.3351666320624	BPRS total	CST_right	RadTract
-0.0415970843357287	177.9841497893626	BPRS total	CST_right	RadTract
-0.0447287793441279	177.5988916832322	BPRS total	CST_right	RadTract
-0.0438784459327456	177.67493059643598	BPRS total	CST_right	RadTract
-0.0401167618644563	178.24826364752465	BPRS total	CST_right	RadTract
-0.1105013473405423	186.37578644649471	BPRS total	CST_right	RadTract
-0.0124298808883648	175.46871324406308	BPRS total	CST_right	Centerline Tractometry
0.0143930454045968	173.94252628199175	BPRS total	CST_right	Centerline Tractometry
0.0313398726271047	173.8563098049623	BPRS total	CST_right	Centerline Tractometry
0.0348752976332108	173.87405419186376	BPRS total	CST_right	Centerline Tractometry
-0.0036150275959835	175.39820792016562	BPRS total	CST_right	Centerline Tractometry
0.0203368083520912	172.49188450777845	BPRS total	CST_right	Centerline Tractometry
0.0320588917121025	172.41558088736983	BPRS total	CST_right	Centerline Tractometry
0.0159019429537372	173.626393377482	BPRS total	CST_right	Centerline Tractometry
0.0643969764478026	167.7861587267861	BPRS total	CST_right	Centerline Tractometry
0.0098812696578454	174.78386424752784	BPRS total	CST_right	Centerline Tractometry
0.1306074402587915	166.05598196551418	BPRS total	CST_right	Static Tractometry
0.1014145992350226	170.3903327556965	BPRS total	CST_right	Static Tractometry
0.1326279774884825	166.41202913335047	BPRS total	CST_right	Static Tractometry
0.070082401279041	174.48457165584264	BPRS total	CST_right	Static Tractometry
0.1389203186933127	163.94317899984628	BPRS total	CST_right	Static Tractometry
0.0970710172291945	169.67187844163848	BPRS total	CST_right	Static Tractometry
0.1114759042567194	168.39241979246992	BPRS total	CST_right	Static Tractometry
0.09921221055143	170.57648193585925	BPRS total	CST_right	Static Tractometry
0.1456141998329651	163.2947263849192	BPRS total	CST_right	Static Tractometry
0.1397714197078113	162.46696585746764	BPRS total	CST_right	Static Tractometry
0.1601767751678677	161.23007785282178	BPRS total	ST_FO_left	RadTract
0.1821562932849375	158.23415107070682	BPRS total	ST_FO_left	RadTract
0.1633415714841974	159.85285141746073	BPRS total	ST_FO_left	RadTract
0.1414951145216643	162.8848958275978	BPRS total	ST_FO_left	RadTract
0.1702636235858687	159.87504484700483	BPRS total	ST_FO_left	RadTract
0.1250471129216661	162.99539545018072	BPRS total	ST_FO_left	RadTract
0.138499297875026	162.61866812253237	BPRS total	ST_FO_left	RadTract
0.1458303634748292	162.8817968286735	BPRS total	ST_FO_left	RadTract
0.1713003005072354	158.31290968538667	BPRS total	ST_FO_left	RadTract
0.2069618946068341	156.0192731453471	BPRS total	ST_FO_left	RadTract
0.0885601668398456	168.97832613525745	BPRS total	ST_FO_left	Centerline Tractometry
0.0844647948718353	167.5375820351169	BPRS total	ST_FO_left	Centerline Tractometry
0.1164347244859993	164.8024951808587	BPRS total	ST_FO_left	Centerline Tractometry
0.1070971214927571	165.63709942336732	BPRS total	ST_FO_left	Centerline Tractometry
0.125891094299308	163.27668623103068	BPRS total	ST_FO_left	Centerline Tractometry
0.0838357129125265	167.9288678003422	BPRS total	ST_FO_left	Centerline Tractometry
0.1196410990808067	164.69833262874192	BPRS total	ST_FO_left	Centerline Tractometry
0.1174109519660296	163.84774027353703	BPRS total	ST_FO_left	Centerline Tractometry
0.0686766777293398	167.81821057071767	BPRS total	ST_FO_left	Centerline Tractometry
0.0786469788656463	168.87280488198726	BPRS total	ST_FO_left	Centerline Tractometry
-0.0769621549774455	186.11476235338623	BPRS total	ST_FO_left	Static Tractometry
-0.104096088904517	188.77081149661103	BPRS total	ST_FO_left	Static Tractometry
-0.1360179747120719	187.7840646811367	BPRS total	ST_FO_left	Static Tractometry
-0.0767472728009944	184.97350948178823	BPRS total	ST_FO_left	Static Tractometry
-0.1393272750417464	187.4646007715088	BPRS total	ST_FO_left	Static Tractometry
-0.0786796041361944	186.8837210838686	BPRS total	ST_FO_left	Static Tractometry
-0.0659445397682367	184.0492326421441	BPRS total	ST_FO_left	Static Tractometry
-0.1184046037654283	187.7132942442871	BPRS total	ST_FO_left	Static Tractometry
-0.1146604806473896	187.30511325740025	BPRS total	ST_FO_left	Static Tractometry
-0.1228487157106992	190.68269280116692	BPRS total	ST_FO_left	Static Tractometry
-0.064996032033345	186.1614049866699	BPRS total	ST_FO_right	RadTract
-0.0755509204568541	187.12318936754903	BPRS total	ST_FO_right	RadTract
-0.0480917295319327	183.6036722619632	BPRS total	ST_FO_right	RadTract
-0.1020123792657501	190.38002974670303	BPRS total	ST_FO_right	RadTract
-0.0604243471965587	186.3246970371547	BPRS total	ST_FO_right	RadTract
-0.0357958603592306	182.7831417368377	BPRS total	ST_FO_right	RadTract
-0.0037844037438296	178.0704336804231	BPRS total	ST_FO_right	RadTract
-0.0685590189920571	185.19569972572828	BPRS total	ST_FO_right	RadTract
-0.0752896939248929	186.6779774333736	BPRS total	ST_FO_right	RadTract
-0.0880070235781617	188.34343311883484	BPRS total	ST_FO_right	RadTract
-0.0749991750716503	173.35295158266075	BPRS total	ST_FO_right	Centerline Tractometry
-0.0944516865578724	176.5809909294987	BPRS total	ST_FO_right	Centerline Tractometry
-0.0714489492368712	172.51825499169914	BPRS total	ST_FO_right	Centerline Tractometry
-0.081276982603736	178.09587696335765	BPRS total	ST_FO_right	Centerline Tractometry
-0.091706112155299	176.67445313442207	BPRS total	ST_FO_right	Centerline Tractometry
-0.1828462808864058	182.28087980793757	BPRS total	ST_FO_right	Centerline Tractometry
-0.1370127653630132	180.22844918833331	BPRS total	ST_FO_right	Centerline Tractometry
-0.1019355041723814	175.06789237189244	BPRS total	ST_FO_right	Centerline Tractometry
-0.1635779956001193	182.3134377741819	BPRS total	ST_FO_right	Centerline Tractometry
-0.0995570236693294	177.15236166827768	BPRS total	ST_FO_right	Centerline Tractometry
-0.1580783640314342	190.30373591864875	BPRS total	ST_FO_right	Static Tractometry
-0.2033744300943356	196.7878552345456	BPRS total	ST_FO_right	Static Tractometry
-0.1913400267176779	193.68259135796745	BPRS total	ST_FO_right	Static Tractometry
-0.1886163763490266	193.6928637120357	BPRS total	ST_FO_right	Static Tractometry
-0.1878776726374982	197.3769921937665	BPRS total	ST_FO_right	Static Tractometry
-0.2418590166139473	199.23698304283465	BPRS total	ST_FO_right	Static Tractometry
-0.1990841852132908	195.7570117820202	BPRS total	ST_FO_right	Static Tractometry
-0.1808520931624938	191.13124779061445	BPRS total	ST_FO_right	Static Tractometry
-0.1643607548719443	190.3964644003252	BPRS total	ST_FO_right	Static Tractometry
-0.2353923699168551	196.13864909316	BPRS total	ST_FO_right	Static Tractometry
0.0472509655167842	178.23300671303775	BPRS total	ST_PREM_left	RadTract
0.0794089923956876	173.3355457570412	BPRS total	ST_PREM_left	RadTract
0.0423670012292082	177.53915511364485	BPRS total	ST_PREM_left	RadTract
0.0763586340836637	175.7479819770658	BPRS total	ST_PREM_left	RadTract
0.0468156845820251	179.1235829546123	BPRS total	ST_PREM_left	RadTract
0.0706844608071754	175.75826275278794	BPRS total	ST_PREM_left	RadTract
0.0397847851800511	179.36255956513057	BPRS total	ST_PREM_left	RadTract
0.0405516086125386	178.43358843888691	BPRS total	ST_PREM_left	RadTract
0.0628073359958511	176.20964752507868	BPRS total	ST_PREM_left	RadTract
0.0251271417232854	180.3489252572625	BPRS total	ST_PREM_left	RadTract
0.0091711583037026	171.5767399176031	BPRS total	ST_PREM_left	Centerline Tractometry
0.0557132089426979	170.1570215584884	BPRS total	ST_PREM_left	Centerline Tractometry
0.0915206264303594	163.54009638909835	BPRS total	ST_PREM_left	Centerline Tractometry
0.0871332142064004	166.69606573157276	BPRS total	ST_PREM_left	Centerline Tractometry
0.0704397307776977	165.82901481812146	BPRS total	ST_PREM_left	Centerline Tractometry
0.0332668131631834	170.0375750505681	BPRS total	ST_PREM_left	Centerline Tractometry
0.0766591194261915	168.52292066877823	BPRS total	ST_PREM_left	Centerline Tractometry
0.0497240828537605	169.06785022561868	BPRS total	ST_PREM_left	Centerline Tractometry
0.1018586581382447	163.45472794736926	BPRS total	ST_PREM_left	Centerline Tractometry
0.0909386539677481	164.7429562582267	BPRS total	ST_PREM_left	Centerline Tractometry
-0.1212651089204883	189.59350642966305	BPRS total	ST_PREM_left	Static Tractometry
-0.0999481255579187	187.93876470778105	BPRS total	ST_PREM_left	Static Tractometry
-0.0633018435242573	185.03055986727392	BPRS total	ST_PREM_left	Static Tractometry
-0.0822002844343104	186.49352172530564	BPRS total	ST_PREM_left	Static Tractometry
-0.0638422959149558	183.5652557139806	BPRS total	ST_PREM_left	Static Tractometry
-0.1022829241407896	187.9421037211147	BPRS total	ST_PREM_left	Static Tractometry
-0.0914218516389465	187.81055535947985	BPRS total	ST_PREM_left	Static Tractometry
-0.0755513861253712	185.43189085195075	BPRS total	ST_PREM_left	Static Tractometry
-0.1085536184818203	188.65304008284343	BPRS total	ST_PREM_left	Static Tractometry
-0.1302889668006155	190.9926685740069	BPRS total	ST_PREM_left	Static Tractometry
0.0922840305308642	169.0041693690781	BPRS total	ST_PREM_right	RadTract
0.1554330219144046	161.7686576617318	BPRS total	ST_PREM_right	RadTract
0.1329404706202966	164.51555394461738	BPRS total	ST_PREM_right	RadTract
0.1458721168330736	163.20656775921495	BPRS total	ST_PREM_right	RadTract
0.1399634467687265	163.72063899571327	BPRS total	ST_PREM_right	RadTract
0.1155310339379207	165.10893819453364	BPRS total	ST_PREM_right	RadTract
0.1176178537183126	166.12911538844162	BPRS total	ST_PREM_right	RadTract
0.1448343567706062	162.71013090647529	BPRS total	ST_PREM_right	RadTract
0.1486210109658277	162.95802593475838	BPRS total	ST_PREM_right	RadTract
0.1708974092171977	160.14807468701338	BPRS total	ST_PREM_right	RadTract
-0.0412514060623644	180.7114195548047	BPRS total	ST_PREM_right	Centerline Tractometry
0.0055696704353486	176.4769337758218	BPRS total	ST_PREM_right	Centerline Tractometry
-0.0135048450054668	178.13200598623894	BPRS total	ST_PREM_right	Centerline Tractometry
0.0327209702620689	175.6782655298944	BPRS total	ST_PREM_right	Centerline Tractometry
0.0166453939525253	175.67352317221878	BPRS total	ST_PREM_right	Centerline Tractometry
-0.0134856215021935	175.6191712353799	BPRS total	ST_PREM_right	Centerline Tractometry
-0.0197702831306266	180.27971460272383	BPRS total	ST_PREM_right	Centerline Tractometry
-0.0156221002868189	177.02752693965277	BPRS total	ST_PREM_right	Centerline Tractometry
-0.0065787504292877	176.45384825942426	BPRS total	ST_PREM_right	Centerline Tractometry
0.0161584459514887	174.2312887947004	BPRS total	ST_PREM_right	Centerline Tractometry
0.0385425621697137	176.9239623703345	BPRS total	ST_PREM_right	Static Tractometry
0.0536997001547956	176.68964118604305	BPRS total	ST_PREM_right	Static Tractometry
0.0815436295580099	171.49422452566807	BPRS total	ST_PREM_right	Static Tractometry
0.0761459813945797	173.34916183862444	BPRS total	ST_PREM_right	Static Tractometry
0.0452684594723372	176.02260953806115	BPRS total	ST_PREM_right	Static Tractometry
0.070450958111262	170.83924724968546	BPRS total	ST_PREM_right	Static Tractometry
0.009418845071832	181.45982076051692	BPRS total	ST_PREM_right	Static Tractometry
0.0792508918203895	170.4881156818921	BPRS total	ST_PREM_right	Static Tractometry
0.0510073597206745	173.64617924952867	BPRS total	ST_PREM_right	Static Tractometry
0.0680955536910461	173.27559060874538	BPRS total	ST_PREM_right	Static Tractometry
0.0737617145488594	171.3193980347975	BPRS total	T_PREM_left	RadTract
0.0443419279765496	174.55467799995657	BPRS total	T_PREM_left	RadTract
0.0531119202046941	173.59879916859856	BPRS total	T_PREM_left	RadTract
0.0577694609326862	172.89751115284864	BPRS total	T_PREM_left	RadTract
0.0900925977577657	169.38489872967375	BPRS total	T_PREM_left	RadTract
0.0542009853628394	173.9374361160771	BPRS total	T_PREM_left	RadTract
0.1137410829014534	168.16102183850782	BPRS total	T_PREM_left	RadTract
0.0279653482861181	177.09996952000134	BPRS total	T_PREM_left	RadTract
0.0475405780723401	175.0244384638193	BPRS total	T_PREM_left	RadTract
0.0552360862406374	174.7716618898115	BPRS total	T_PREM_left	RadTract
-0.0454692863661629	181.52526871022752	BPRS total	T_PREM_left	Centerline Tractometry
0.0177232531807915	172.91326524674088	BPRS total	T_PREM_left	Centerline Tractometry
-0.0728992844436142	180.98119280207328	BPRS total	T_PREM_left	Centerline Tractometry
-0.006257527302887	178.5868380120164	BPRS total	T_PREM_left	Centerline Tractometry
-0.0101506312538063	176.68234997371565	BPRS total	T_PREM_left	Centerline Tractometry
-0.0540019341310547	178.9383561622958	BPRS total	T_PREM_left	Centerline Tractometry
-0.0082521173550134	179.73775546559696	BPRS total	T_PREM_left	Centerline Tractometry
0.0183627676583282	171.7178940918988	BPRS total	T_PREM_left	Centerline Tractometry
-0.0652591144412419	179.4529687732508	BPRS total	T_PREM_left	Centerline Tractometry
0.0136740229519512	176.34431210169163	BPRS total	T_PREM_left	Centerline Tractometry
-0.2149516753477572	197.64231266896408	BPRS total	T_PREM_left	Static Tractometry
-0.0998937514218598	189.18323480997992	BPRS total	T_PREM_left	Static Tractometry
-0.1509584064335158	192.09019172283377	BPRS total	T_PREM_left	Static Tractometry
-0.1785722301979367	196.26110678936277	BPRS total	T_PREM_left	Static Tractometry
-0.170546960705032	195.3864781931996	BPRS total	T_PREM_left	Static Tractometry
-0.167246764866538	191.9928199856849	BPRS total	T_PREM_left	Static Tractometry
-0.1516991356271165	194.2888612460332	BPRS total	T_PREM_left	Static Tractometry
-0.1784793545549689	194.6816194509813	BPRS total	T_PREM_left	Static Tractometry
-0.1174547902568976	188.58274362635652	BPRS total	T_PREM_left	Static Tractometry
-0.1416804104210793	191.05823462939324	BPRS total	T_PREM_left	Static Tractometry
0.0194867598173582	174.918563401806	BPRS total	T_PREM_right	RadTract
0.0950061499080702	165.68276251062483	BPRS total	T_PREM_right	RadTract
0.0324720160189278	172.84718394280247	BPRS total	T_PREM_right	RadTract
0.0042077481574396	178.10898665501924	BPRS total	T_PREM_right	RadTract
0.0092281584893393	174.5499763732879	BPRS total	T_PREM_right	RadTract
-0.0092103855971046	176.22140199035707	BPRS total	T_PREM_right	RadTract
0.0133768097167876	175.3167553493603	BPRS total	T_PREM_right	RadTract
-0.0065451431634902	176.3520146651595	BPRS total	T_PREM_right	RadTract
0.0007758469313529	174.41445923314905	BPRS total	T_PREM_right	RadTract
0.0164363928185089	173.4221573791466	BPRS total	T_PREM_right	RadTract
-0.127977602116558	184.640602747521	BPRS total	T_PREM_right	Centerline Tractometry
-0.1397535046755768	183.0144003985808	BPRS total	T_PREM_right	Centerline Tractometry
-0.1132658295924464	181.6952171863953	BPRS total	T_PREM_right	Centerline Tractometry
-0.0537013333942356	176.48133538044416	BPRS total	T_PREM_right	Centerline Tractometry
-0.0887043841833821	177.88848730843955	BPRS total	T_PREM_right	Centerline Tractometry
-0.1715242588415952	184.1840829548667	BPRS total	T_PREM_right	Centerline Tractometry
-0.1074786052372874	180.83022202250777	BPRS total	T_PREM_right	Centerline Tractometry
-0.1348418131649244	182.57700263331975	BPRS total	T_PREM_right	Centerline Tractometry
-0.1124369143731457	181.581699518402	BPRS total	T_PREM_right	Centerline Tractometry
-0.1475586969735697	182.20264828073692	BPRS total	T_PREM_right	Centerline Tractometry
-0.0703605104832518	183.4738858039649	BPRS total	T_PREM_right	Static Tractometry
-0.0314696541352294	178.88086375484255	BPRS total	T_PREM_right	Static Tractometry
-0.0789964423661399	185.38055499192677	BPRS total	T_PREM_right	Static Tractometry
-0.0270151011710817	179.31560772350466	BPRS total	T_PREM_right	Static Tractometry
-0.0682999453735408	181.95307002911392	BPRS total	T_PREM_right	Static Tractometry
-0.0580267780362176	181.56505111499615	BPRS total	T_PREM_right	Static Tractometry
-0.0721939614558233	181.9949875093324	BPRS total	T_PREM_right	Static Tractometry
-0.0997530900574	183.83719436216825	BPRS total	T_PREM_right	Static Tractometry
-0.0784295360877532	184.71973413675997	BPRS total	T_PREM_right	Static Tractometry
-0.0269740092527003	178.89574215160718	BPRS total	T_PREM_right	Static Tractometry
0.1579552626196178	8.6564320198425	Education	CC_1	RadTract
0.1291792870789605	8.81159649715287	Education	CC_1	RadTract
0.1610291721131887	8.62640039835955	Education	CC_1	RadTract
0.1360297332853373	8.884412561546245	Education	CC_1	RadTract
0.198312429983719	8.35302795453054	Education	CC_1	RadTract
0.1684207568230379	8.619344330504715	Education	CC_1	RadTract
0.1363400270651655	8.769942692436159	Education	CC_1	RadTract
0.1653351470884051	8.61066667704409	Education	CC_1	RadTract
0.1513790300252347	8.74416658714662	Education	CC_1	RadTract
0.16765306527202	8.648460970732312	Education	CC_1	RadTract
0.0369706577244476	8.90257557640467	Education	CC_1	Centerline Tractometry
0.0245028909641257	8.987257705743191	Education	CC_1	Centerline Tractometry
0.0561880628754666	8.79291204615437	Education	CC_1	Centerline Tractometry
0.049772087817644	8.943128838995337	Education	CC_1	Centerline Tractometry
0.0531573234665626	8.826359303294682	Education	CC_1	Centerline Tractometry
0.0487381841722475	8.8933215864871	Education	CC_1	Centerline Tractometry
0.0872137762481308	8.646641396871667	Education	CC_1	Centerline Tractometry
0.0216829731606694	8.925158988399492	Education	CC_1	Centerline Tractometry
-0.0142301869088175	9.089292635607292	Education	CC_1	Centerline Tractometry
0.0032727915030277	9.058801686507364	Education	CC_1	Centerline Tractometry
0.1513286874160694	8.795870801075075	Education	CC_1	Static Tractometry
0.1822708879595717	8.45082136021468	Education	CC_1	Static Tractometry
0.16815606815317	8.442031039209954	Education	CC_1	Static Tractometry
0.1949951720497468	8.482880959282573	Education	CC_1	Static Tractometry
0.2000147468518533	8.36592558842436	Education	CC_1	Static Tractometry
0.1513578564578987	8.68013797669306	Education	CC_1	Static Tractometry
0.1767365950867313	8.530252155038937	Education	CC_1	Static Tractometry
0.1823826846570506	8.466511591757612	Education	CC_1	Static Tractometry
0.1659636760976658	8.580158423705617	Education	CC_1	Static Tractometry
0.1973754160869038	8.337507125493548	Education	CC_1	Static Tractometry
0.184851907024062	8.442396989618922	Education	CC_2	RadTract
0.1993985692307847	8.250517151590245	Education	CC_2	RadTract
0.1862117380670623	8.318016398306883	Education	CC_2	RadTract
0.2310915213095264	8.07680173769971	Education	CC_2	RadTract
0.2155594781187641	8.206803304209854	Education	CC_2	RadTract
0.1895171583242345	8.238282625124656	Education	CC_2	RadTract
0.2059923244803656	8.24871958910492	Education	CC_2	RadTract
0.17895632154434	8.345855679311747	Education	CC_2	RadTract
0.1808166802973138	8.360238481347	Education	CC_2	RadTract
0.1911762872282242	8.281966095941625	Education	CC_2	RadTract
0.0699323227186548	8.894050812022845	Education	CC_2	Centerline Tractometry
0.0438030756513193	9.145413181823828	Education	CC_2	Centerline Tractometry
0.0788456973415686	8.829374930102329	Education	CC_2	Centerline Tractometry
-0.0063969933688646	9.555932155973755	Education	CC_2	Centerline Tractometry
0.0233996464247989	9.08208458758299	Education	CC_2	Centerline Tractometry
0.052443944994188	8.993968339159197	Education	CC_2	Centerline Tractometry
0.0496102352264648	9.19921390497249	Education	CC_2	Centerline Tractometry
0.0517232943506832	9.06296246021769	Education	CC_2	Centerline Tractometry
-0.0128626863425734	9.609608841796472	Education	CC_2	Centerline Tractometry
0.082891185647865	8.88045157095754	Education	CC_2	Centerline Tractometry
0.0169609161032717	9.306090218487393	Education	CC_2	Static Tractometry
-0.0108424763808825	9.47768903352534	Education	CC_2	Static Tractometry
0.0052357403787212	9.270962009659948	Education	CC_2	Static Tractometry
-0.0165307446597053	9.65283787612731	Education	CC_2	Static Tractometry
0.0030715808484461	9.511126609576204	Education	CC_2	Static Tractometry
0.0392712374738469	9.150117428876577	Education	CC_2	Static Tractometry
0.0237944178984523	9.143732627720516	Education	CC_2	Static Tractometry
0.0252637014855984	9.34854787666352	Education	CC_2	Static Tractometry
0.0246834771991878	9.431062806921394	Education	CC_2	Static Tractometry
0.0344588444604212	9.26479281422976	Education	CC_2	Static Tractometry
-0.1051732149706474	9.741928016877058	Education	CC_3	RadTract
-0.1225884411882834	9.74075967920719	Education	CC_3	RadTract
-0.0937989942475964	9.553019262716816	Education	CC_3	RadTract
-0.070831119624687	9.624874410777434	Education	CC_3	RadTract
-0.1448736088636387	10.004877035477554	Education	CC_3	RadTract
-0.0749545610099697	9.462456935426443	Education	CC_3	RadTract
-0.0867948921906332	9.634951382146252	Education	CC_3	RadTract
-0.1387280566223175	9.97982930867714	Education	CC_3	RadTract
-0.1411638493279106	10.132900032548791	Education	CC_3	RadTract
-0.0932215680678564	9.635257237320037	Education	CC_3	RadTract
-0.0114961224927653	9.410141129849707	Education	CC_3	Centerline Tractometry
-0.0632001182871497	9.876248921485455	Education	CC_3	Centerline Tractometry
0.0014922097364326	9.350062625251304	Education	CC_3	Centerline Tractometry
-0.0285637951776442	9.668314481317816	Education	CC_3	Centerline Tractometry
-0.0438264971865585	9.59355384329176	Education	CC_3	Centerline Tractometry
-0.0020361488539009	9.334038289945726	Education	CC_3	Centerline Tractometry
-0.0509391618781971	9.816806323019296	Education	CC_3	Centerline Tractometry
-0.0223996851252337	9.528568303640837	Education	CC_3	Centerline Tractometry
-0.074043094555857	9.901692708339056	Education	CC_3	Centerline Tractometry
-0.0285628106345464	9.400770644186563	Education	CC_3	Centerline Tractometry
0.0424273329393435	9.37473353407842	Education	CC_3	Static Tractometry
0.0380804680033734	9.358151443766646	Education	CC_3	Static Tractometry
0.0143174138015925	9.53571447160212	Education	CC_3	Static Tractometry
0.036912195043739	9.535467847238934	Education	CC_3	Static Tractometry
0.0382606838614485	9.393618662745304	Education	CC_3	Static Tractometry
0.0998620803506757	8.969223796222282	Education	CC_3	Static Tractometry
0.0402963205058805	9.391416477808834	Education	CC_3	Static Tractometry
0.054666851021476	9.286385094209662	Education	CC_3	Static Tractometry
0.059536799267627	9.21695921857193	Education	CC_3	Static Tractometry
0.0684251893511961	9.238700636051318	Education	CC_3	Static Tractometry
-0.0499109503832088	9.276177259703337	Education	CC_4	RadTract
-0.0199885826013385	9.107744786453123	Education	CC_4	RadTract
-0.0535601570975051	9.20064026944856	Education	CC_4	RadTract
-0.0199528205880322	9.188433925596495	Education	CC_4	RadTract
-0.0736658234919651	9.374208491045694	Education	CC_4	RadTract
-0.0529916000020306	9.215705269892592	Education	CC_4	RadTract
-0.0357851221982841	9.167796003828364	Education	CC_4	RadTract
-0.0796311403385049	9.279372145121863	Education	CC_4	RadTract
-0.0668175654973164	9.410082431097669	Education	CC_4	RadTract
-0.0688083964160501	9.343597673100572	Education	CC_4	RadTract
-0.1375649496002483	9.663053786693022	Education	CC_4	Centerline Tractometry
-0.1678992545999083	9.781107228388407	Education	CC_4	Centerline Tractometry
-0.1814385550739088	9.661694035113973	Education	CC_4	Centerline Tractometry
-0.1513162295498937	9.794749063398134	Education	CC_4	Centerline Tractometry
-0.1746182592216347	9.88223360012195	Education	CC_4	Centerline Tractometry
-0.1191464093700447	9.541221639348956	Education	CC_4	Centerline Tractometry
-0.1705130610857124	9.918969297481569	Education	CC_4	Centerline Tractometry
-0.2197063665048383	10.071980946512054	Education	CC_4	Centerline Tractometry
-0.1454365404827544	9.727885096500708	Education	CC_4	Centerline Tractometry
-0.1945553502992939	9.888344193093896	Education	CC_4	Centerline Tractometry
-0.025211870240966	9.338066187187575	Education	CC_4	Static Tractometry
-0.0093755927421824	9.407181813127185	Education	CC_4	Static Tractometry
0.0084625302773656	9.012040251196456	Education	CC_4	Static Tractometry
-0.0213472833829404	9.491150384921138	Education	CC_4	Static Tractometry
0.0106435061806267	9.264061156667449	Education	CC_4	Static Tractometry
-0.0163993935915494	9.557783103199952	Education	CC_4	Static Tractometry
0.0001270729063204	9.335158229367018	Education	CC_4	Static Tractometry
-0.0214060524476621	9.446198118941613	Education	CC_4	Static Tractometry
0.0160653197597773	9.296301518135586	Education	CC_4	Static Tractometry
-0.017094420886817	9.53483313804216	Education	CC_4	Static Tractometry
-0.1550440995796352	9.962818464364622	Education	CC_5	RadTract
-0.1249679034102363	9.748340377335092	Education	CC_5	RadTract
-0.1365191713069278	9.800086315201494	Education	CC_5	RadTract
-0.0903986879307421	9.77205184267801	Education	CC_5	RadTract
-0.0992651810293058	9.644364258922682	Education	CC_5	RadTract
-0.0859177036928579	9.60884610132162	Education	CC_5	RadTract
-0.089539531608378	9.602268216314986	Education	CC_5	RadTract
-0.057626536237082	9.380202136149842	Education	CC_5	RadTract
-0.0695040316344985	9.440602599907992	Education	CC_5	RadTract
-0.0728933768091192	9.506283612802775	Education	CC_5	RadTract
0.0251389943588927	8.823630749301818	Education	CC_5	Centerline Tractometry
0.0278952362921682	8.751364669031448	Education	CC_5	Centerline Tractometry
0.0213760603528	8.798769729293932	Education	CC_5	Centerline Tractometry
0.0234513991469764	8.844916728386435	Education	CC_5	Centerline Tractometry
0.0155970484932631	8.876717492686353	Education	CC_5	Centerline Tractometry
0.1013933093826171	8.452063759143108	Education	CC_5	Centerline Tractometry
0.0201415599238235	8.808597855161478	Education	CC_5	Centerline Tractometry
0.0163348197975392	8.857799153510992	Education	CC_5	Centerline Tractometry
0.0495900737142589	8.689929242723748	Education	CC_5	Centerline Tractometry
0.0302249332336464	8.751705612730897	Education	CC_5	Centerline Tractometry
-0.1452543579911154	10.282700153647935	Education	CC_5	Static Tractometry
-0.1683506342682987	10.281962710707392	Education	CC_5	Static Tractometry
-0.1797976050573976	10.329893237352175	Education	CC_5	Static Tractometry
-0.1656050138819318	10.75527106958778	Education	CC_5	Static Tractometry
-0.1260451541560108	10.192356224118337	Education	CC_5	Static Tractometry
-0.1880638804382191	10.564655844335272	Education	CC_5	Static Tractometry
-0.1829781729167668	10.569088201301849	Education	CC_5	Static Tractometry
-0.1738439958464906	10.412517247329973	Education	CC_5	Static Tractometry
-0.1629248380365152	10.420627934495757	Education	CC_5	Static Tractometry
-0.1418716591559949	10.428275010436376	Education	CC_5	Static Tractometry
0.1391668277875901	8.664574826363319	Education	CC_6	RadTract
0.1387879118305535	8.780654807140662	Education	CC_6	RadTract
0.1569906319553206	8.567124529190494	Education	CC_6	RadTract
0.1627290599158461	8.596009318527473	Education	CC_6	RadTract
0.1589610542914674	8.592016801204192	Education	CC_6	RadTract
0.1952409634885408	8.376477241470392	Education	CC_6	RadTract
0.1414222013382759	8.693579910673288	Education	CC_6	RadTract
0.1246252623584947	8.75059533087859	Education	CC_6	RadTract
0.1693069152631117	8.530237621236749	Education	CC_6	RadTract
0.1385784603048005	8.741221621053027	Education	CC_6	RadTract
-0.1203847240242146	9.85892092684446	Education	CC_6	Centerline Tractometry
-0.067709845259605	9.534142056942327	Education	CC_6	Centerline Tractometry
-0.0975222431598709	9.583571558620305	Education	CC_6	Centerline Tractometry
-0.0794767299241791	9.557334609248802	Education	CC_6	Centerline Tractometry
-0.0610626256682631	9.382377859045542	Education	CC_6	Centerline Tractometry
-0.0304089998564082	9.155056167294916	Education	CC_6	Centerline Tractometry
-0.0844705849041686	9.709888990523485	Education	CC_6	Centerline Tractometry
-0.0428491324204756	9.440496921300634	Education	CC_6	Centerline Tractometry
-0.0877375247011506	9.600559496389288	Education	CC_6	Centerline Tractometry
-0.1030184977542701	9.60376050744932	Education	CC_6	Centerline Tractometry
-0.1255135125660781	9.981184256290964	Education	CC_6	Static Tractometry
-0.0990295556422452	9.783606084723914	Education	CC_6	Static Tractometry
-0.1149810786702098	9.857251015124184	Education	CC_6	Static Tractometry
-0.1038909524362675	9.98799353060899	Education	CC_6	Static Tractometry
-0.0684551737775243	9.580411214976802	Education	CC_6	Static Tractometry
-0.121446787925135	10.044821193859065	Education	CC_6	Static Tractometry
-0.074971588896559	9.812319879521354	Education	CC_6	Static Tractometry
-0.1196875185016658	9.994423608924604	Education	CC_6	Static Tractometry
-0.0776523910014536	9.851672594127171	Education	CC_6	Static Tractometry
-0.0817706359295616	9.785191274981836	Education	CC_6	Static Tractometry
0.0238485795345534	9.26280940641596	Education	CST_left	RadTract
0.0648417160341242	9.01045804120528	Education	CST_left	RadTract
0.0804564302490668	8.943897631613906	Education	CST_left	RadTract
0.0515316578285922	9.07520649696313	Education	CST_left	RadTract
0.0775349726946171	8.900722160256812	Education	CST_left	RadTract
0.1096558957080038	8.730340577831482	Education	CST_left	RadTract
0.0561981102844203	9.052683817114792	Education	CST_left	RadTract
0.0448702775486544	9.170464508297554	Education	CST_left	RadTract
0.0634765825044301	9.057438564235154	Education	CST_left	RadTract
0.0645267711001033	9.081865188541183	Education	CST_left	RadTract
-0.1887407938331372	10.037133907242358	Education	CST_left	Centerline Tractometry
-0.1324350869088651	9.706546457232898	Education	CST_left	Centerline Tractometry
-0.1991770424064254	9.98468903377018	Education	CST_left	Centerline Tractometry
-0.176406945413234	10.200821403512712	Education	CST_left	Centerline Tractometry
-0.1746413120781932	9.820521428615251	Education	CST_left	Centerline Tractometry
-0.1702260484949961	10.007937695050895	Education	CST_left	Centerline Tractometry
-0.1822914893345543	10.064544861945055	Education	CST_left	Centerline Tractometry
-0.1767691444702621	9.953367656463024	Education	CST_left	Centerline Tractometry
-0.2052961897430493	10.01067279739324	Education	CST_left	Centerline Tractometry
-0.1798866458925601	9.84555929122168	Education	CST_left	Centerline Tractometry
-0.1288918585914401	10.379353673358716	Education	CST_left	Static Tractometry
-0.109908617891541	10.200882346420585	Education	CST_left	Static Tractometry
-0.1237674411884261	10.052904699074311	Education	CST_left	Static Tractometry
-0.1287306981717285	10.59454670449614	Education	CST_left	Static Tractometry
-0.1743386576612991	10.392201946053364	Education	CST_left	Static Tractometry
-0.1220972495207363	10.14860936030517	Education	CST_left	Static Tractometry
-0.1216480666921805	10.094952645769007	Education	CST_left	Static Tractometry
-0.1274637991824869	10.21116037874734	Education	CST_left	Static Tractometry
-0.1255572003838898	10.301408845671505	Education	CST_left	Static Tractometry
-0.1643928871198114	10.4337352958625	Education	CST_left	Static Tractometry
0.1784707661602954	8.390260169947444	Education	CST_right	RadTract
0.2045642683905934	8.17788482657162	Education	CST_right	RadTract
0.2159170578175922	8.09861411792752	Education	CST_right	RadTract
0.1670363933692866	8.448338302488366	Education	CST_right	RadTract
0.1917249360392196	8.191958436656085	Education	CST_right	RadTract
0.1892925458543677	8.259138797344765	Education	CST_right	RadTract
0.1815452850802676	8.255036356427556	Education	CST_right	RadTract
0.1557118822575151	8.481885119815121	Education	CST_right	RadTract
0.1771797206177135	8.367569206221045	Education	CST_right	RadTract
0.1457196180263551	8.537360305632172	Education	CST_right	RadTract
0.1122832991610067	8.750056811794172	Education	CST_right	Centerline Tractometry
0.1276980844853269	8.576023417992886	Education	CST_right	Centerline Tractometry
0.1067168735420642	8.690653184386242	Education	CST_right	Centerline Tractometry
0.07788663098037	8.9665804040836	Education	CST_right	Centerline Tractometry
0.099682273594062	8.84452304127491	Education	CST_right	Centerline Tractometry
0.1264623344904377	8.624843894967274	Education	CST_right	Centerline Tractometry
0.1006076127152286	8.901709524433405	Education	CST_right	Centerline Tractometry
0.1018421996834012	8.7770241031265	Education	CST_right	Centerline Tractometry
0.1172372415392442	8.694622148813078	Education	CST_right	Centerline Tractometry
0.1178148207357069	8.742088960519222	Education	CST_right	Centerline Tractometry
0.0596069769030649	9.640472670438315	Education	CST_right	Static Tractometry
0.0883561413077954	9.358114868278914	Education	CST_right	Static Tractometry
0.0499897949764333	9.643410762960784	Education	CST_right	Static Tractometry
0.070021541332086	9.784859946441165	Education	CST_right	Static Tractometry
0.061020666183846	9.670226297417932	Education	CST_right	Static Tractometry
0.0886445729190463	9.398463296616704	Education	CST_right	Static Tractometry
0.0573018969185153	9.561258638861291	Education	CST_right	Static Tractometry
0.0828216828683931	9.490189518431036	Education	CST_right	Static Tractometry
0.097144974111284	9.404620427011087	Education	CST_right	Static Tractometry
0.1008486047833699	9.44250781020204	Education	CST_right	Static Tractometry
0.0798928848635633	8.710643700475059	Education	ST_FO_left	RadTract
0.1161625916974834	8.609935880493568	Education	ST_FO_left	RadTract
0.133327850456329	8.494500916438595	Education	ST_FO_left	RadTract
0.1096562233522607	8.574880516104676	Education	ST_FO_left	RadTract
0.1383799337934423	8.449204484473114	Education	ST_FO_left	RadTract
0.1224282468796792	8.54806604809143	Education	ST_FO_left	RadTract
0.1137211306459851	8.573760716802365	Education	ST_FO_left	RadTract
0.1313266309348263	8.470714607840257	Education	ST_FO_left	RadTract
0.1338472767986735	8.493933749556662	Education	ST_FO_left	RadTract
0.1038471836966125	8.674935491382783	Education	ST_FO_left	RadTract
-0.0526391308966801	9.237657016519613	Education	ST_FO_left	Centerline Tractometry
-0.0706736750864608	9.473655312413356	Education	ST_FO_left	Centerline Tractometry
-0.0490614588624476	9.265389935958645	Education	ST_FO_left	Centerline Tractometry
-0.0703697973053671	9.48241538548295	Education	ST_FO_left	Centerline Tractometry
-0.0368721222189829	9.32411430258845	Education	ST_FO_left	Centerline Tractometry
-0.0747673867689466	9.40655040589067	Education	ST_FO_left	Centerline Tractometry
-0.0207280485387242	9.31438165644673	Education	ST_FO_left	Centerline Tractometry
-0.055501461687487	9.407407059743036	Education	ST_FO_left	Centerline Tractometry
-0.0083960338450891	9.171432471672126	Education	ST_FO_left	Centerline Tractometry
-0.0545782363868645	9.321841260070704	Education	ST_FO_left	Centerline Tractometry
0.0247363995617585	9.28515914275152	Education	ST_FO_left	Static Tractometry
0.0734368899972123	8.950042819775076	Education	ST_FO_left	Static Tractometry
0.0460754483246411	9.012944546425194	Education	ST_FO_left	Static Tractometry
0.0788586662542872	9.06695805505277	Education	ST_FO_left	Static Tractometry
0.07679815497103	8.897791372257748	Education	ST_FO_left	Static Tractometry
0.0502639634117948	9.01666386869304	Education	ST_FO_left	Static Tractometry
0.048682645827559	9.157219907382707	Education	ST_FO_left	Static Tractometry
0.0956374483612762	8.773449273752727	Education	ST_FO_left	Static Tractometry
0.0483869345653527	9.210533273734807	Education	ST_FO_left	Static Tractometry
0.0491001940250265	9.112740033490727	Education	ST_FO_left	Static Tractometry
0.2074732198678957	8.334191467149388	Education	ST_FO_right	RadTract
0.1820701672428243	8.435046409349091	Education	ST_FO_right	RadTract
0.1594583154067617	8.546505794071964	Education	ST_FO_right	RadTract
0.1777656958237315	8.611637312592748	Education	ST_FO_right	RadTract
0.1404327919514971	8.741743512971425	Education	ST_FO_right	RadTract
0.1845721072141545	8.47331213447198	Education	ST_FO_right	RadTract
0.1726621338023083	8.56630695329963	Education	ST_FO_right	RadTract
0.144430390069254	8.623679461194781	Education	ST_FO_right	RadTract
0.15750947755047	8.721599342584389	Education	ST_FO_right	RadTract
0.2134985023123921	8.317879168907584	Education	ST_FO_right	RadTract
0.032091385165763	9.107974139127474	Education	ST_FO_right	Centerline Tractometry
0.0307715862118835	9.156467425752211	Education	ST_FO_right	Centerline Tractometry
0.0315477778257406	8.973435847940124	Education	ST_FO_right	Centerline Tractometry
0.0352166394067506	9.09109619599286	Education	ST_FO_right	Centerline Tractometry
-0.0094227028398594	9.26020612356886	Education	ST_FO_right	Centerline Tractometry
0.0092419940121916	9.09684984886766	Education	ST_FO_right	Centerline Tractometry
0.0263651860321096	9.010289754613192	Education	ST_FO_right	Centerline Tractometry
0.0421714728545405	8.87106573966082	Education	ST_FO_right	Centerline Tractometry
0.0436841258282908	9.163447913204978	Education	ST_FO_right	Centerline Tractometry
0.058765107355666	8.881064600203919	Education	ST_FO_right	Centerline Tractometry
0.0751078763847629	8.784939506957471	Education	ST_FO_right	Static Tractometry
0.0641970557314648	8.877961021329739	Education	ST_FO_right	Static Tractometry
0.0594578760516907	8.927580560068357	Education	ST_FO_right	Static Tractometry
0.0374863032245948	9.145504922391128	Education	ST_FO_right	Static Tractometry
0.0832994606212097	8.860836401423771	Education	ST_FO_right	Static Tractometry
0.0976268352502072	8.731920422132626	Education	ST_FO_right	Static Tractometry
0.109097690402468	8.678774881557823	Education	ST_FO_right	Static Tractometry
0.0439799327605307	9.073580391918586	Education	ST_FO_right	Static Tractometry
0.0473444590987662	9.03058627309289	Education	ST_FO_right	Static Tractometry
0.1080924240446105	8.754177128453186	Education	ST_FO_right	Static Tractometry
0.1608223710948977	8.195779305524567	Education	ST_PREM_left	RadTract
0.146853669443022	8.24956416848825	Education	ST_PREM_left	RadTract
0.1304015287980976	8.297504087655897	Education	ST_PREM_left	RadTract
0.1560903690867948	8.196633910599271	Education	ST_PREM_left	RadTract
0.1020858511149137	8.46884679091519	Education	ST_PREM_left	RadTract
0.1918892925543056	8.047017571657722	Education	ST_PREM_left	RadTract
0.166036647072465	8.190785447804785	Education	ST_PREM_left	RadTract
0.1867524107835549	8.084373787504207	Education	ST_PREM_left	RadTract
0.168354983752556	8.18083481162152	Education	ST_PREM_left	RadTract
0.1322560559370408	8.319421554197628	Education	ST_PREM_left	RadTract
0.0317836778956615	9.035227332503505	Education	ST_PREM_left	Centerline Tractometry
-0.0304752158264926	9.209569971536608	Education	ST_PREM_left	Centerline Tractometry
0.0141524710922471	8.964253125618198	Education	ST_PREM_left	Centerline Tractometry
0.0209055052126067	9.070305548636778	Education	ST_PREM_left	Centerline Tractometry
0.0403096320176397	8.868203290195643	Education	ST_PREM_left	Centerline Tractometry
0.0337444897883086	8.989531463772558	Education	ST_PREM_left	Centerline Tractometry
0.0310022648032605	8.907834801006986	Education	ST_PREM_left	Centerline Tractometry
-0.0059917780441984	9.09040495594492	Education	ST_PREM_left	Centerline Tractometry
0.0585349719042663	8.810283065474582	Education	ST_PREM_left	Centerline Tractometry
0.0620469052400656	8.883645490974285	Education	ST_PREM_left	Centerline Tractometry
-0.031704595607984	10.278862553273589	Education	ST_PREM_left	Static Tractometry
-0.0404369539529313	10.28417684800206	Education	ST_PREM_left	Static Tractometry
-0.0246688815633944	10.07903250870617	Education	ST_PREM_left	Static Tractometry
-0.0646478576069792	10.762677564345925	Education	ST_PREM_left	Static Tractometry
-0.0262837214278751	9.886290321097512	Education	ST_PREM_left	Static Tractometry
-0.0196708203700106	9.938795783041604	Education	ST_PREM_left	Static Tractometry
-0.0383855257192133	10.359907468702184	Education	ST_PREM_left	Static Tractometry
-0.0423459362573463	10.181955904588774	Education	ST_PREM_left	Static Tractometry
-0.0426589826183305	10.43590039184459	Education	ST_PREM_left	Static Tractometry
-0.0297130739373539	10.358403275831282	Education	ST_PREM_left	Static Tractometry
-0.1526259291401198	10.109505818752837	Education	ST_PREM_right	RadTract
-0.1463878383943742	10.089273850936747	Education	ST_PREM_right	RadTract
-0.1993424190582164	10.390316438222742	Education	ST_PREM_right	RadTract
-0.2105158315014162	10.894626722418302	Education	ST_PREM_right	RadTract
-0.1598765396493386	10.081929110765978	Education	ST_PREM_right	RadTract
-0.2696055235320591	10.879769951915971	Education	ST_PREM_right	RadTract
-0.1695496366242815	10.5158816620979	Education	ST_PREM_right	RadTract
-0.1082799934854883	10.141867054976467	Education	ST_PREM_right	RadTract
-0.1545359869570641	10.215395709895734	Education	ST_PREM_right	RadTract
-0.1746589971292551	10.234967676180336	Education	ST_PREM_right	RadTract
-0.0387481923393682	9.510803183954796	Education	ST_PREM_right	Centerline Tractometry
-0.0104606470305283	9.27974222950128	Education	ST_PREM_right	Centerline Tractometry
-0.0467872644063963	9.340286417881238	Education	ST_PREM_right	Centerline Tractometry
-0.0345564167641087	9.415831991327536	Education	ST_PREM_right	Centerline Tractometry
-0.0090693133422609	9.216362406730754	Education	ST_PREM_right	Centerline Tractometry
-0.038543213465344	9.40096340607046	Education	ST_PREM_right	Centerline Tractometry
-0.0086911294784693	9.189926397746891	Education	ST_PREM_right	Centerline Tractometry
-0.0304059885138833	9.277789526204032	Education	ST_PREM_right	Centerline Tractometry
-0.0231571260929961	9.34666369281573	Education	ST_PREM_right	Centerline Tractometry
-0.0134340597056887	9.20686226008456	Education	ST_PREM_right	Centerline Tractometry
-0.0333555142425409	9.240216318413385	Education	ST_PREM_right	Static Tractometry
-0.0236106217518217	9.1671549738925	Education	ST_PREM_right	Static Tractometry
-0.0277377690250496	9.173623798473484	Education	ST_PREM_right	Static Tractometry
-0.0106056442428008	9.185314889122248	Education	ST_PREM_right	Static Tractometry
-0.0386866908705642	9.391811777906272	Education	ST_PREM_right	Static Tractometry
-0.0402578327021473	9.31714534605788	Education	ST_PREM_right	Static Tractometry
0.0082786993744711	9.124346272355766	Education	ST_PREM_right	Static Tractometry
-0.0111557183724639	9.152572576768932	Education	ST_PREM_right	Static Tractometry
-0.0802016546906227	9.44452599097043	Education	ST_PREM_right	Static Tractometry
0.0042637483481723	9.049295366618496	Education	ST_PREM_right	Static Tractometry
0.1364644386364682	8.785379829850216	Education	T_PREM_left	RadTract
0.1403676286883555	8.810951301864725	Education	T_PREM_left	RadTract
0.1622524366920906	8.6034291471235	Education	T_PREM_left	RadTract
0.1459713454700232	8.813149173014875	Education	T_PREM_left	RadTract
0.1378719527498233	8.816478029071957	Education	T_PREM_left	RadTract
0.1052502326268135	8.914347438635016	Education	T_PREM_left	RadTract
0.1298648047058127	8.896603469533071	Education	T_PREM_left	RadTract
0.1512808841253397	8.846323092094254	Education	T_PREM_left	RadTract
0.1331008478306023	8.913630193500994	Education	T_PREM_left	RadTract
0.1275297324717357	8.926558365173198	Education	T_PREM_left	RadTract
0.0936701126999007	9.047920379070698	Education	T_PREM_left	Centerline Tractometry
0.0660981253167215	9.139523613176411	Education	T_PREM_left	Centerline Tractometry
0.1297042620323525	8.639320315385522	Education	T_PREM_left	Centerline Tractometry
0.1238769347841805	8.918463673181112	Education	T_PREM_left	Centerline Tractometry
0.0756791624808509	9.048446031072572	Education	T_PREM_left	Centerline Tractometry
0.0944584963935192	8.923198787018157	Education	T_PREM_left	Centerline Tractometry
0.0861830539460383	9.053822446232807	Education	T_PREM_left	Centerline Tractometry
0.1037163039600678	8.868066509185835	Education	T_PREM_left	Centerline Tractometry
0.0554858464092768	9.1944342069742	Education	T_PREM_left	Centerline Tractometry
0.0957880252071278	8.844468183971355	Education	T_PREM_left	Centerline Tractometry
-0.0177108472143922	10.15416661599974	Education	T_PREM_left	Static Tractometry
-0.0020575730144021	9.943641430761842	Education	T_PREM_left	Static Tractometry
0.0163663001039162	9.657764402090873	Education	T_PREM_left	Static Tractometry
0.0058719971087637	10.09804158000213	Education	T_PREM_left	Static Tractometry
-0.0078632363478586	10.07600247444418	Education	T_PREM_left	Static Tractometry
-0.0024331504904614	9.811634928931394	Education	T_PREM_left	Static Tractometry
0.0144855151336867	9.943400627775988	Education	T_PREM_left	Static Tractometry
0.0004879117042877	9.952243095092689	Education	T_PREM_left	Static Tractometry
0.021942901886573	9.930987392074371	Education	T_PREM_left	Static Tractometry
0.0062933890467905	9.937973117001947	Education	T_PREM_left	Static Tractometry
0.1607310730168187	8.335610563743641	Education	T_PREM_right	RadTract
0.1436599202178736	8.489803600711587	Education	T_PREM_right	RadTract
0.1135533328996443	8.623015651846265	Education	T_PREM_right	RadTract
0.1691120619644167	8.390968973026597	Education	T_PREM_right	RadTract
0.1432339400088038	8.485436944251335	Education	T_PREM_right	RadTract
0.131650639502323	8.555497793049977	Education	T_PREM_right	RadTract
0.1704603787907002	8.336481446634185	Education	T_PREM_right	RadTract
0.1520288231052034	8.454660343029609	Education	T_PREM_right	RadTract
0.1529928680303979	8.409900163849546	Education	T_PREM_right	RadTract
0.1548199192462129	8.384457058414194	Education	T_PREM_right	RadTract
-0.1752430160772389	10.220221022140056	Education	T_PREM_right	Centerline Tractometry
-0.1626515187202937	10.190865030781795	Education	T_PREM_right	Centerline Tractometry
-0.1681172423403005	10.095898581278858	Education	T_PREM_right	Centerline Tractometry
-0.1903614358973781	10.572543034086534	Education	T_PREM_right	Centerline Tractometry
-0.1095497805369542	9.715102558508498	Education	T_PREM_right	Centerline Tractometry
-0.1800539798493748	9.933524774406068	Education	T_PREM_right	Centerline Tractometry
-0.1118816379224946	9.897611425233553	Education	T_PREM_right	Centerline Tractometry
-0.1488850585059038	10.042516886193708	Education	T_PREM_right	Centerline Tractometry
-0.167787595953815	10.044086795347464	Education	T_PREM_right	Centerline Tractometry
-0.1614852953955592	9.996864139983668	Education	T_PREM_right	Centerline Tractometry
-0.0587073662561522	9.725691596890115	Education	T_PREM_right	Static Tractometry
-0.0339347850208789	9.49485948205738	Education	T_PREM_right	Static Tractometry
-0.0539274849398384	9.627590055860937	Education	T_PREM_right	Static Tractometry
-0.0550047375761905	9.888002639188938	Education	T_PREM_right	Static Tractometry
-0.0523631642833189	9.74923972982301	Education	T_PREM_right	Static Tractometry
-0.0483952756653983	9.515104788825214	Education	T_PREM_right	Static Tractometry
-0.0717563489264169	10.041711253143564	Education	T_PREM_right	Static Tractometry
-0.046657036130741	9.65923904154919	Education	T_PREM_right	Static Tractometry
-0.0614617608065578	9.865397917148996	Education	T_PREM_right	Static Tractometry
-0.0506631057995502	9.69959796372549	Education	T_PREM_right	Static Tractometry
-0.0317911779917951	463.4120297553126	PANSS total	CC_1	RadTract
0.0138651963815243	449.75762572668776	PANSS total	CC_1	RadTract
-0.0310892979468811	465.3719694498748	PANSS total	CC_1	RadTract
-0.0108454478786062	465.4019786734492	PANSS total	CC_1	RadTract
0.0188641469593436	452.0604538891237	PANSS total	CC_1	RadTract
-0.0510648926083055	462.0130297821487	PANSS total	CC_1	RadTract
-0.041161350365424	468.1190960221877	PANSS total	CC_1	RadTract
-0.0110593776465243	455.7054198454408	PANSS total	CC_1	RadTract
0.0078499014915564	449.8230808512772	PANSS total	CC_1	RadTract
0.0095960324771533	453.00500390894393	PANSS total	CC_1	RadTract
-0.168515387635306	490.20106029034895	PANSS total	CC_1	Centerline Tractometry
-0.0293285385522896	463.1511565970396	PANSS total	CC_1	Centerline Tractometry
-0.0950274495326044	475.1301492237301	PANSS total	CC_1	Centerline Tractometry
-0.1432196856615925	479.8745662215015	PANSS total	CC_1	Centerline Tractometry
-0.1033286037266852	472.7721021742693	PANSS total	CC_1	Centerline Tractometry
-0.0647745585781429	463.8115221070438	PANSS total	CC_1	Centerline Tractometry
-0.0936810369304475	467.0783005373845	PANSS total	CC_1	Centerline Tractometry
-0.1592283321602787	491.6181174652765	PANSS total	CC_1	Centerline Tractometry
-0.0652913631539508	461.66142563361126	PANSS total	CC_1	Centerline Tractometry
-0.0626353285777194	464.2660627944669	PANSS total	CC_1	Centerline Tractometry
-0.1992926607692567	489.204886659206	PANSS total	CC_1	Static Tractometry
-0.2279147964426302	498.2213761166669	PANSS total	CC_1	Static Tractometry
-0.2383816379882875	500.6894311907741	PANSS total	CC_1	Static Tractometry
-0.2071699096638267	496.8037507913042	PANSS total	CC_1	Static Tractometry
-0.2338320751942518	500.1656164174464	PANSS total	CC_1	Static Tractometry
-0.2083815112333115	498.76800802978187	PANSS total	CC_1	Static Tractometry
-0.2077302674795039	497.29752459258486	PANSS total	CC_1	Static Tractometry
-0.2423106578053646	502.3508661942035	PANSS total	CC_1	Static Tractometry
-0.2353467303278129	498.7941068032994	PANSS total	CC_1	Static Tractometry
-0.2212587124834698	494.10382037304265	PANSS total	CC_1	Static Tractometry
0.2629360241597391	396.4678426517925	PANSS total	CC_2	RadTract
0.2606588389339993	398.0160612268367	PANSS total	CC_2	RadTract
0.2668794295584496	393.57880115016303	PANSS total	CC_2	RadTract
0.2502365246023187	399.82869148886266	PANSS total	CC_2	RadTract
0.2780137129814374	389.0879878207769	PANSS total	CC_2	RadTract
0.2825216972364479	388.2624253952093	PANSS total	CC_2	RadTract
0.2964468282371015	383.88498797748	PANSS total	CC_2	RadTract
0.2895649572184663	388.2595258738334	PANSS total	CC_2	RadTract
0.257496434011616	396.7363575754589	PANSS total	CC_2	RadTract
0.2873712698237133	386.6530377186956	PANSS total	CC_2	RadTract
-0.1270078240586342	481.9654599866244	PANSS total	CC_2	Centerline Tractometry
-0.1262745284459856	484.4077864391359	PANSS total	CC_2	Centerline Tractometry
-0.1119758193422181	481.12166019350894	PANSS total	CC_2	Centerline Tractometry
-0.1203106500299826	479.7068834037419	PANSS total	CC_2	Centerline Tractometry
-0.1741059117250722	491.5994008300243	PANSS total	CC_2	Centerline Tractometry
-0.1000864903919903	476.29846770893954	PANSS total	CC_2	Centerline Tractometry
-0.1132227635542701	480.069619565719	PANSS total	CC_2	Centerline Tractometry
-0.1019212199585802	473.57504624772	PANSS total	CC_2	Centerline Tractometry
-0.1602495415632611	489.4623984823552	PANSS total	CC_2	Centerline Tractometry
-0.1207032699997105	484.0672074853961	PANSS total	CC_2	Centerline Tractometry
0.0611171731616825	449.9130163960615	PANSS total	CC_2	Static Tractometry
0.0945084458732605	438.3990045813324	PANSS total	CC_2	Static Tractometry
0.0496620639642895	451.721858228969	PANSS total	CC_2	Static Tractometry
0.0359731649829504	456.5457332305801	PANSS total	CC_2	Static Tractometry
0.0615621455405437	445.1193627528917	PANSS total	CC_2	Static Tractometry
0.0533336077363548	448.4321841993377	PANSS total	CC_2	Static Tractometry
0.0842717328079645	439.8091419417339	PANSS total	CC_2	Static Tractometry
0.1259663812513193	428.3776268330984	PANSS total	CC_2	Static Tractometry
0.1034839271729314	435.521873709643	PANSS total	CC_2	Static Tractometry
0.0923906909561496	438.8746384080939	PANSS total	CC_2	Static Tractometry
0.0165187808474242	456.2860652646234	PANSS total	CC_3	RadTract
0.0153240805666601	457.02863526475954	PANSS total	CC_3	RadTract
0.0312028353214074	451.6553935170906	PANSS total	CC_3	RadTract
0.0300168094614518	451.8808458980163	PANSS total	CC_3	RadTract
0.0210202575128755	452.3023576500505	PANSS total	CC_3	RadTract
0.0262247606139755	451.6868797067508	PANSS total	CC_3	RadTract
0.0273300277342077	448.9891808776034	PANSS total	CC_3	RadTract
0.0408154699957952	447.1422456593328	PANSS total	CC_3	RadTract
0.0448224276261792	449.159145302435	PANSS total	CC_3	RadTract
0.0179187977041402	452.4645458516141	PANSS total	CC_3	RadTract
0.2165599673380326	403.273838335237	PANSS total	CC_3	Centerline Tractometry
0.254894876496407	392.5899786923504	PANSS total	CC_3	Centerline Tractometry
0.2361996731898165	396.1694861144103	PANSS total	CC_3	Centerline Tractometry
0.1861227839325707	412.1281443145056	PANSS total	CC_3	Centerline Tractometry
0.2416440462083448	395.1853195651657	PANSS total	CC_3	Centerline Tractometry
0.2190797396660078	402.93260432719023	PANSS total	CC_3	Centerline Tractometry
0.1757191735688832	411.851221154211	PANSS total	CC_3	Centerline Tractometry
0.149619204106904	418.7592350330534	PANSS total	CC_3	Centerline Tractometry
0.2060566324648623	403.2155729829218	PANSS total	CC_3	Centerline Tractometry
0.2181025806085175	402.0399339562224	PANSS total	CC_3	Centerline Tractometry
-0.1187413081951604	498.94132709064206	PANSS total	CC_3	Static Tractometry
-0.0741414141896033	487.4844046822719	PANSS total	CC_3	Static Tractometry
-0.0928704164461226	492.8174258297995	PANSS total	CC_3	Static Tractometry
-0.0901473694096005	497.02761389977326	PANSS total	CC_3	Static Tractometry
-0.0369615456652213	476.99580421926464	PANSS total	CC_3	Static Tractometry
-0.0544562280911278	480.8161998053406	PANSS total	CC_3	Static Tractometry
-0.1099951523837313	501.4107426885165	PANSS total	CC_3	Static Tractometry
-0.0955610524135881	500.9836072517349	PANSS total	CC_3	Static Tractometry
-0.1172239938095842	513.0880571798045	PANSS total	CC_3	Static Tractometry
-0.1370358916042252	508.34174514030593	PANSS total	CC_3	Static Tractometry
0.0347924300997969	450.07575392546886	PANSS total	CC_4	RadTract
0.0385210685994265	445.60119213251954	PANSS total	CC_4	RadTract
0.0705516654259103	438.1288263146004	PANSS total	CC_4	RadTract
0.0530005452886397	443.7266640417369	PANSS total	CC_4	RadTract
-0.0245336552647271	461.8558735413068	PANSS total	CC_4	RadTract
0.0276007475114941	450.68006254964473	PANSS total	CC_4	RadTract
-0.0223580886693637	459.58970505489054	PANSS total	CC_4	RadTract
0.0288831211399684	448.2994478443974	PANSS total	CC_4	RadTract
-0.0077773112629515	454.7858087411135	PANSS total	CC_4	RadTract
0.035584651507601	444.5115086414783	PANSS total	CC_4	RadTract
0.1047937129744586	423.6512288916574	PANSS total	CC_4	Centerline Tractometry
0.1183983111708566	422.71290891761487	PANSS total	CC_4	Centerline Tractometry
0.1302712377410657	419.6901080625788	PANSS total	CC_4	Centerline Tractometry
0.1292755038801536	419.37794406249577	PANSS total	CC_4	Centerline Tractometry
0.1119065992226055	421.3419618070554	PANSS total	CC_4	Centerline Tractometry
0.0813718057075642	427.5600866732458	PANSS total	CC_4	Centerline Tractometry
0.1383587482489446	415.4947936561381	PANSS total	CC_4	Centerline Tractometry
0.0719066022347193	430.52851383881074	PANSS total	CC_4	Centerline Tractometry
0.1424140568146394	416.3177972543094	PANSS total	CC_4	Centerline Tractometry
0.1126865630764387	422.0688000174739	PANSS total	CC_4	Centerline Tractometry
0.1477647722521274	430.0138799318688	PANSS total	CC_4	Static Tractometry
0.1300433434786102	437.5983043915396	PANSS total	CC_4	Static Tractometry
0.0981791861511118	448.3361448039996	PANSS total	CC_4	Static Tractometry
0.1530126871324466	428.49970660086274	PANSS total	CC_4	Static Tractometry
0.1307007456855307	435.7104559756037	PANSS total	CC_4	Static Tractometry
0.1748114094791892	424.715341254713	PANSS total	CC_4	Static Tractometry
0.111080771423192	443.3531842156095	PANSS total	CC_4	Static Tractometry
0.1330791742207793	433.3442782869127	PANSS total	CC_4	Static Tractometry
0.127145089211246	438.465076369769	PANSS total	CC_4	Static Tractometry
0.1147201242555092	446.6505710717644	PANSS total	CC_4	Static Tractometry
0.2518416445203611	397.159006900215	PANSS total	CC_5	RadTract
0.2243875815449824	407.4339737120808	PANSS total	CC_5	RadTract
0.2303056171947586	404.677383793642	PANSS total	CC_5	RadTract
0.2371571577876384	404.8630190495704	PANSS total	CC_5	RadTract
0.1931135251611529	415.9586512389228	PANSS total	CC_5	RadTract
0.2138473406682614	413.4612606843239	PANSS total	CC_5	RadTract
0.2107283421309641	414.8640561218111	PANSS total	CC_5	RadTract
0.2247762333632599	406.4689116201499	PANSS total	CC_5	RadTract
0.1764614062008776	422.73250339050014	PANSS total	CC_5	RadTract
0.2305925386068274	407.2667523070105	PANSS total	CC_5	RadTract
0.0461809785320992	442.2520582486599	PANSS total	CC_5	Centerline Tractometry
0.1077635752328876	426.8768539904142	PANSS total	CC_5	Centerline Tractometry
0.0913717434450173	431.2572115108685	PANSS total	CC_5	Centerline Tractometry
0.1248675890504811	428.57407351246985	PANSS total	CC_5	Centerline Tractometry
0.0735486104177484	435.7144209832483	PANSS total	CC_5	Centerline Tractometry
0.0853400715253638	437.9548585194463	PANSS total	CC_5	Centerline Tractometry
0.0639108595154552	440.36803866210727	PANSS total	CC_5	Centerline Tractometry
0.060601799062927	435.0267112364639	PANSS total	CC_5	Centerline Tractometry
0.0649568662097832	438.2315362217721	PANSS total	CC_5	Centerline Tractometry
0.0616584500525712	443.0297069460117	PANSS total	CC_5	Centerline Tractometry
0.0300182863779142	461.7597284872509	PANSS total	CC_5	Static Tractometry
0.0271460245981126	460.04955003212206	PANSS total	CC_5	Static Tractometry
0.0450944069528888	456.5658541206598	PANSS total	CC_5	Static Tractometry
-0.0013501372709078	469.78384257094064	PANSS total	CC_5	Static Tractometry
0.0471493917106184	451.8701610107126	PANSS total	CC_5	Static Tractometry
0.0745476130830311	447.3235000780575	PANSS total	CC_5	Static Tractometry
0.054019416555004	449.29806372397786	PANSS total	CC_5	Static Tractometry
0.0258063296041463	458.8961166390028	PANSS total	CC_5	Static Tractometry
0.0673900595168335	444.4059972405306	PANSS total	CC_5	Static Tractometry
0.0559568570715276	446.9155495863994	PANSS total	CC_5	Static Tractometry
0.1137890312450661	432.22764139249216	PANSS total	CC_6	RadTract
0.056693383680985	450.094494245132	PANSS total	CC_6	RadTract
0.0238935431721667	453.1255552130696	PANSS total	CC_6	RadTract
0.0489782745573773	449.2577832569036	PANSS total	CC_6	RadTract
0.0536382978114264	447.70529289725937	PANSS total	CC_6	RadTract
0.0584903927549651	447.2180085871908	PANSS total	CC_6	RadTract
0.0961750287398331	433.86108890930245	PANSS total	CC_6	RadTract
0.0573579893130418	447.1803323849926	PANSS total	CC_6	RadTract
0.0711279023523911	444.36815914480667	PANSS total	CC_6	RadTract
0.0128830471268446	457.23658765691545	PANSS total	CC_6	RadTract
-0.164092758378067	488.8476572363292	PANSS total	CC_6	Centerline Tractometry
-0.1500343975535577	476.00729683173336	PANSS total	CC_6	Centerline Tractometry
-0.2043139243010365	494.8627895383272	PANSS total	CC_6	Centerline Tractometry
-0.211033841286515	500.1358143086959	PANSS total	CC_6	Centerline Tractometry
-0.2132692584471474	489.80842318498736	PANSS total	CC_6	Centerline Tractometry
-0.201885718516562	489.2263127029721	PANSS total	CC_6	Centerline Tractometry
-0.1544324073702028	485.30513711278456	PANSS total	CC_6	Centerline Tractometry
-0.2191282736084452	484.4239451486654	PANSS total	CC_6	Centerline Tractometry
-0.18121776875692	490.4709802199404	PANSS total	CC_6	Centerline Tractometry
-0.1997575115607767	496.9767478354372	PANSS total	CC_6	Centerline Tractometry
-0.0037677038413608	458.94790378415433	PANSS total	CC_6	Static Tractometry
-0.0230637264705302	458.198761115533	PANSS total	CC_6	Static Tractometry
0.0038068435409356	457.6240185132763	PANSS total	CC_6	Static Tractometry
-0.0086268907577607	460.92961540342975	PANSS total	CC_6	Static Tractometry
0.0096253368556815	456.1759951811545	PANSS total	CC_6	Static Tractometry
0.0258278527637535	450.463078698334	PANSS total	CC_6	Static Tractometry
-0.003026767758392	459.5181955502408	PANSS total	CC_6	Static Tractometry
0.0004586877599647	454.6657120695756	PANSS total	CC_6	Static Tractometry
-0.0383479542215376	464.8099555201659	PANSS total	CC_6	Static Tractometry
-0.0142598348262805	462.0012600346441	PANSS total	CC_6	Static Tractometry
0.1085834743918745	432.47800979070337	PANSS total	CST_left	RadTract
0.111573085782731	433.5058870559582	PANSS total	CST_left	RadTract
0.0985177109437141	436.7316444584986	PANSS total	CST_left	RadTract
0.1263672131423049	430.4389147858207	PANSS total	CST_left	RadTract
0.0863968553131698	439.5609622708458	PANSS total	CST_left	RadTract
0.1012610474082776	432.46490741491897	PANSS total	CST_left	RadTract
0.1324993029857662	427.1239647709982	PANSS total	CST_left	RadTract
0.1047992376897619	434.05731254481447	PANSS total	CST_left	RadTract
0.072314247114497	442.0560071420909	PANSS total	CST_left	RadTract
0.022195438923879	453.4341081361708	PANSS total	CST_left	RadTract
0.2799380995909264	385.6662218987833	PANSS total	CST_left	Centerline Tractometry
0.2807599512654818	387.0248863495262	PANSS total	CST_left	Centerline Tractometry
0.2731186419433493	388.8950220940893	PANSS total	CST_left	Centerline Tractometry
0.3109519623871408	377.6940235682839	PANSS total	CST_left	Centerline Tractometry
0.2885899287502956	382.8048937983508	PANSS total	CST_left	Centerline Tractometry
0.3024324128140533	378.1373329518208	PANSS total	CST_left	Centerline Tractometry
0.2636779061102335	391.6154509481048	PANSS total	CST_left	Centerline Tractometry
0.3039941652595618	378.6685199346754	PANSS total	CST_left	Centerline Tractometry
0.3100290825284483	376.9198181983974	PANSS total	CST_left	Centerline Tractometry
0.3195288398792217	374.0561654351751	PANSS total	CST_left	Centerline Tractometry
0.1468973081999628	428.3839663241269	PANSS total	CST_left	Static Tractometry
0.1063739537591601	446.30793721825887	PANSS total	CST_left	Static Tractometry
0.1129761302396115	444.0221485719805	PANSS total	CST_left	Static Tractometry
0.1447795366557451	428.587221488347	PANSS total	CST_left	Static Tractometry
0.0931935507608904	448.1385918310168	PANSS total	CST_left	Static Tractometry
0.0812810607252283	450.7597242186652	PANSS total	CST_left	Static Tractometry
0.1147747958503324	447.0287117813408	PANSS total	CST_left	Static Tractometry
0.1316716696215423	437.8748218158038	PANSS total	CST_left	Static Tractometry
0.1108566086217092	441.1687856949253	PANSS total	CST_left	Static Tractometry
0.1352248985193903	433.5231116376749	PANSS total	CST_left	Static Tractometry
-0.1480833196184949	501.8739090160923	PANSS total	CST_right	RadTract
-0.1527174616090485	504.4101825909376	PANSS total	CST_right	RadTract
-0.0851745337370769	484.9857896547929	PANSS total	CST_right	RadTract
-0.1388865462130274	494.14911095302654	PANSS total	CST_right	RadTract
-0.1744322394097812	508.95102751169634	PANSS total	CST_right	RadTract
-0.1277548346412834	492.408800745667	PANSS total	CST_right	RadTract
-0.1647953644699868	512.0908941433382	PANSS total	CST_right	RadTract
-0.1321982433821796	493.4090678646695	PANSS total	CST_right	RadTract
-0.1344551209007508	496.6695383411234	PANSS total	CST_right	RadTract
-0.1132191842807545	488.6549592770376	PANSS total	CST_right	RadTract
-0.0532537466777896	467.3080738558186	PANSS total	CST_right	Centerline Tractometry
-0.0687567191122164	468.8331950833684	PANSS total	CST_right	Centerline Tractometry
-0.0410513118537781	461.7233426772674	PANSS total	CST_right	Centerline Tractometry
-0.0585470008695882	476.0994220444856	PANSS total	CST_right	Centerline Tractometry
-0.0521648825942341	473.6154808777558	PANSS total	CST_right	Centerline Tractometry
-0.0995822979391292	477.1819399355292	PANSS total	CST_right	Centerline Tractometry
-0.0433495605490564	470.6698560240874	PANSS total	CST_right	Centerline Tractometry
-0.0641909025443405	473.1345861950753	PANSS total	CST_right	Centerline Tractometry
-0.0080828247200914	451.64692949112936	PANSS total	CST_right	Centerline Tractometry
-0.0363019618998297	465.9232855820059	PANSS total	CST_right	Centerline Tractometry
-0.0804964167624504	491.8636672195488	PANSS total	CST_right	Static Tractometry
-0.0392539367285363	476.8503809944648	PANSS total	CST_right	Static Tractometry
-0.1066721653886097	493.552594758232	PANSS total	CST_right	Static Tractometry
-0.0506058849337937	480.82436790961526	PANSS total	CST_right	Static Tractometry
-0.0450233004776549	474.511922723143	PANSS total	CST_right	Static Tractometry
-0.1224412909666123	496.0749532831106	PANSS total	CST_right	Static Tractometry
-0.0972629605185085	487.2304453647035	PANSS total	CST_right	Static Tractometry
-0.0427678361212611	483.70308357947874	PANSS total	CST_right	Static Tractometry
-0.0539164384659287	477.23960524128063	PANSS total	CST_right	Static Tractometry
-0.0595921255100464	477.1223381845855	PANSS total	CST_right	Static Tractometry
0.1419276325535566	429.66060387181375	PANSS total	ST_FO_left	RadTract
0.1476029727468197	428.5860181066594	PANSS total	ST_FO_left	RadTract
0.1189041903970534	430.5777607089019	PANSS total	ST_FO_left	RadTract
0.1425812709856205	427.9210519429568	PANSS total	ST_FO_left	RadTract
0.1022709266841306	442.1646270461075	PANSS total	ST_FO_left	RadTract
0.1730597759243231	416.847637139922	PANSS total	ST_FO_left	RadTract
0.1060324472149586	441.1199140669192	PANSS total	ST_FO_left	RadTract
0.1295833654579847	430.5110199867405	PANSS total	ST_FO_left	RadTract
0.14943275768997	421.0329194398311	PANSS total	ST_FO_left	RadTract
0.1194729038293096	435.483521986394	PANSS total	ST_FO_left	RadTract
-0.0767804525901431	459.52255724421104	PANSS total	ST_FO_left	Centerline Tractometry
-0.0365795967669655	449.3100852998356	PANSS total	ST_FO_left	Centerline Tractometry
-0.007338850225487	446.43095191021087	PANSS total	ST_FO_left	Centerline Tractometry
0.010572498983393	446.5353470917738	PANSS total	ST_FO_left	Centerline Tractometry
-0.0501372079954089	452.8917863785783	PANSS total	ST_FO_left	Centerline Tractometry
-0.0446819324144377	450.9915671497068	PANSS total	ST_FO_left	Centerline Tractometry
-0.0158293178159223	448.4177496403193	PANSS total	ST_FO_left	Centerline Tractometry
-0.0049282960107418	443.35230676333794	PANSS total	ST_FO_left	Centerline Tractometry
-0.0202087734450077	443.8563335490704	PANSS total	ST_FO_left	Centerline Tractometry
-0.0117267162314087	449.81803492797656	PANSS total	ST_FO_left	Centerline Tractometry
-0.0448134447685892	472.1422005383019	PANSS total	ST_FO_left	Static Tractometry
-0.0873404397488992	488.42577601795386	PANSS total	ST_FO_left	Static Tractometry
-0.069760626604313	482.4085848111111	PANSS total	ST_FO_left	Static Tractometry
-0.0667591812524161	481.7508838879885	PANSS total	ST_FO_left	Static Tractometry
-0.0278746878056074	471.5195472899224	PANSS total	ST_FO_left	Static Tractometry
-0.047764665417616	477.7049178133632	PANSS total	ST_FO_left	Static Tractometry
-0.0754144563859747	478.60110965058425	PANSS total	ST_FO_left	Static Tractometry
-0.0279180609520481	466.7429419770864	PANSS total	ST_FO_left	Static Tractometry
-0.0478305877516903	474.66852384141936	PANSS total	ST_FO_left	Static Tractometry
-0.0624890126330569	479.9684299209333	PANSS total	ST_FO_left	Static Tractometry
0.0884709018917922	441.8068695794451	PANSS total	ST_FO_right	RadTract
0.1199245463458018	435.3651299133443	PANSS total	ST_FO_right	RadTract
0.0840743563866639	447.9675257469895	PANSS total	ST_FO_right	RadTract
0.095493009295486	442.6293203530896	PANSS total	ST_FO_right	RadTract
0.106915401267893	436.5749423375726	PANSS total	ST_FO_right	RadTract
0.099691055179041	442.2144896516651	PANSS total	ST_FO_right	RadTract
0.0772566770582716	447.2472375290527	PANSS total	ST_FO_right	RadTract
0.067780013680725	450.8987296389735	PANSS total	ST_FO_right	RadTract
0.1338148490012093	431.7738434935794	PANSS total	ST_FO_right	RadTract
0.1383483165783495	428.7469093154903	PANSS total	ST_FO_right	RadTract
-0.0588382998684613	460.44633057578665	PANSS total	ST_FO_right	Centerline Tractometry
-0.03622098875776	453.0354811596208	PANSS total	ST_FO_right	Centerline Tractometry
-0.0320019762671819	449.83536618289656	PANSS total	ST_FO_right	Centerline Tractometry
-0.1009619189175976	462.267054868833	PANSS total	ST_FO_right	Centerline Tractometry
-0.0550464784633922	455.9377845125245	PANSS total	ST_FO_right	Centerline Tractometry
-0.0208957401865935	448.9026034045141	PANSS total	ST_FO_right	Centerline Tractometry
-0.0384195687422801	453.2069937147552	PANSS total	ST_FO_right	Centerline Tractometry
-0.1329244992150844	469.7834828567812	PANSS total	ST_FO_right	Centerline Tractometry
-0.0250369278760797	445.5893520674446	PANSS total	ST_FO_right	Centerline Tractometry
-0.090757329682152	470.9950826665645	PANSS total	ST_FO_right	Centerline Tractometry
-0.0520909993080505	464.4191532020644	PANSS total	ST_FO_right	Static Tractometry
-0.0523819380744163	466.65535462718645	PANSS total	ST_FO_right	Static Tractometry
-0.0133123191760093	456.46920637640136	PANSS total	ST_FO_right	Static Tractometry
-0.0139104121587128	457.6609742568314	PANSS total	ST_FO_right	Static Tractometry
-0.063038328688297	466.86968917801886	PANSS total	ST_FO_right	Static Tractometry
-0.0077873418831353	461.52966769995845	PANSS total	ST_FO_right	Static Tractometry
-0.0288129671263357	464.8336496550373	PANSS total	ST_FO_right	Static Tractometry
-0.0387447813104686	462.1497380976511	PANSS total	ST_FO_right	Static Tractometry
-0.0057132795916287	455.5542462890627	PANSS total	ST_FO_right	Static Tractometry
-0.060217081959365	465.93309570923	PANSS total	ST_FO_right	Static Tractometry
0.3129119120092031	381.68362230563	PANSS total	ST_PREM_left	RadTract
0.334167558527654	374.4040321592168	PANSS total	ST_PREM_left	RadTract
0.3086969203093631	381.2454989896496	PANSS total	ST_PREM_left	RadTract
0.2893793608606378	390.0581206426862	PANSS total	ST_PREM_left	RadTract
0.326640542328161	377.4443560017036	PANSS total	ST_PREM_left	RadTract
0.2985279982266684	387.4409244248328	PANSS total	ST_PREM_left	RadTract
0.3469934757271803	369.7409355683475	PANSS total	ST_PREM_left	RadTract
0.2921698725706383	389.8981575093896	PANSS total	ST_PREM_left	RadTract
0.3247352374500338	377.3329365457286	PANSS total	ST_PREM_left	RadTract
0.3417397339113379	371.12723303075774	PANSS total	ST_PREM_left	RadTract
0.0906990210128941	439.2083868962497	PANSS total	ST_PREM_left	Centerline Tractometry
0.1112357243039461	438.59385189688976	PANSS total	ST_PREM_left	Centerline Tractometry
0.1294746132011454	429.6503226919702	PANSS total	ST_PREM_left	Centerline Tractometry
0.0926207026251639	441.6992627486943	PANSS total	ST_PREM_left	Centerline Tractometry
0.1117312526818555	434.39634638000064	PANSS total	ST_PREM_left	Centerline Tractometry
0.1677987537398545	417.6121730755272	PANSS total	ST_PREM_left	Centerline Tractometry
0.1317549427491916	432.2482154204558	PANSS total	ST_PREM_left	Centerline Tractometry
0.139547146007746	424.8749276081465	PANSS total	ST_PREM_left	Centerline Tractometry
0.1443847979417304	425.6237946994428	PANSS total	ST_PREM_left	Centerline Tractometry
0.1233904756547574	431.730245128648	PANSS total	ST_PREM_left	Centerline Tractometry
0.1705062625418127	422.2225048086545	PANSS total	ST_PREM_left	Static Tractometry
0.1760364983126807	418.2996065083788	PANSS total	ST_PREM_left	Static Tractometry
0.158280418824347	428.5073355574821	PANSS total	ST_PREM_left	Static Tractometry
0.1807910160992862	417.07438768664593	PANSS total	ST_PREM_left	Static Tractometry
0.1838807050440814	415.9814105079893	PANSS total	ST_PREM_left	Static Tractometry
0.1722705330317133	424.0138113411169	PANSS total	ST_PREM_left	Static Tractometry
0.1779263661758798	421.8344616026651	PANSS total	ST_PREM_left	Static Tractometry
0.1963255697961551	412.2909413452501	PANSS total	ST_PREM_left	Static Tractometry
0.1822874956979249	420.0860595019233	PANSS total	ST_PREM_left	Static Tractometry
0.1777236764381199	421.7449094411921	PANSS total	ST_PREM_left	Static Tractometry
0.1274138441587647	433.8438236539503	PANSS total	ST_PREM_right	RadTract
0.0714955946327239	447.8424127554061	PANSS total	ST_PREM_right	RadTract
0.0398834656329137	455.6131280769109	PANSS total	ST_PREM_right	RadTract
0.0786559850189971	447.7975227916069	PANSS total	ST_PREM_right	RadTract
0.0858563812759469	446.1392328910332	PANSS total	ST_PREM_right	RadTract
0.0679244371045	447.7653334354006	PANSS total	ST_PREM_right	RadTract
0.0542362481711844	453.2883621051048	PANSS total	ST_PREM_right	RadTract
0.0249209063461067	463.4856174446908	PANSS total	ST_PREM_right	RadTract
0.1031947878554753	438.7738976247273	PANSS total	ST_PREM_right	RadTract
0.0840695745027063	444.7003207714112	PANSS total	ST_PREM_right	RadTract
0.0864833576365882	448.12370523629545	PANSS total	ST_PREM_right	Centerline Tractometry
0.0968651362319882	444.1811062073821	PANSS total	ST_PREM_right	Centerline Tractometry
0.0849755028304833	448.8138079781245	PANSS total	ST_PREM_right	Centerline Tractometry
0.0652820090762562	452.7606577205439	PANSS total	ST_PREM_right	Centerline Tractometry
0.0460392679610055	457.2145384622635	PANSS total	ST_PREM_right	Centerline Tractometry
0.0417982044529471	459.0368297673476	PANSS total	ST_PREM_right	Centerline Tractometry
0.081176319583322	453.8152438312643	PANSS total	ST_PREM_right	Centerline Tractometry
0.1155405787528101	437.629222315791	PANSS total	ST_PREM_right	Centerline Tractometry
0.1417680250200169	423.2578453759756	PANSS total	ST_PREM_right	Centerline Tractometry
0.030691975907591	457.85492223591234	PANSS total	ST_PREM_right	Centerline Tractometry
0.2532417688925454	412.28481141584	PANSS total	ST_PREM_right	Static Tractometry
0.2456092029046354	414.63753513033066	PANSS total	ST_PREM_right	Static Tractometry
0.244448930803163	414.8754554531205	PANSS total	ST_PREM_right	Static Tractometry
0.2176564207648521	429.5747842964664	PANSS total	ST_PREM_right	Static Tractometry
0.2235150521994984	422.27539203625673	PANSS total	ST_PREM_right	Static Tractometry
0.2317688756235942	417.8354662495154	PANSS total	ST_PREM_right	Static Tractometry
0.2298360295462164	422.3918829734326	PANSS total	ST_PREM_right	Static Tractometry
0.2505576174898323	412.0924355325093	PANSS total	ST_PREM_right	Static Tractometry
0.2283156396920442	422.431831441883	PANSS total	ST_PREM_right	Static Tractometry
0.2446459713936298	415.74710721470495	PANSS total	ST_PREM_right	Static Tractometry
0.1376953722235831	439.9223458116821	PANSS total	T_PREM_left	RadTract
0.1917287321440692	425.9694516618256	PANSS total	T_PREM_left	RadTract
0.2272904558901875	407.0424015685498	PANSS total	T_PREM_left	RadTract
0.1677065581966601	435.6202390475539	PANSS total	T_PREM_left	RadTract
0.1734088965816077	425.69596140514193	PANSS total	T_PREM_left	RadTract
0.1659609460240931	429.92650274715874	PANSS total	T_PREM_left	RadTract
0.2075375740602078	419.8973886990617	PANSS total	T_PREM_left	RadTract
0.1809985971369506	425.9378625248122	PANSS total	T_PREM_left	RadTract
0.1657828615134272	426.6830142513378	PANSS total	T_PREM_left	RadTract
0.1700474746871517	430.0833837514445	PANSS total	T_PREM_left	RadTract
0.0234312375905981	453.9095853901271	PANSS total	T_PREM_left	Centerline Tractometry
0.099208891548819	431.6569438386512	PANSS total	T_PREM_left	Centerline Tractometry
0.0564627098914198	445.7979590831204	PANSS total	T_PREM_left	Centerline Tractometry
0.0331479582654419	453.3931830440828	PANSS total	T_PREM_left	Centerline Tractometry
0.0575839422463532	445.1994482191844	PANSS total	T_PREM_left	Centerline Tractometry
0.0036864002064441	457.04104669579823	PANSS total	T_PREM_left	Centerline Tractometry
0.0573145485324541	446.38693711944273	PANSS total	T_PREM_left	Centerline Tractometry
0.0811479020814534	438.8938576986602	PANSS total	T_PREM_left	Centerline Tractometry
0.1041129103361875	433.6535850258255	PANSS total	T_PREM_left	Centerline Tractometry
0.0641095059591672	441.3617767877616	PANSS total	T_PREM_left	Centerline Tractometry
0.0446844296925696	448.8179619387148	PANSS total	T_PREM_left	Static Tractometry
0.068246395277167	446.9544026178946	PANSS total	T_PREM_left	Static Tractometry
0.0688380742344957	451.6032131117303	PANSS total	T_PREM_left	Static Tractometry
0.0216857558663313	458.91898505655655	PANSS total	T_PREM_left	Static Tractometry
0.0443151806381552	452.315507443906	PANSS total	T_PREM_left	Static Tractometry
0.0468616844322187	450.6592952742017	PANSS total	T_PREM_left	Static Tractometry
0.0607812171682371	451.24023844039016	PANSS total	T_PREM_left	Static Tractometry
0.0541140938487372	450.16397589670754	PANSS total	T_PREM_left	Static Tractometry
0.0734929423695154	453.25127025213584	PANSS total	T_PREM_left	Static Tractometry
0.0512702825018832	451.404031873788	PANSS total	T_PREM_left	Static Tractometry
0.0226525174225951	459.58823887333926	PANSS total	T_PREM_right	RadTract
0.0350894786792898	453.6334863128455	PANSS total	T_PREM_right	RadTract
0.0164899659350773	458.3461740363165	PANSS total	T_PREM_right	RadTract
0.0029809604446365	471.9080096485504	PANSS total	T_PREM_right	RadTract
0.041560243661996	453.8833900307398	PANSS total	T_PREM_right	RadTract
0.0284767732092935	456.4931800408402	PANSS total	T_PREM_right	RadTract
0.0522365322655834	454.0664576855055	PANSS total	T_PREM_right	RadTract
0.0277188948912903	455.1489133050324	PANSS total	T_PREM_right	RadTract
0.0161690294397187	466.8224090872734	PANSS total	T_PREM_right	RadTract
0.016062433565738	460.7063133452912	PANSS total	T_PREM_right	RadTract
-0.0292551527576564	451.0397671151681	PANSS total	T_PREM_right	Centerline Tractometry
-0.023309416187465	453.9785807843479	PANSS total	T_PREM_right	Centerline Tractometry
-0.0547665629878639	463.1450929051706	PANSS total	T_PREM_right	Centerline Tractometry
-0.0078559557022898	454.6676939141443	PANSS total	T_PREM_right	Centerline Tractometry
-0.0214869624570634	456.21891998045214	PANSS total	T_PREM_right	Centerline Tractometry
-0.0223417991133601	456.1365943642722	PANSS total	T_PREM_right	Centerline Tractometry
0.0151439086932917	446.4186263012808	PANSS total	T_PREM_right	Centerline Tractometry
-0.0261914855967145	459.3386037162562	PANSS total	T_PREM_right	Centerline Tractometry
-0.0126180752552016	446.3644688276975	PANSS total	T_PREM_right	Centerline Tractometry
-0.0183259730165938	455.47355418327976	PANSS total	T_PREM_right	Centerline Tractometry
0.03626539337305	466.4243064538382	PANSS total	T_PREM_right	Static Tractometry
0.0604259191171166	458.4427140993625	PANSS total	T_PREM_right	Static Tractometry
0.0524907090882972	455.0682292805891	PANSS total	T_PREM_right	Static Tractometry
0.0481315415669882	455.70088200087866	PANSS total	T_PREM_right	Static Tractometry
0.0226094625142988	464.9078484928034	PANSS total	T_PREM_right	Static Tractometry
0.0257702165397678	461.1872985302784	PANSS total	T_PREM_right	Static Tractometry
0.0772105973346651	447.6431425538652	PANSS total	T_PREM_right	Static Tractometry
0.0907094704387937	445.9920345751092	PANSS total	T_PREM_right	Static Tractometry
0.0435726046140244	456.9184202666322	PANSS total	T_PREM_right	Static Tractometry
0.0710924815704201	449.4616571979448	PANSS total	T_PREM_right	Static Tractometry
0.3770106956649703	113.48329122688092	Age	CC_1	RadTract
0.3761289930135749	113.84357904892796	Age	CC_1	RadTract
0.3358000214849577	118.43726165446488	Age	CC_1	RadTract
0.3759634709469968	113.21162250098968	Age	CC_1	RadTract
0.3814265736840548	112.95350261775856	Age	CC_1	RadTract
0.3610545286365426	115.59494156018708	Age	CC_1	RadTract
0.3882670629072308	111.96932797249244	Age	CC_1	RadTract
0.360442139093057	115.62167184440248	Age	CC_1	RadTract
0.3660532054056665	114.65776878981993	Age	CC_1	RadTract
0.3469203815108015	117.3478352659468	Age	CC_1	RadTract
0.4401282357515035	105.54604230850688	Age	CC_1	Centerline Tractometry
0.4020413069565086	110.8215840554294	Age	CC_1	Centerline Tractometry
0.3893079675041198	112.26064489966464	Age	CC_1	Centerline Tractometry
0.3855005994114949	113.26886918753404	Age	CC_1	Centerline Tractometry
0.409032696049411	109.65515722131704	Age	CC_1	Centerline Tractometry
0.4227318814088918	108.43216673906016	Age	CC_1	Centerline Tractometry
0.3922031716598879	111.96568840130335	Age	CC_1	Centerline Tractometry
0.4044255364419683	109.4891595410461	Age	CC_1	Centerline Tractometry
0.418956855785793	108.21094155389603	Age	CC_1	Centerline Tractometry
0.4202025339943263	108.00134129193736	Age	CC_1	Centerline Tractometry
0.3380933737326863	119.4514674770872	Age	CC_1	Static Tractometry
0.3249128773922209	122.09816395677854	Age	CC_1	Static Tractometry
0.3495272066882368	117.3776645250608	Age	CC_1	Static Tractometry
0.3570289500125169	117.26376712805292	Age	CC_1	Static Tractometry
0.3396172114933714	119.37214407405824	Age	CC_1	Static Tractometry
0.3552730269669709	117.20890592416904	Age	CC_1	Static Tractometry
0.3255109242148411	121.02194005504842	Age	CC_1	Static Tractometry
0.3203348741716145	121.5342758189296	Age	CC_1	Static Tractometry
0.3213459084402185	121.88431486588232	Age	CC_1	Static Tractometry
0.3417602380143168	118.9574645087391	Age	CC_1	Static Tractometry
0.6552622832300942	74.64602358916419	Age	CC_2	RadTract
0.6737696012687816	71.77008358088956	Age	CC_2	RadTract
0.6594521113422367	74.00750826987006	Age	CC_2	RadTract
0.6617279798472651	73.41973358184214	Age	CC_2	RadTract
0.651766293955536	74.97919912211468	Age	CC_2	RadTract
0.6646892824353469	72.94064530043936	Age	CC_2	RadTract
0.6455021807134187	76.05079447822996	Age	CC_2	RadTract
0.6570310693497058	74.3547871851624	Age	CC_2	RadTract
0.6508860248420633	75.22603028610627	Age	CC_2	RadTract
0.6664082400366654	72.87216853268703	Age	CC_2	RadTract
0.4225727689706614	107.59340258403864	Age	CC_2	Centerline Tractometry
0.4259196107950462	107.00464432442062	Age	CC_2	Centerline Tractometry
0.4153141876552297	108.18387223221508	Age	CC_2	Centerline Tractometry
0.4246806049052167	107.26740104637284	Age	CC_2	Centerline Tractometry
0.451063520768325	103.93742709753816	Age	CC_2	Centerline Tractometry
0.4409717474669031	105.0639504647227	Age	CC_2	Centerline Tractometry
0.4350188871888126	105.71333254041976	Age	CC_2	Centerline Tractometry
0.4225041035628308	107.53158687409744	Age	CC_2	Centerline Tractometry
0.4349667801693085	105.75804450590816	Age	CC_2	Centerline Tractometry
0.429378409505102	106.8775768292927	Age	CC_2	Centerline Tractometry
0.4978568152409731	98.59818889928906	Age	CC_2	Static Tractometry
0.4912878369803533	99.40247473239673	Age	CC_2	Static Tractometry
0.4967607399316878	98.38531875385044	Age	CC_2	Static Tractometry
0.489696631693703	100.05374603121436	Age	CC_2	Static Tractometry
0.4747272786290813	101.84591136648524	Age	CC_2	Static Tractometry
0.4828635489211402	100.5724181136208	Age	CC_2	Static Tractometry
0.4893219552568338	99.50611384742548	Age	CC_2	Static Tractometry
0.4950062306870602	99.07174716822917	Age	CC_2	Static Tractometry
0.4999395478272528	97.99950501985413	Age	CC_2	Static Tractometry
0.4969570795689146	98.72129763333184	Age	CC_2	Static Tractometry
0.6008670883753175	83.07647525696	Age	CC_3	RadTract
0.5860724277769491	85.28945109617607	Age	CC_3	RadTract
0.5972752916441986	83.71419053319826	Age	CC_3	RadTract
0.584564640308804	85.58622086977458	Age	CC_3	RadTract
0.60530420273148	82.41078358590025	Age	CC_3	RadTract
0.6005611653320669	83.15822341752103	Age	CC_3	RadTract
0.58416433657034	85.6760071520953	Age	CC_3	RadTract
0.583731539960994	85.67057340672729	Age	CC_3	RadTract
0.5907765233634269	84.61410817771812	Age	CC_3	RadTract
0.6058712130372603	82.26952617291376	Age	CC_3	RadTract
0.3844540768038521	110.7548694563984	Age	CC_3	Centerline Tractometry
0.4053680490895245	108.57333686143733	Age	CC_3	Centerline Tractometry
0.401932110351514	108.92881720714944	Age	CC_3	Centerline Tractometry
0.3678940729650382	112.48941754469324	Age	CC_3	Centerline Tractometry
0.3210782360907064	117.07531214667485	Age	CC_3	Centerline Tractometry
0.396953227550461	109.43616765849468	Age	CC_3	Centerline Tractometry
0.3311815315570724	116.13315536834637	Age	CC_3	Centerline Tractometry
0.3931337312505628	109.83886352246432	Age	CC_3	Centerline Tractometry
0.4381219049294047	105.41088044584949	Age	CC_3	Centerline Tractometry
0.3484142338624593	114.2432940990767	Age	CC_3	Centerline Tractometry
0.350473444222311	116.07911112004216	Age	CC_3	Static Tractometry
0.355913191129953	115.70979428790784	Age	CC_3	Static Tractometry
0.3535209206554028	115.01921884466182	Age	CC_3	Static Tractometry
0.339020476826435	117.42836488358654	Age	CC_3	Static Tractometry
0.3688015460582481	113.51645888479472	Age	CC_3	Static Tractometry
0.37631267661473	112.81285467318524	Age	CC_3	Static Tractometry
0.3494540453463103	115.92226695721314	Age	CC_3	Static Tractometry
0.3541302610661097	115.0467148532565	Age	CC_3	Static Tractometry
0.3736587545674459	113.1076644392094	Age	CC_3	Static Tractometry
0.3541590300184953	114.73623107790198	Age	CC_3	Static Tractometry
0.5977198408999307	83.69680539828683	Age	CC_4	RadTract
0.6204470253681984	80.54938886621076	Age	CC_4	RadTract
0.5983818641366725	83.88102322949318	Age	CC_4	RadTract
0.6073535388645441	82.4733114196383	Age	CC_4	RadTract
0.6031175607714698	82.97902440038733	Age	CC_4	RadTract
0.61504155981405	81.26640049876217	Age	CC_4	RadTract
0.611939728549054	82.0788931161138	Age	CC_4	RadTract
0.6131289333569859	81.48645065864937	Age	CC_4	RadTract
0.6239310373896102	80.17895138100144	Age	CC_4	RadTract
0.5987704538476263	83.55986580592167	Age	CC_4	RadTract
0.4710433241259724	101.119727865871	Age	CC_4	Centerline Tractometry
0.4601871773098759	102.4233534514808	Age	CC_4	Centerline Tractometry
0.4676378321882659	101.5107623932878	Age	CC_4	Centerline Tractometry
0.4256466479744422	106.465302207603	Age	CC_4	Centerline Tractometry
0.5088597750284473	96.61650895655288	Age	CC_4	Centerline Tractometry
0.4626249232646929	102.10580430039266	Age	CC_4	Centerline Tractometry
0.4748417681419275	100.69768219727716	Age	CC_4	Centerline Tractometry
0.476707486002282	100.57034400019954	Age	CC_4	Centerline Tractometry
0.4843889042882629	99.70694440872272	Age	CC_4	Centerline Tractometry
0.4917774622575743	98.8078005720021	Age	CC_4	Centerline Tractometry
0.4487818949170555	104.19400204872736	Age	CC_4	Static Tractometry
0.4638860218149063	102.24640811359043	Age	CC_4	Static Tractometry
0.4330249977624819	106.30722729847444	Age	CC_4	Static Tractometry
0.4789163751759379	100.30750194983364	Age	CC_4	Static Tractometry
0.4505827383116153	103.77963285723068	Age	CC_4	Static Tractometry
0.4577181736360763	103.121888710115	Age	CC_4	Static Tractometry
0.4628322252550934	102.37732367585444	Age	CC_4	Static Tractometry
0.4657383688791854	101.95270166430076	Age	CC_4	Static Tractometry
0.4500439503066734	104.1438920659526	Age	CC_4	Static Tractometry
0.48533515385676	99.50980435532492	Age	CC_4	Static Tractometry
0.4933300585796076	98.33816721650794	Age	CC_5	RadTract
0.4784645706116248	100.27685052873504	Age	CC_5	RadTract
0.488612820595404	98.91707469410676	Age	CC_5	RadTract
0.4840826494551244	99.5538164810644	Age	CC_5	RadTract
0.4861682524894844	99.27563875541443	Age	CC_5	RadTract
0.5051865495476292	96.78183458212384	Age	CC_5	RadTract
0.4849953496251997	99.4413080243417	Age	CC_5	RadTract
0.4886652847279195	98.9055436954677	Age	CC_5	RadTract
0.4747317854599145	100.68643289744077	Age	CC_5	RadTract
0.520578162588885	94.7841660142126	Age	CC_5	RadTract
0.2528809709943553	123.24132110628712	Age	CC_5	Centerline Tractometry
0.2404223004522785	125.06581421510585	Age	CC_5	Centerline Tractometry
0.2420123309659818	124.0654315400598	Age	CC_5	Centerline Tractometry
0.2780020218960997	121.10061289105666	Age	CC_5	Centerline Tractometry
0.1992655444880414	128.0135364094367	Age	CC_5	Centerline Tractometry
0.2322343150939954	125.9526676024676	Age	CC_5	Centerline Tractometry
0.2345508934535074	124.88568650371684	Age	CC_5	Centerline Tractometry
0.2335513288251439	125.72261975732025	Age	CC_5	Centerline Tractometry
0.2575803493674405	123.21717225700598	Age	CC_5	Centerline Tractometry
0.2008988843692646	128.02031409942975	Age	CC_5	Centerline Tractometry
0.3209405132336572	117.36076066761434	Age	CC_5	Static Tractometry
0.3381810834724725	116.0700002546862	Age	CC_5	Static Tractometry
0.2932707923554691	120.44287751136986	Age	CC_5	Static Tractometry
0.3168916065479104	118.6136694497107	Age	CC_5	Static Tractometry
0.3174553391236807	118.38458492540462	Age	CC_5	Static Tractometry
0.2789030682351042	122.10819834184194	Age	CC_5	Static Tractometry
0.3208770117238965	118.26108445473324	Age	CC_5	Static Tractometry
0.3073806990688366	118.9787324406535	Age	CC_5	Static Tractometry
0.3148545997552858	118.38440605324236	Age	CC_5	Static Tractometry
0.2924800403968089	120.9205894105942	Age	CC_5	Static Tractometry
0.5710856308609621	87.74258729085935	Age	CC_6	RadTract
0.5669287461349118	88.2995864385545	Age	CC_6	RadTract
0.5723261769808351	87.54637391638305	Age	CC_6	RadTract
0.5922512134404645	84.87073582344753	Age	CC_6	RadTract
0.5850438609939552	85.81705151299917	Age	CC_6	RadTract
0.6011724295805169	83.64572628957907	Age	CC_6	RadTract
0.5944218311819411	84.96274373109239	Age	CC_6	RadTract
0.5924137215506536	84.87856048028902	Age	CC_6	RadTract
0.5679609432314129	88.254174095221	Age	CC_6	RadTract
0.5897698011293775	85.22297141437271	Age	CC_6	RadTract
0.3516573328871529	114.23212633569877	Age	CC_6	Centerline Tractometry
0.2844377123331791	122.05078432234308	Age	CC_6	Centerline Tractometry
0.3000787513454059	120.18651959848496	Age	CC_6	Centerline Tractometry
0.3386217096035594	115.84563494191772	Age	CC_6	Centerline Tractometry
0.3249126226360344	117.53513856067909	Age	CC_6	Centerline Tractometry
0.3260152286937525	117.4720685551409	Age	CC_6	Centerline Tractometry
0.304349722082581	119.34417563696964	Age	CC_6	Centerline Tractometry
0.3145900584918969	118.4546557371287	Age	CC_6	Centerline Tractometry
0.2628694808393742	124.15425738616408	Age	CC_6	Centerline Tractometry
0.3213684274368243	117.74025895039588	Age	CC_6	Centerline Tractometry
0.4146369556772758	109.44184192430453	Age	CC_6	Static Tractometry
0.4180820690125091	109.1495384969806	Age	CC_6	Static Tractometry
0.430502552080283	106.79758680385844	Age	CC_6	Static Tractometry
0.4181143048853152	108.65199906587948	Age	CC_6	Static Tractometry
0.40293482747769	110.75491880468456	Age	CC_6	Static Tractometry
0.4098611994753192	109.40333574259202	Age	CC_6	Static Tractometry
0.3932227776024392	111.96014226050134	Age	CC_6	Static Tractometry
0.4078064180131855	110.36735349146814	Age	CC_6	Static Tractometry
0.4071346921545173	109.84318297397172	Age	CC_6	Static Tractometry
0.415928861753486	108.90083025729874	Age	CC_6	Static Tractometry
0.5220723324926362	94.97474576225632	Age	CST_left	RadTract
0.5089439138399292	96.48239010494945	Age	CST_left	RadTract
0.5088162763138194	96.59132683542217	Age	CST_left	RadTract
0.5352715768247338	93.3088748184203	Age	CST_left	RadTract
0.5178970365373254	95.45610866454471	Age	CST_left	RadTract
0.5354374026020464	93.28726457535008	Age	CST_left	RadTract
0.5188785873726061	95.36172201127624	Age	CST_left	RadTract
0.5191105936055854	95.30728250435686	Age	CST_left	RadTract
0.5320262264679453	93.48020396154271	Age	CST_left	RadTract
0.5331895143392378	93.58014951191925	Age	CST_left	RadTract
0.3802640755143353	111.19308698396884	Age	CST_left	Centerline Tractometry
0.3806677300030824	111.09688418265898	Age	CST_left	Centerline Tractometry
0.3802898404135705	111.12579137910232	Age	CST_left	Centerline Tractometry
0.3797576347587014	111.18748637391974	Age	CST_left	Centerline Tractometry
0.3429756291095407	114.69716714708696	Age	CST_left	Centerline Tractometry
0.3826228891127113	110.9133644041246	Age	CST_left	Centerline Tractometry
0.3401679957481734	115.04169788537004	Age	CST_left	Centerline Tractometry
0.3306204176201541	115.99414879286272	Age	CST_left	Centerline Tractometry
0.3608591590798633	113.09430597383924	Age	CST_left	Centerline Tractometry
0.3963798500390841	109.58363518276852	Age	CST_left	Centerline Tractometry
0.2776887418546516	123.4264437254008	Age	CST_left	Static Tractometry
0.2614353148419204	125.38195717529727	Age	CST_left	Static Tractometry
0.2851998701510135	122.63388124229336	Age	CST_left	Static Tractometry
0.2571506375200654	125.57204079030232	Age	CST_left	Static Tractometry
0.2441957859245282	127.21689064490243	Age	CST_left	Static Tractometry
0.315452166005916	119.18596321798624	Age	CST_left	Static Tractometry
0.2762274686017096	123.72349528479774	Age	CST_left	Static Tractometry
0.2698948142295342	124.53258026768812	Age	CST_left	Static Tractometry
0.3121975690071907	119.27505996220113	Age	CST_left	Static Tractometry
0.2830116745318181	122.9740418313563	Age	CST_left	Static Tractometry
0.5874978586058003	85.50110230785165	Age	CST_right	RadTract
0.6024126284350009	83.54743886959346	Age	CST_right	RadTract
0.5972108633720876	84.69438447502469	Age	CST_right	RadTract
0.5811734351285048	86.39590342275233	Age	CST_right	RadTract
0.5760085198038059	87.31153309104391	Age	CST_right	RadTract
0.5727180309092327	87.62120628019242	Age	CST_right	RadTract
0.6005472948214625	84.03410417158977	Age	CST_right	RadTract
0.6001045705618171	83.96933839798794	Age	CST_right	RadTract
0.5955477432565848	84.57848369256122	Age	CST_right	RadTract
0.5806134892689447	86.60346216532245	Age	CST_right	RadTract
0.1851852762022898	128.94288068280542	Age	CST_right	Centerline Tractometry
0.2073493398949666	127.26933770662332	Age	CST_right	Centerline Tractometry
0.2763245131154409	120.51641248140784	Age	CST_right	Centerline Tractometry
0.2209580713333241	125.78718575734658	Age	CST_right	Centerline Tractometry
0.22652356302506	125.43410053364168	Age	CST_right	Centerline Tractometry
0.1808904954738093	128.91735439177546	Age	CST_right	Centerline Tractometry
0.2209636531475775	126.14046359047865	Age	CST_right	Centerline Tractometry
0.1783942804465426	129.2826375510214	Age	CST_right	Centerline Tractometry
0.2482371676774638	123.23491541264872	Age	CST_right	Centerline Tractometry
0.214583903888854	126.7202825647791	Age	CST_right	Centerline Tractometry
0.3812324324966628	111.55594570412084	Age	CST_right	Static Tractometry
0.3973866758196588	109.7533504695403	Age	CST_right	Static Tractometry
0.3944743970649935	110.11834537881366	Age	CST_right	Static Tractometry
0.3979907251918579	109.7788683079873	Age	CST_right	Static Tractometry
0.3772217173421086	112.20267108670797	Age	CST_right	Static Tractometry
0.4201061422928571	107.02342428257896	Age	CST_right	Static Tractometry
0.3919350028444635	110.3752601776676	Age	CST_right	Static Tractometry
0.3730688124175561	112.31605686454694	Age	CST_right	Static Tractometry
0.3888586211547546	110.70392747766884	Age	CST_right	Static Tractometry
0.3892939409592404	110.74629553667135	Age	CST_right	Static Tractometry
0.5977256056626835	83.51671349343425	Age	ST_FO_left	RadTract
0.6004187170382699	83.1905029575776	Age	ST_FO_left	RadTract
0.5941666117016361	84.10273358100143	Age	ST_FO_left	RadTract
0.6206400933770976	79.98338754132394	Age	ST_FO_left	RadTract
0.61233680448318	81.39555147329916	Age	ST_FO_left	RadTract
0.6066191165374989	82.33527295941235	Age	ST_FO_left	RadTract
0.5920768812563512	84.41928429322792	Age	ST_FO_left	RadTract
0.5871164877989764	85.1552875993729	Age	ST_FO_left	RadTract
0.5946176059636572	84.02363810214796	Age	ST_FO_left	RadTract
0.6093188280844666	81.8064611804565	Age	ST_FO_left	RadTract
0.50240764720739	97.13338773328204	Age	ST_FO_left	Centerline Tractometry
0.4748059064788314	100.84953548511122	Age	ST_FO_left	Centerline Tractometry
0.4733172740501029	101.10746413201235	Age	ST_FO_left	Centerline Tractometry
0.487559594430535	99.04526825610044	Age	ST_FO_left	Centerline Tractometry
0.4872729232905491	99.36317552734856	Age	ST_FO_left	Centerline Tractometry
0.4604889279105855	102.57878052747488	Age	ST_FO_left	Centerline Tractometry
0.4696454730850635	101.46413094433092	Age	ST_FO_left	Centerline Tractometry
0.4661436602389414	102.02576523074174	Age	ST_FO_left	Centerline Tractometry
0.467130371176487	101.71953891333158	Age	ST_FO_left	Centerline Tractometry
0.4848361791409482	99.42954133894948	Age	ST_FO_left	Centerline Tractometry
0.4887759568139468	100.7123908451319	Age	ST_FO_left	Static Tractometry
0.4785875940652467	102.18135525917464	Age	ST_FO_left	Static Tractometry
0.4736305874762135	102.3912898733892	Age	ST_FO_left	Static Tractometry
0.4808044445609407	102.37128580693005	Age	ST_FO_left	Static Tractometry
0.4760805628547188	102.44503670371064	Age	ST_FO_left	Static Tractometry
0.4677176208730932	104.18741491787858	Age	ST_FO_left	Static Tractometry
0.4901023507442535	100.28127260106854	Age	ST_FO_left	Static Tractometry
0.4717023239973792	102.86690628325354	Age	ST_FO_left	Static Tractometry
0.4746303204319493	102.5429387098661	Age	ST_FO_left	Static Tractometry
0.5052877258636937	97.74620599235868	Age	ST_FO_left	Static Tractometry
0.5236604553217962	94.29755877903727	Age	ST_FO_right	RadTract
0.5174198410740205	95.1930781298296	Age	ST_FO_right	RadTract
0.5270953783226587	93.82273079547582	Age	ST_FO_right	RadTract
0.5346026197565817	92.77785212694832	Age	ST_FO_right	RadTract
0.5043734859992074	96.9448349769988	Age	ST_FO_right	RadTract
0.542062214065281	91.74476337946432	Age	ST_FO_right	RadTract
0.4940025321487127	98.356464801744	Age	ST_FO_right	RadTract
0.5328930463024584	93.18873306235294	Age	ST_FO_right	RadTract
0.4992260282444163	97.6219805852727	Age	ST_FO_right	RadTract
0.4851388649952379	99.59954205093076	Age	ST_FO_right	RadTract
0.5710228094435629	87.68439278528396	Age	ST_FO_right	Centerline Tractometry
0.5835585122523191	85.84742470988624	Age	ST_FO_right	Centerline Tractometry
0.5718590394369155	87.60101747884559	Age	ST_FO_right	Centerline Tractometry
0.5703290369105064	87.68767538812043	Age	ST_FO_right	Centerline Tractometry
0.575194353172575	87.10608817529483	Age	ST_FO_right	Centerline Tractometry
0.569482096850508	87.8940712642044	Age	ST_FO_right	Centerline Tractometry
0.559625427806041	89.26325812364665	Age	ST_FO_right	Centerline Tractometry
0.5811422722502239	86.36922446123971	Age	ST_FO_right	Centerline Tractometry
0.5898907605761324	85.16331804884051	Age	ST_FO_right	Centerline Tractometry
0.6000824722626836	83.55838532788653	Age	ST_FO_right	Centerline Tractometry
0.2820074352891747	125.4067889835879	Age	ST_FO_right	Static Tractometry
0.2725130163413702	128.32464992602087	Age	ST_FO_right	Static Tractometry
0.2764606837813688	126.21044097752336	Age	ST_FO_right	Static Tractometry
0.2898261361870358	124.9852716073481	Age	ST_FO_right	Static Tractometry
0.2671886360545904	128.25412671698072	Age	ST_FO_right	Static Tractometry
0.2577990717939038	128.1829607674824	Age	ST_FO_right	Static Tractometry
0.3000383675703149	122.9868602830475	Age	ST_FO_right	Static Tractometry
0.2758965906765538	126.13987048629284	Age	ST_FO_right	Static Tractometry
0.2887823848453653	124.68848911704823	Age	ST_FO_right	Static Tractometry
0.2884939550673596	124.5711389061838	Age	ST_FO_right	Static Tractometry
0.6549924489793588	74.43375567293265	Age	ST_PREM_left	RadTract
0.6496170418629764	75.11100448162382	Age	ST_PREM_left	RadTract
0.6472098362269681	75.70133347130934	Age	ST_PREM_left	RadTract
0.6616809754494272	73.21869573631625	Age	ST_PREM_left	RadTract
0.6538795638747849	74.48907451275664	Age	ST_PREM_left	RadTract
0.6403745658236337	76.7955199138979	Age	ST_PREM_left	RadTract
0.6450867319067853	76.05939892186132	Age	ST_PREM_left	RadTract
0.6575712624488482	74.1079965862237	Age	ST_PREM_left	RadTract
0.6530802985154692	74.6683308400918	Age	ST_PREM_left	RadTract
0.6423957864242836	76.4188185938307	Age	ST_PREM_left	RadTract
0.4394955735498149	104.82665635612244	Age	ST_PREM_left	Centerline Tractometry
0.4130748278926507	107.87488975916428	Age	ST_PREM_left	Centerline Tractometry
0.4538662298107264	103.22787064687282	Age	ST_PREM_left	Centerline Tractometry
0.4329598888392904	105.65182780328124	Age	ST_PREM_left	Centerline Tractometry
0.4095958812239809	108.18372944657372	Age	ST_PREM_left	Centerline Tractometry
0.3797756357514792	111.6504506236924	Age	ST_PREM_left	Centerline Tractometry
0.4489535649037625	103.82420452257904	Age	ST_PREM_left	Centerline Tractometry
0.4374360273709386	105.04730582001908	Age	ST_PREM_left	Centerline Tractometry
0.4408567309893116	104.7070010712954	Age	ST_PREM_left	Centerline Tractometry
[truncated: 941 more rows]
