# Supplementary material for: Radiomic tractometry reveals tract-specific imaging biomarkers in white matter
Source: Nat Commun. 2024 Jan 5;15:303. doi: 10.1038/s41467-023-44591-3 (PMC10770385; doi:10.1038/s41467-023-44591-3)
Supplement: Supplementary file 6 — Source Data [file 41467_2023_44591_MOESM6_ESM.zip › 5a_map_importance_sum.csv]

Tract	Dataset	Map	Importance
CC_1	ADNI	ad	0.21034935363243631
CC_1	ADNI	adc	0.571309633089018
CC_1	ADNI	fa	0.033867157371864715
CC_1	ADNI	rd	0.18447385590668094
CC_1	CAT	ad	0.13016805481913984
CC_1	CAT	adc	0.12175931166717086
CC_1	CAT	fa	0.6420270920759479
CC_1	CAT	rd	0.10604554143774146
CC_1	PPMI	ad	0.2552875279822583
CC_1	PPMI	adc	0.17470343023553928
CC_1	PPMI	fa	0.48059973435125286
CC_1	PPMI	rd	0.08940930743094958
CC_1	SCHZ	ad	0.08902397728941301
CC_1	SCHZ	adc	0.12722830633303644
CC_1	SCHZ	fa	0.6195272301277666
CC_1	SCHZ	rd	0.16422048624978397
CC_2	ADNI	ad	0.08606180938004544
CC_2	ADNI	adc	0.5203947006451028
CC_2	ADNI	fa	0.24441587238876167
CC_2	ADNI	rd	0.14912761758609008
CC_2	CAT	ad	0.12366060610709856
CC_2	CAT	adc	0.3767330351128442
CC_2	CAT	fa	0.3702287629703672
CC_2	CAT	rd	0.12937759580969008
CC_2	PPMI	ad	0.12363816036316552
CC_2	PPMI	adc	0.1873165124990303
CC_2	PPMI	fa	0.5492773719902719
CC_2	PPMI	rd	0.1397679551475322
CC_2	SCHZ	ad	0.20431638127261267
CC_2	SCHZ	adc	0.2633820924275632
CC_2	SCHZ	fa	0.40255004114414417
CC_2	SCHZ	rd	0.12975148515567972
CC_3	ADNI	ad	0.062215674422983584
CC_3	ADNI	adc	0.26814118160480527
CC_3	ADNI	fa	0.4541663527544734
CC_3	ADNI	rd	0.21547679121773775
CC_3	CAT	ad	0.2042446540110775
CC_3	CAT	adc	0.2660853892839529
CC_3	CAT	fa	0.4092809498357716
CC_3	CAT	rd	0.12038900686919797
CC_3	PPMI	ad	0.25315898151767907
CC_3	PPMI	adc	0.25007750154317654
CC_3	PPMI	fa	0.3045146239895956
CC_3	PPMI	rd	0.19224889294954878
CC_3	SCHZ	ad	0.31074297405530416
CC_3	SCHZ	adc	0.1251670940219093
CC_3	SCHZ	fa	0.3354896878043366
CC_3	SCHZ	rd	0.22860024411844995
CC_4	ADNI	ad	0.1661416384590696
CC_4	ADNI	adc	0.1700400404718833
CC_4	ADNI	fa	0.5609634253216332
CC_4	ADNI	rd	0.10285489574741383
CC_4	CAT	ad	0.06440128379973237
CC_4	CAT	adc	0.37953251142726263
CC_4	CAT	fa	0.3632647226309814
CC_4	CAT	rd	0.1928014821420236
CC_4	PPMI	ad	0.18670536583421338
CC_4	PPMI	adc	0.29472522206320956
CC_4	PPMI	fa	0.2818991420165972
CC_4	PPMI	rd	0.23667027008597988
CC_4	SCHZ	ad	0.37958318954198234
CC_4	SCHZ	adc	0.16743167599369507
CC_4	SCHZ	fa	0.4248467839154918
CC_4	SCHZ	rd	0.028138350548830834
CC_5	ADNI	ad	0.2178036548353406
CC_5	ADNI	adc	0.17655154510276266
CC_5	ADNI	fa	0.47395321021459813
CC_5	ADNI	rd	0.13169158984729867
CC_5	CAT	ad	0.1127486658283394
CC_5	CAT	adc	0.4070048382599007
CC_5	CAT	fa	0.3416798024296073
CC_5	CAT	rd	0.1385666934821526
CC_5	PPMI	ad	0.16540190372516947
CC_5	PPMI	adc	0.2015269097030887
CC_5	PPMI	fa	0.47120679061488213
CC_5	PPMI	rd	0.16186439595685972
CC_5	SCHZ	ad	0.2098653745466697
CC_5	SCHZ	adc	0.2913322305661936
CC_5	SCHZ	fa	0.3584870213518774
CC_5	SCHZ	rd	0.1403153735352593
CC_6	ADNI	ad	0.0987272479119824
CC_6	ADNI	adc	0.47794338913813056
CC_6	ADNI	fa	0.1789394998119909
CC_6	ADNI	rd	0.24438986313789612
CC_6	CAT	ad	0.0615531256651702
CC_6	CAT	adc	0.44755019632296633
CC_6	CAT	fa	0.2615178131501221
CC_6	CAT	rd	0.22937886486174136
CC_6	PPMI	ad	0.17617209704942224
CC_6	PPMI	adc	0.17264937475679631
CC_6	PPMI	fa	0.41096163012207537
CC_6	PPMI	rd	0.24021689807170613
CC_6	SCHZ	ad	0.19461812611623217
CC_6	SCHZ	adc	0.12095691931272361
CC_6	SCHZ	fa	0.6084144220270047
CC_6	SCHZ	rd	0.07601053254403953
CST_left	CAT	ad	0.2556956366851507
CST_left	CAT	adc	0.34273485391180725
CST_left	CAT	fa	0.2523077074198478
CST_left	CAT	rd	0.1492618019831942
CST_left	PPMI	ad	0.1960984322332474
CST_left	PPMI	adc	0.27430794328002017
CST_left	PPMI	fa	0.35091790642879583
CST_left	PPMI	rd	0.17867571805793664
CST_right	CAT	ad	0.22759926172214875
CST_right	CAT	adc	0.2866219906822567
CST_right	CAT	fa	0.33206093559593314
CST_right	CAT	rd	0.15371781199966145
CST_right	PPMI	ad	0.1539870777554097
CST_right	PPMI	adc	0.17252440130610333
CST_right	PPMI	fa	0.3706183461160118
CST_right	PPMI	rd	0.3028701748224752
ICP_left	ADNI	ad	0.27871920338495215
ICP_left	ADNI	adc	0.19546491821017484
ICP_left	ADNI	fa	0.4168847517673746
ICP_left	ADNI	rd	0.1089311266374984
ICP_right	ADNI	ad	0.3559012079202093
ICP_right	ADNI	adc	0.07852277048641297
ICP_right	ADNI	fa	0.4943436869563308
ICP_right	ADNI	rd	0.07123233463704694
SCP_left	ADNI	ad	0.2906277334735886
SCP_left	ADNI	adc	0.2099968628697005
SCP_left	ADNI	fa	0.446210845300283
SCP_left	ADNI	rd	0.05316455835642792
SCP_right	ADNI	ad	0.36673118228422724
SCP_right	ADNI	adc	0.25356182996546023
SCP_right	ADNI	fa	0.2663216925052765
SCP_right	ADNI	rd	0.11338529524503606
ST_FO_left	CAT	ad	0.37056679486998345
ST_FO_left	CAT	adc	0.19896053418561016
ST_FO_left	CAT	fa	0.3548824053920363
ST_FO_left	CAT	rd	0.07559026555236999
ST_FO_left	SCHZ	ad	0.14672925114597235
ST_FO_left	SCHZ	adc	0.09345043059636315
ST_FO_left	SCHZ	fa	0.5862338956353036
ST_FO_left	SCHZ	rd	0.1735864226223609
ST_FO_right	CAT	ad	0.12297935867053657
ST_FO_right	CAT	adc	0.17310731286030764
ST_FO_right	CAT	fa	0.5231864888184671
ST_FO_right	CAT	rd	0.1807268396506887
ST_FO_right	SCHZ	ad	0.06532665029358135
ST_FO_right	SCHZ	adc	0.2850628629664813
ST_FO_right	SCHZ	fa	0.48259988492158895
ST_FO_right	SCHZ	rd	0.16701060181834818
ST_PAR_left	SCHZ	ad	0.15818525240942355
ST_PAR_left	SCHZ	adc	0.10955127654049268
ST_PAR_left	SCHZ	fa	0.6301442590661835
ST_PAR_left	SCHZ	rd	0.10211921198390027
ST_PAR_right	SCHZ	ad	0.21592517585717344
ST_PAR_right	SCHZ	adc	0.163395916312958
ST_PAR_right	SCHZ	fa	0.547197876542191
ST_PAR_right	SCHZ	rd	0.07348103128767754
ST_PREM_left	CAT	ad	0.2679521616740369
ST_PREM_left	CAT	adc	0.1286822208785252
ST_PREM_left	CAT	fa	0.5737714449265777
ST_PREM_left	CAT	rd	0.029594172520860083
ST_PREM_right	CAT	ad	0.2749589174716552
ST_PREM_right	CAT	adc	0.25048862634320074
ST_PREM_right	CAT	fa	0.4139377938931809
ST_PREM_right	CAT	rd	0.06061466229196318
T_PAR_left	SCHZ	ad	0.2541872127954938
T_PAR_left	SCHZ	adc	0.12951504177991008
T_PAR_left	SCHZ	fa	0.5170909461224882
T_PAR_left	SCHZ	rd	0.099206799302108
T_PAR_right	SCHZ	ad	0.2385224978729002
T_PAR_right	SCHZ	adc	0.11355013112391402
T_PAR_right	SCHZ	fa	0.5912051878546104
T_PAR_right	SCHZ	rd	0.05672218314857516
T_PREF_left	SCHZ	ad	0.2084850032527316
T_PREF_left	SCHZ	adc	0.13167231298805424
T_PREF_left	SCHZ	fa	0.5293738315709723
T_PREF_left	SCHZ	rd	0.13046885218824186
T_PREF_right	SCHZ	ad	0.24187245376436206
T_PREF_right	SCHZ	adc	0.20582647768004242
T_PREF_right	SCHZ	fa	0.49308603175587734
T_PREF_right	SCHZ	rd	0.059215036799718214
T_PREM_left	CAT	ad	0.20122585383219344
T_PREM_left	CAT	adc	0.3677193488664522
T_PREM_left	CAT	fa	0.3326264960620627
T_PREM_left	CAT	rd	0.0984283012392917
T_PREM_right	CAT	ad	0.16530896758076316
T_PREM_right	CAT	adc	0.257029150000134
T_PREM_right	CAT	fa	0.4632459069956435
T_PREM_right	CAT	rd	0.11441597542345937
