# Supplementary material for: Radiomic tractometry reveals tract-specific imaging biomarkers in white matter
Source: Nat Commun. 2024 Jan 5;15:303. doi: 10.1038/s41467-023-44591-3 (PMC10770385; doi:10.1038/s41467-023-44591-3)
Supplement: Supplementary file 6 — Source Data [file 41467_2023_44591_MOESM6_ESM.zip › 5b_feature_importances_top10.csv]

SCHZ	CAT	ADNI	PPMI
0.06109609690983949	0.029905521002852622	0.017707949536678484	0.05549389317105818
0.057249533712272226	0.04345934542538199	0.021464551265847297	0.02597992885759106
0.029591554903969874	0.015522984602550225	0.0063623230693313345	0.09220078956643601
0.013842172823307389	0.024695089846751245	0.034845877779856996	0.044574857331404885
0.017843945155159583	0.038571459539228976	0.027919085904886592	0.0249591061973009
0.04496755977612299	0.023271365801222608	0.01868668537537208	0.015590327333032216
0.03521554735026178	0.035030638697103225	0.01157821974699314	0.014089695288232274
0.013225601229639209	0.024373445751842707	0.02541781868030821	0.02280956078964554
0.01952279015569738	0.02438122607530595	0.02205302043237555	0.015030858550395683
0.006839531580570896	0.02340770300609133	0.03559706619612828	0.013745274077220015
