# Supplementary material for: Radiomic tractometry reveals tract-specific imaging biomarkers in white matter
Source: Nat Commun. 2024 Jan 5;15:303. doi: 10.1038/s41467-023-44591-3 (PMC10770385; doi:10.1038/s41467-023-44591-3)
Supplement: Supplementary file 6 — Source Data [file 41467_2023_44591_MOESM6_ESM.zip › 5c_featuretype_importance_sum.csv]

Tract	Dataset	Feature Type	Importance
CC_1	ADNI	firstorder	0.22678743908915874
CC_1	ADNI	shape	0.0072898670309129035
CC_1	ADNI	texture	0.7659226938799284
CC_1	CAT	firstorder	0.36935584165763463
CC_1	CAT	shape	0.01796929082763466
CC_1	CAT	texture	0.6126748675147308
CC_1	PPMI	firstorder	0.36650171734995407
CC_1	PPMI	shape	0.0252741934156403
CC_1	PPMI	texture	0.6082240892344056
CC_1	SCHZ	firstorder	0.447577225299785
CC_1	SCHZ	shape	0.034883982140522914
CC_1	SCHZ	texture	0.5175387925596922
CC_2	ADNI	firstorder	0.15491111124563128
CC_2	ADNI	shape	0.0004981182898324292
CC_2	ADNI	texture	0.8445907704645363
CC_2	CAT	firstorder	0.35003784286775314
CC_2	CAT	shape	0.027584143643140584
CC_2	CAT	texture	0.6223780134891063
CC_2	PPMI	firstorder	0.21205364749729605
CC_2	PPMI	shape	0.08816510572103414
CC_2	PPMI	texture	0.6997812467816699
CC_2	SCHZ	firstorder	0.3411603378514884
CC_2	SCHZ	shape	0.0741470804635786
CC_2	SCHZ	texture	0.5846925816849328
CC_3	ADNI	firstorder	0.18214484779577325
CC_3	ADNI	texture	0.8178551522042268
CC_3	CAT	firstorder	0.41530983542035915
CC_3	CAT	shape	0.008766876040660513
CC_3	CAT	texture	0.5759232885389803
CC_3	PPMI	firstorder	0.31337555322742167
CC_3	PPMI	shape	0.05839672649784815
CC_3	PPMI	texture	0.6282277202747302
CC_3	SCHZ	firstorder	0.13668162029140019
CC_3	SCHZ	shape	0.0841121233927404
CC_3	SCHZ	texture	0.7792062563158595
CC_4	ADNI	firstorder	0.14537437156970281
CC_4	ADNI	shape	0.18430198792734037
CC_4	ADNI	texture	0.6703236405029569
CC_4	CAT	firstorder	0.32719094654213776
CC_4	CAT	shape	0.034442835205306714
CC_4	CAT	texture	0.6383662182525556
CC_4	PPMI	firstorder	0.4520577965958792
CC_4	PPMI	shape	0.03760864972637199
CC_4	PPMI	texture	0.5103335536777488
CC_4	SCHZ	firstorder	0.15043181443504358
CC_4	SCHZ	shape	0.21963109771683612
CC_4	SCHZ	texture	0.6299370878481203
CC_5	ADNI	firstorder	0.1457263548667337
CC_5	ADNI	shape	0.132460497474257
CC_5	ADNI	texture	0.7218131476590094
CC_5	CAT	firstorder	0.3394592510260642
CC_5	CAT	shape	0.07440136501070803
CC_5	CAT	texture	0.5861393839632277
CC_5	PPMI	firstorder	0.26708574819624187
CC_5	PPMI	shape	0.003489303777775799
CC_5	PPMI	texture	0.7294249480259823
CC_5	SCHZ	firstorder	0.21860871786130473
CC_5	SCHZ	shape	0.16485854027352928
CC_5	SCHZ	texture	0.616532741865166
CC_6	ADNI	firstorder	0.2222311676845982
CC_6	ADNI	texture	0.7777688323154018
CC_6	CAT	firstorder	0.30738651600281036
CC_6	CAT	shape	0.018901250658693775
CC_6	CAT	texture	0.6737122333384958
CC_6	PPMI	firstorder	0.32199108597642734
CC_6	PPMI	shape	0.0853595044685394
CC_6	PPMI	texture	0.5926494095550333
CC_6	SCHZ	firstorder	0.2460890985647956
CC_6	SCHZ	shape	0.06431644124982502
CC_6	SCHZ	texture	0.6895944601853794
CST_left	CAT	firstorder	0.3303976754712747
CST_left	CAT	shape	0.052215243859223465
CST_left	CAT	texture	0.6173870806695019
CST_left	PPMI	firstorder	0.40839283685388933
CST_left	PPMI	shape	0.07154044335761219
CST_left	PPMI	texture	0.5200667197884985
CST_right	CAT	firstorder	0.24374510652605846
CST_right	CAT	shape	0.08245410683174735
CST_right	CAT	texture	0.6738007866421942
CST_right	PPMI	firstorder	0.24223146052439015
CST_right	PPMI	shape	0.02420102790674021
CST_right	PPMI	texture	0.7335675115688697
ICP_left	ADNI	firstorder	0.2591314739975014
ICP_left	ADNI	shape	0.03688201474071122
ICP_left	ADNI	texture	0.7039865112617874
ICP_right	ADNI	firstorder	0.24246744367331952
ICP_right	ADNI	shape	0.0737218410862272
ICP_right	ADNI	texture	0.6838107152404533
SCP_left	ADNI	firstorder	0.07860740044236879
SCP_left	ADNI	shape	0.1457953362865364
SCP_left	ADNI	texture	0.7755972632710948
SCP_right	ADNI	firstorder	0.13758808421879934
SCP_right	ADNI	shape	0.09390328643224334
SCP_right	ADNI	texture	0.7685086293489574
ST_FO_left	CAT	firstorder	0.36615679923182504
ST_FO_left	CAT	shape	0.02896230581844356
ST_FO_left	CAT	texture	0.6048808949497313
ST_FO_left	SCHZ	firstorder	0.4449720181864688
ST_FO_left	SCHZ	shape	0.04146860520719437
ST_FO_left	SCHZ	texture	0.5135593766063369
ST_FO_right	CAT	firstorder	0.27883969735810815
ST_FO_right	CAT	shape	0.15112579137413631
ST_FO_right	CAT	texture	0.5700345112677555
ST_FO_right	SCHZ	firstorder	0.5310209002245062
ST_FO_right	SCHZ	shape	0.03247035304581209
ST_FO_right	SCHZ	texture	0.4365087467296815
ST_PAR_left	SCHZ	firstorder	0.30262536607936014
ST_PAR_left	SCHZ	shape	0.06575058241767794
ST_PAR_left	SCHZ	texture	0.631624051502962
ST_PAR_right	SCHZ	firstorder	0.27343785466121406
ST_PAR_right	SCHZ	shape	0.09893555499108121
ST_PAR_right	SCHZ	texture	0.6276265903477047
ST_PREM_left	CAT	firstorder	0.2284443060147959
ST_PREM_left	CAT	shape	0.2545623125329424
ST_PREM_left	CAT	texture	0.5169933814522616
ST_PREM_right	CAT	firstorder	0.18569895301687528
ST_PREM_right	CAT	shape	0.07868110175560912
ST_PREM_right	CAT	texture	0.7356199452275156
T_PAR_left	SCHZ	firstorder	0.32739093758440074
T_PAR_left	SCHZ	shape	0.08513484173410758
T_PAR_left	SCHZ	texture	0.5874742206814917
T_PAR_right	SCHZ	firstorder	0.24362215320096453
T_PAR_right	SCHZ	shape	0.12244744836111193
T_PAR_right	SCHZ	texture	0.6339303984379233
T_PREF_left	SCHZ	firstorder	0.5595494882738313
T_PREF_left	SCHZ	shape	0.1213021717827066
T_PREF_left	SCHZ	texture	0.31914833994346214
T_PREF_right	SCHZ	firstorder	0.44349039305530324
T_PREF_right	SCHZ	shape	0.02991096134765874
T_PREF_right	SCHZ	texture	0.5265986455970381
T_PREM_left	CAT	firstorder	0.47284773232881944
T_PREM_left	CAT	shape	0.11632265848819232
T_PREM_left	CAT	texture	0.4108296091829882
T_PREM_right	CAT	firstorder	0.2530016146338888
T_PREM_right	CAT	shape	0.13596929162646693
T_PREM_right	CAT	texture	0.6110290937396443
