# Supplementary material for: Radiomic tractometry reveals tract-specific imaging biomarkers in white matter
Source: Nat Commun. 2024 Jan 5;15:303. doi: 10.1038/s41467-023-44591-3 (PMC10770385; doi:10.1038/s41467-023-44591-3)
Supplement: Supplementary file 6 — Source Data [file 41467_2023_44591_MOESM6_ESM.zip › 5d_featuretype_importance_mean.csv]

Tract	Dataset	Feature Type	Importance
CC_1	ADNI	firstorder	0.028348429886144843
CC_1	ADNI	shape	0.0072898670309129035
CC_1	ADNI	texture	0.016296227529360177
CC_1	CAT	firstorder	0.026382560118402475
CC_1	CAT	shape	0.005989763609211554
CC_1	CAT	texture	0.012764059739890225
CC_1	PPMI	firstorder	0.02617869409642529
CC_1	PPMI	shape	0.00505483868312806
CC_1	PPMI	texture	0.01294093806881714
CC_1	SCHZ	firstorder	0.03729810210831541
CC_1	SCHZ	shape	0.005813997023420486
CC_1	SCHZ	texture	0.013987534934045734
CC_2	ADNI	firstorder	0.014082828295057389
CC_2	ADNI	shape	0.0002490591449162146
CC_2	ADNI	texture	0.020109304058679438
CC_2	CAT	firstorder	0.026925987912904088
CC_2	CAT	shape	0.013792071821570292
CC_2	CAT	texture	0.014144954852025144
CC_2	PPMI	firstorder	0.01631181903825354
CC_2	PPMI	shape	0.012595015103004878
CC_2	PPMI	texture	0.015212635799601519
CC_2	SCHZ	firstorder	0.026243102911652955
CC_2	SCHZ	shape	0.010592440066225514
CC_2	SCHZ	texture	0.011693851633698656
CC_3	ADNI	firstorder	0.016558622526888476
CC_3	ADNI	texture	0.02044637880510567
CC_3	CAT	firstorder	0.031946910416950705
CC_3	CAT	shape	0.0021917190101651282
CC_3	CAT	texture	0.012253686990191071
CC_3	PPMI	firstorder	0.026114629435618472
CC_3	PPMI	shape	0.008342389499692593
CC_3	PPMI	texture	0.013088077505723545
CC_3	SCHZ	firstorder	0.012425601844672745
CC_3	SCHZ	shape	0.012016017627534344
CC_3	SCHZ	texture	0.016233463673247073
CC_4	ADNI	firstorder	0.012114530964141902
CC_4	ADNI	shape	0.018430198792734036
CC_4	ADNI	texture	0.015960086678641832
CC_4	CAT	firstorder	0.029744631503830707
CC_4	CAT	shape	0.005740472534217785
CC_4	CAT	texture	0.0141859159611679
CC_4	PPMI	firstorder	0.03228984261399137
CC_4	PPMI	shape	0.018804324863185996
CC_4	PPMI	texture	0.010414970483219363
CC_4	SCHZ	firstorder	0.012535984536253632
CC_4	SCHZ	shape	0.02196310977168361
CC_4	SCHZ	texture	0.011248876568716435
CC_5	ADNI	firstorder	0.013247850442430336
CC_5	ADNI	shape	0.012041863406750637
CC_5	ADNI	texture	0.0156915901665002
CC_5	CAT	firstorder	0.028288270918838686
CC_5	CAT	shape	0.010628766430101147
CC_5	CAT	texture	0.012742160520939733
CC_5	PPMI	firstorder	0.02225714568302016
CC_5	PPMI	shape	0.0006978607555551598
CC_5	PPMI	texture	0.014588498960519647
CC_5	SCHZ	firstorder	0.018217393155108726
CC_5	SCHZ	shape	0.016485854027352927
CC_5	SCHZ	texture	0.013117717912024809
CC_6	ADNI	firstorder	0.022223116768459818
CC_6	ADNI	texture	0.01994279057218979
CC_6	CAT	firstorder	0.027944228727528216
CC_6	CAT	shape	0.003150208443115629
CC_6	CAT	texture	0.015667726356709207
CC_6	PPMI	firstorder	0.024768545075109796
CC_6	PPMI	shape	0.010669938058567426
CC_6	PPMI	texture	0.012094885909286394
CC_6	SCHZ	firstorder	0.018929930658830432
CC_6	SCHZ	shape	0.00918806303568929
CC_6	SCHZ	texture	0.016037080469427426
CST_left	CAT	firstorder	0.027533139622606225
CST_left	CAT	shape	0.006526905482402934
CST_left	CAT	texture	0.014031524560670498
CST_left	PPMI	firstorder	0.027226189123592617
CST_left	PPMI	shape	0.006503676668873835
CST_left	PPMI	texture	0.010197386662519578
CST_right	CAT	firstorder	0.02031209221050487
CST_right	CAT	shape	0.010306763353968419
CST_right	CAT	texture	0.013751036462085597
CST_right	PPMI	firstorder	0.017302247180313583
CST_right	PPMI	shape	0.004840205581348042
CST_right	PPMI	texture	0.014671350231377394
ICP_left	ADNI	firstorder	0.023557406727045583
ICP_left	ADNI	shape	0.006147002456785203
ICP_left	ADNI	texture	0.014367071658403823
ICP_right	ADNI	firstorder	0.02020562030610996
ICP_right	ADNI	shape	0.0122869735143712
ICP_right	ADNI	texture	0.015195793672010073
SCP_left	ADNI	firstorder	0.008734155604707642
SCP_left	ADNI	shape	0.016199481809615154
SCP_left	ADNI	texture	0.023502947371851362
SCP_right	ADNI	firstorder	0.017198510527349914
SCP_right	ADNI	shape	0.011737910804030418
SCP_right	ADNI	texture	0.01874411291095018
ST_FO_left	CAT	firstorder	0.03328698174834773
ST_FO_left	CAT	shape	0.005792461163688712
ST_FO_left	CAT	texture	0.014401926070231698
ST_FO_left	SCHZ	firstorder	0.03422861678357452
ST_FO_left	SCHZ	shape	0.010367151301798593
ST_FO_left	SCHZ	texture	0.012227604204912782
ST_FO_right	CAT	firstorder	0.021449207489085242
ST_FO_right	CAT	shape	0.01679175459712626
ST_FO_right	CAT	texture	0.012955329801539898
ST_FO_right	SCHZ	firstorder	0.037930064301750444
ST_FO_right	SCHZ	shape	0.006494070609162418
ST_FO_right	SCHZ	texture	0.010393065398325749
ST_PAR_left	SCHZ	firstorder	0.023278874313796934
ST_PAR_left	SCHZ	shape	0.006575058241767793
ST_PAR_left	SCHZ	texture	0.013438809606445999
ST_PAR_right	SCHZ	firstorder	0.018229190310747604
ST_PAR_right	SCHZ	shape	0.010992839443453467
ST_PAR_right	SCHZ	texture	0.013644056311906625
ST_PREM_left	CAT	firstorder	0.01903702550123299
ST_PREM_left	CAT	shape	0.025456231253294243
ST_PREM_left	CAT	texture	0.010999859179835352
ST_PREM_right	CAT	firstorder	0.014284534847451945
ST_PREM_right	CAT	shape	0.007152827432328102
ST_PREM_right	CAT	texture	0.01671863511880717
T_PAR_left	SCHZ	firstorder	0.02338506697031434
T_PAR_left	SCHZ	shape	0.00851348417341076
T_PAR_left	SCHZ	texture	0.012499451503861525
T_PAR_right	SCHZ	firstorder	0.017401582371497467
T_PAR_right	SCHZ	shape	0.011131586214646539
T_PAR_right	SCHZ	texture	0.015093580915188651
T_PREF_left	SCHZ	firstorder	0.03730329921825542
T_PREF_left	SCHZ	shape	0.0173288816832438
T_PREF_left	SCHZ	texture	0.007598769998653861
T_PREF_right	SCHZ	firstorder	0.034114645619638714
T_PREF_right	SCHZ	shape	0.00498516022460979
T_PREF_right	SCHZ	texture	0.01144779664341387
T_PREM_left	CAT	firstorder	0.03377483802348711
T_PREM_left	CAT	shape	0.012924739832021368
T_PREM_left	CAT	texture	0.010534092543153545
T_PREM_right	CAT	firstorder	0.019461662664145292
T_PREM_right	CAT	shape	0.012360844693315175
T_PREM_right	CAT	texture	0.013887024857719189
