# Supplementary material for: Radiomic tractometry reveals tract-specific imaging biomarkers in white matter
Source: Nat Commun. 2024 Jan 5;15:303. doi: 10.1038/s41467-023-44591-3 (PMC10770385; doi:10.1038/s41467-023-44591-3)
Supplement: Supplementary file 6 — Source Data [file 41467_2023_44591_MOESM6_ESM.zip › S2.1_classification_pertract_SCHZ.csv]

Features	AUROC	CI	Tract
RadTract	0.7105372761349438	0.10215653380288348	CC_1
RadTract	0.7034568929612661	0.10302236739944859	CC_1
RadTract	0.7030403998334027	0.10307226336008957	CC_1
RadTract	0.692628071636818	0.10428269013218006	CC_1
RadTract	0.6872136609745939	0.1048842853356301	CC_1
RadTract	0.7026239067055394	0.10312204485584509	CC_1
RadTract	0.7080383173677635	0.10246593100487311	CC_1
RadTract	0.7013744273219492	0.10327070345297984	CC_1
RadTract	0.6768013327780091	0.1059884787065436	CC_1
RadTract	0.7113702623906706	0.10205247321631461	CC_1
RadTract	0.6743023740108288	0.1062432639863845	CC_2
RadTract	0.6538942107455228	0.10817833671962496	CC_2
RadTract	0.6384839650145773	0.10947043882888441	CC_2
RadTract	0.6368179925031237	0.10960154487535778	CC_2
RadTract	0.6601416076634735	0.10761332024172543	CC_2
RadTract	0.656393169512703	0.10795520308445583	CC_2
RadTract	0.6593086214077467	0.10769004080005173	CC_2
RadTract	0.6522282382340692	0.10832497155372445	CC_2
RadTract	0.6793002915451896	0.10572975319650091	CC_2
RadTract	0.6693044564764682	0.10674107311197123	CC_2
RadTract	0.5672636401499376	0.11362213494976531	CC_3
RadTract	0.5643481882548937	0.11372985219162979	CC_3
RadTract	0.5426905456059974	0.1143795907435668	CC_3
RadTract	0.592253227821741	0.11250013789670055	CC_3
RadTract	0.6101624323198667	0.11147505274851865	CC_3
RadTract	0.590170762182424	0.11260729802752001	CC_3
RadTract	0.5822573927530196	0.1129917861957222	CC_3
RadTract	0.594335693461058	0.11239047984019168	CC_3
RadTract	0.5910037484381507	0.11256473349949259	CC_3
RadTract	0.6101624323198667	0.11147505274851865	CC_3
RadTract	0.5910037484381507	0.11256473349949259	CC_4
RadTract	0.578508954602249	0.11316139246530738	CC_4
RadTract	0.597667638483965	0.11220982223076609	CC_4
RadTract	0.5630987088713035	0.11377454133414877	CC_4
RadTract	0.5718450645564348	0.11344311375222199	CC_4
RadTract	0.5710120783007081	0.11347655051561012	CC_4
RadTract	0.5664306538942108	0.11365340335842339	CC_4
RadTract	0.5755935027072053	0.1132877602902167	CC_4
RadTract	0.5685131195335277	0.11357449376275791	CC_4
RadTract	0.6018325697625988	0.11197497133307505	CC_4
RadTract	0.6118284048313203	0.11137021617897047	CC_5
RadTract	0.6251561849229488	0.11047290082623729	CC_5
RadTract	0.6234902124114952	0.1105907876050688	CC_5
RadTract	0.6026655560183256	0.11192679482226164	CC_5
RadTract	0.6143273635985006	0.11120991778121614	CC_5
RadTract	0.6197417742607247	0.11085004044359548	CC_5
RadTract	0.6214077467721781	0.11073584009175996	CC_5
RadTract	0.6139108704706373	0.1112368880813257	CC_5
RadTract	0.6059975010412328	0.11173005911414358	CC_5
RadTract	0.626405664306539	0.11038340788712853	CC_5
RadTract	0.6493127863390254	0.10857751179801378	CC_6
RadTract	0.6301541024573095	0.11010937368867124	CC_6
RadTract	0.661807580174927	0.10745859618694953	CC_6
RadTract	0.6580591420241566	0.10780432113237692	CC_6
RadTract	0.6580591420241566	0.10780432113237692	CC_6
RadTract	0.6597251145356101	0.10765173392713945	CC_6
RadTract	0.6522282382340691	0.10832497155372456	CC_6
RadTract	0.638067471886714	0.10950337136422228	CC_6
RadTract	0.643481882548938	0.10906711514070033	CC_6
RadTract	0.6493127863390254	0.10857751179801378	CC_6
RadTract	0.7792586422324033	0.09192184755393962	ST_FO_left
RadTract	0.7646813827571844	0.09438508634086806	ST_FO_left
RadTract	0.7746772178259058	0.09271405374935715	ST_FO_left
RadTract	0.7650978758850479	0.09431700791399045	ST_FO_left
RadTract	0.7746772178259058	0.09271405374935715	ST_FO_left
RadTract	0.7846730528946272	0.09096378612377687	ST_FO_left
RadTract	0.7551020408163265	0.0959144888842055	ST_FO_left
RadTract	0.7892544773011246	0.09013433129589021	ST_FO_left
RadTract	0.7700957934194086	0.093489619484872	ST_FO_left
RadTract	0.7788421491045399	0.09199456079716839	ST_FO_left
RadTract	0.7192836318200748	0.10104057320489823	ST_FO_right
RadTract	0.737609329446064	0.09853197457216023	ST_FO_right
RadTract	0.7334443981674301	0.09912271961996977	ST_FO_right
RadTract	0.7301124531445231	0.09958651304827393	ST_FO_right
RadTract	0.7330279050395669	0.09918112012466562	ST_FO_right
RadTract	0.717201166180758	0.10131097360233443	ST_FO_right
RadTract	0.7159516867971679	0.10147179986313504	ST_FO_right
RadTract	0.73219491878384	0.09929755510530203	ST_FO_right
RadTract	0.7255310287380258	0.10021157486897203	ST_FO_right
RadTract	0.7246980424822991	0.10032365888937533	ST_FO_right
RadTract	0.6380674718867139	0.10950337136422217	ST_PAR_left
RadTract	0.6526447313619326	0.10828847166357458	ST_PAR_left
RadTract	0.6534777176176593	0.10821515430186146	ST_PAR_left
RadTract	0.6364014993752602	0.10963406150506139	ST_PAR_left
RadTract	0.6380674718867139	0.10950337136422217	ST_PAR_left
RadTract	0.6697209496043315	0.10670018589195684	ST_PAR_left
RadTract	0.6372344856309872	0.1095689243400727	ST_PAR_left
RadTract	0.6568096626405665	0.10791764226105349	ST_PAR_left
RadTract	0.6551436901291129	0.10806724769853626	ST_PAR_left
RadTract	0.6334860474802165	0.10985877246972808	ST_PAR_left
RadTract	0.6747188671386923	0.10620107276319946	ST_PAR_right
RadTract	0.7059558517284465	0.10272058278017959	ST_PAR_right
RadTract	0.7246980424822991	0.10032365888937533	ST_PAR_right
RadTract	0.7246980424822991	0.10032365888937533	ST_PAR_right
RadTract	0.6872136609745939	0.1048842853356301	ST_PAR_right
RadTract	0.7142857142857143	0.1016845910305989	ST_PAR_right
RadTract	0.7142857142857142	0.10168459103059879	ST_PAR_right
RadTract	0.7084548104956269	0.10241465430050012	ST_PAR_right
RadTract	0.7234485630987089	0.10049088740027468	ST_PAR_right
RadTract	0.7288629737609329	0.09975843237290738	ST_PAR_right
RadTract	0.6180758017492711	0.11096260653302004	T_PAR_left
RadTract	0.6251561849229487	0.11047290082623729	T_PAR_left
RadTract	0.641399416909621	0.10923699372161255	T_PAR_left
RadTract	0.6488962932111619	0.10861316691247958	T_PAR_left
RadTract	0.644731361932528	0.10896393218910083	T_PAR_left
RadTract	0.6488962932111619	0.10861316691247958	T_PAR_left
RadTract	0.6234902124114952	0.1105907876050688	T_PAR_left
RadTract	0.6497292794668889	0.10854175127512578	T_PAR_left
RadTract	0.6139108704706372	0.1112368880813257	T_PAR_left
RadTract	0.6522282382340692	0.10832497155372445	T_PAR_left
RadTract	0.6513952519783424	0.10839765402758417	T_PAR_right
RadTract	0.6559766763848397	0.10799265756049314	T_PAR_right
RadTract	0.6738858808829654	0.10628534617353169	T_PAR_right
RadTract	0.6488962932111619	0.10861316691247958	T_PAR_right
RadTract	0.6747188671386921	0.10620107276319946	T_PAR_right
RadTract	0.6751353602665555	0.10615877243567884	T_PAR_right
RadTract	0.6755518533944189	0.10611636293524729	T_PAR_right
RadTract	0.6747188671386922	0.10620107276319946	T_PAR_right
RadTract	0.6455643481882549	0.10889461946277157	T_PAR_right
RadTract	0.631820074968763	0.10998489992962135	T_PAR_right
RadTract	0.6826322365680966	0.1053786301542694	T_PREF_left
RadTract	0.6922115785089547	0.1043296383516511	T_PREF_left
RadTract	0.6913785922532278	0.10442319815686818	T_PREF_left
RadTract	0.6647230320699707	0.10718370296446733	T_PREF_left
RadTract	0.6830487296959601	0.10533424349161669	T_PREF_left
RadTract	0.6772178259058725	0.10594563182312033	T_PREF_left
RadTract	0.7063723448563098	0.10266988301100921	T_PREF_left
RadTract	0.6738858808829654	0.10628534617353169	T_PREF_left
RadTract	0.685131195335277	0.10511065073430792	T_PREF_left
RadTract	0.6747188671386923	0.10620107276319946	T_PREF_left
RadTract	0.6763848396501457	0.10603121613995448	T_PREF_right
RadTract	0.6813827571845065	0.10551112770062954	T_PREF_right
RadTract	0.6759683465222825	0.10607384419305055	T_PREF_right
RadTract	0.6963765097875886	0.10385509190547759	T_PREF_right
RadTract	0.6813827571845064	0.10551112770062954	T_PREF_right
RadTract	0.6697209496043316	0.10670018589195684	T_PREF_right
RadTract	0.6959600166597251	0.10390305396937394	T_PREF_right
RadTract	0.6643065389421073	0.10722329555000554	T_PREF_right
RadTract	0.6722199083715118	0.10645258591803142	T_PREF_right
RadTract	0.6805497709287797	0.10559890809752714	T_PREF_right
Centerline Tractometry	0.7080383173677635	0.10246593100487311	CC_1
Centerline Tractometry	0.7176176593086213	0.10125712946400245	CC_1
Centerline Tractometry	0.6926280716368179	0.10428269013217994	CC_1
Centerline Tractometry	0.6897126197417742	0.104608973489	CC_1
Centerline Tractometry	0.692628071636818	0.10428269013218006	CC_1
Centerline Tractometry	0.698042482299042	0.10366211213371201	CC_1
Centerline Tractometry	0.6997084548104956	0.10346731783157137	CC_1
Centerline Tractometry	0.7030403998334027	0.10307226336008957	CC_1
Centerline Tractometry	0.7059558517284464	0.1027205827801797	CC_1
Centerline Tractometry	0.6955435235318618	0.10395090305092947	CC_1
Centerline Tractometry	0.6426488962932111	0.10913538027348235	CC_2
Centerline Tractometry	0.6634735526863808	0.10730215835037671	CC_2
Centerline Tractometry	0.6343190337359432	0.10979508770376656	CC_2
Centerline Tractometry	0.6538942107455227	0.10817833671962496	CC_2
Centerline Tractometry	0.6663890045814242	0.10702425660492865	CC_2
Centerline Tractometry	0.6418159100374843	0.10920322707277341	CC_2
Centerline Tractometry	0.656393169512703	0.10795520308445583	CC_2
Centerline Tractometry	0.6572261557684299	0.1078799750329763	CC_2
Centerline Tractometry	0.6409829237817575	0.10927065593576413	CC_2
Centerline Tractometry	0.6759683465222823	0.10607384419305055	CC_2
Centerline Tractometry	0.4677217825905873	0.11459797350826151	CC_3
Centerline Tractometry	0.5160349854227405	0.11481731899213132	CC_3
Centerline Tractometry	0.46605581007913366	0.11456712092460791	CC_3
Centerline Tractometry	0.44731361932528113	0.11411259942555618	CC_3
Centerline Tractometry	0.47771761765930865	0.1147504313033138	CC_3
Centerline Tractometry	0.4877134527280299	0.11484697622239864	CC_3
Centerline Tractometry	0.4868804664723032	0.1148410644544619	CC_3
Centerline Tractometry	0.5447730112453144	0.11432860583312959	CC_3
Centerline Tractometry	0.49229487713452724	0.11487255988974154	CC_3
Centerline Tractometry	0.4702207413577676	0.11464133499560136	CC_3
Centerline Tractometry	0.41982507288629733	0.11308700351933332	CC_4
Centerline Tractometry	0.41441066222407325	0.11283427477964575	CC_4
Centerline Tractometry	0.4443981674302374	0.11402411879506302	CC_4
Centerline Tractometry	0.432319866722199	0.11360635305063138	CC_4
Centerline Tractometry	0.4235735110370679	0.11325215001964839	CC_4
Centerline Tractometry	0.45564348188254894	0.11433899793327801	CC_4
Centerline Tractometry	0.42190753852561436	0.11317974199785386	CC_4
Centerline Tractometry	0.4094127446897126	0.11258606566555007	CC_4
Centerline Tractometry	0.44939608496459815	0.11417286396107618	CC_4
Centerline Tractometry	0.42107455226988755	0.11314294387497348	CC_4
Centerline Tractometry	0.5843398583923365	0.11289408695532477	CC_5
Centerline Tractometry	0.5918367346938775	0.1125217696432273	CC_5
Centerline Tractometry	0.6014160766347355	0.1119989086545804	CC_5
Centerline Tractometry	0.588088296543107	0.1127119637433166	CC_5
Centerline Tractometry	0.5664306538942108	0.11365340335842339	CC_5
Centerline Tractometry	0.573094543940025	0.11339221832356733	CC_5
Centerline Tractometry	0.6089129529362766	0.11155261656174287	CC_5
Centerline Tractometry	0.6218242399000417	0.11070703435430584	CC_5
Centerline Tractometry	0.5543523531861724	0.11406262652787685	CC_5
Centerline Tractometry	0.588088296543107	0.1127119637433166	CC_5
Centerline Tractometry	0.5843398583923365	0.11289408695532477	CC_6
Centerline Tractometry	0.5843398583923365	0.11289408695532477	CC_6
Centerline Tractometry	0.6043315285297792	0.11182923342502682	CC_6
Centerline Tractometry	0.5918367346938775	0.1125217696432273	CC_6
Centerline Tractometry	0.6405664306538943	0.10930421376435528	CC_6
Centerline Tractometry	0.5835068721366097	0.11293346468180787	CC_6
Centerline Tractometry	0.5805914202415661	0.11306815845922796	CC_6
Centerline Tractometry	0.5905872553102873	0.11258606566555007	CC_6
Centerline Tractometry	0.5951686797167847	0.11234591639408037	CC_6
Centerline Tractometry	0.6064139941690962	0.11170501326978444	CC_6
Centerline Tractometry	0.7313619325281133	0.09941350285866668	ST_FO_left
Centerline Tractometry	0.748021657642649	0.09700082120261722	ST_FO_left
Centerline Tractometry	0.7217825905872554	0.10071218805197613	ST_FO_left
Centerline Tractometry	0.7480216576426488	0.09700082120261722	ST_FO_left
Centerline Tractometry	0.7147022074135776	0.101631569058384	ST_FO_left
Centerline Tractometry	0.7596834652228238	0.09519169269415462	ST_FO_left
Centerline Tractometry	0.7326114119117034	0.09923939857909092	ST_FO_left
Centerline Tractometry	0.7505206164098293	0.09662163198121221	ST_FO_left
Centerline Tractometry	0.7301124531445232	0.09958651304827393	ST_FO_left
Centerline Tractometry	0.7346938775510203	0.09894678457570916	ST_FO_left
Centerline Tractometry	0.7051228654727196	0.10282163709292236	ST_FO_right
Centerline Tractometry	0.6880466472303207	0.10479296070052124	ST_FO_right
Centerline Tractometry	0.7067888379841732	0.10261906804259924	ST_FO_right
Centerline Tractometry	0.6988754685547688	0.10356494214343681	ST_FO_right
Centerline Tractometry	0.7334443981674302	0.09912271961996977	ST_FO_right
Centerline Tractometry	0.7022074135776759	0.10317171197681818	ST_FO_right
Centerline Tractometry	0.7142857142857143	0.1016845910305989	ST_FO_right
Centerline Tractometry	0.7109537692628072	0.10210456163434811	ST_FO_right
Centerline Tractometry	0.7138692211578509	0.10173749595873749	ST_FO_right
Centerline Tractometry	0.7263640149937526	0.10009901112050046	ST_FO_right
Centerline Tractometry	0.7059558517284464	0.1027205827801797	ST_PAR_left
Centerline Tractometry	0.6643065389421076	0.10722329555000554	ST_PAR_left
Centerline Tractometry	0.6909620991253644	0.10446980990429189	ST_PAR_left
Centerline Tractometry	0.65847563515202	0.10776633434405147	ST_PAR_left
Centerline Tractometry	0.7009579341940859	0.10332002798653073	ST_PAR_left
Centerline Tractometry	0.7030403998334028	0.10307226336008957	ST_PAR_left
Centerline Tractometry	0.6909620991253644	0.10446980990429189	ST_PAR_left
Centerline Tractometry	0.6988754685547689	0.10356494214343681	ST_PAR_left
Centerline Tractometry	0.6909620991253643	0.10446980990429189	ST_PAR_left
Centerline Tractometry	0.6813827571845064	0.10551112770062954	ST_PAR_left
Centerline Tractometry	0.6380674718867139	0.10950337136422217	ST_PAR_right
Centerline Tractometry	0.6693044564764681	0.10674107311197134	ST_PAR_right
Centerline Tractometry	0.6601416076634735	0.10761332024172543	ST_PAR_right
Centerline Tractometry	0.646813827571845	0.1087898632127492	ST_PAR_right
Centerline Tractometry	0.6184922948771345	0.11093461808588012	ST_PAR_right
Centerline Tractometry	0.6139108704706372	0.1112368880813257	ST_PAR_right
Centerline Tractometry	0.6409829237817576	0.10927065593576413	ST_PAR_right
Centerline Tractometry	0.6484798000832986	0.10864871667172282	ST_PAR_right
Centerline Tractometry	0.6393169512703041	0.10940426142493331	ST_PAR_right
Centerline Tractometry	0.6576426488962932	0.10784220134267841	ST_PAR_right
Centerline Tractometry	0.6580591420241566	0.10780432113237692	T_PAR_left
Centerline Tractometry	0.6401499375260308	0.10933766725630611	T_PAR_left
Centerline Tractometry	0.6609745939192003	0.10753617219625888	T_PAR_left
Centerline Tractometry	0.6797167846730529	0.10568624813340355	T_PAR_left
Centerline Tractometry	0.6593086214077467	0.10769004080005173	T_PAR_left
Centerline Tractometry	0.6484798000832986	0.10864871667172282	T_PAR_left
Centerline Tractometry	0.6563931695127031	0.10795520308445583	T_PAR_left
Centerline Tractometry	0.6434818825489379	0.10906711514070033	T_PAR_left
Centerline Tractometry	0.6738858808829654	0.10628534617353169	T_PAR_left
Centerline Tractometry	0.656393169512703	0.10795520308445583	T_PAR_left
Centerline Tractometry	0.5493544356518117	0.11420784922555416	T_PAR_right
Centerline Tractometry	0.5376926280716368	0.11449201015665	T_PAR_right
Centerline Tractometry	0.548521449396085	0.11423068403835845	T_PAR_right
Centerline Tractometry	0.5456059975010412	0.1143075288660404	T_PAR_right
Centerline Tractometry	0.5585172844648063	0.11393083791608638	T_PAR_right
Centerline Tractometry	0.5568513119533528	0.11398472938783033	T_PAR_right
Centerline Tractometry	0.5497709287796751	0.11419628522448538	T_PAR_right
Centerline Tractometry	0.548521449396085	0.11423068403835845	T_PAR_right
Centerline Tractometry	0.5705955851728446	0.11349312090466163	T_PAR_right
Centerline Tractometry	0.5568513119533528	0.11398472938783033	T_PAR_right
Centerline Tractometry	0.6780508121615993	0.10585960942602812	T_PREF_left
Centerline Tractometry	0.6784673052894628	0.10581643377154248	T_PREF_left
Centerline Tractometry	0.6709704289879217	0.10657687415366801	T_PREF_left
Centerline Tractometry	0.6822157434402333	0.10542290636085772	T_PREF_left
Centerline Tractometry	0.6809662640566431	0.10555507298046118	T_PREF_left
Centerline Tractometry	0.6834652228238234	0.10528974629882826	T_PREF_left
Centerline Tractometry	0.6784673052894628	0.10581643377154248	T_PREF_left
Centerline Tractometry	0.6672219908371512	0.10694388693769574	T_PREF_left
Centerline Tractometry	0.6772178259058724	0.10594563182312033	T_PREF_left
Centerline Tractometry	0.6863806747188671	0.10497516481988445	T_PREF_left
Centerline Tractometry	0.6872136609745938	0.10488428533562999	T_PREF_right
Centerline Tractometry	0.7001249479383591	0.10341833508773801	T_PREF_right
Centerline Tractometry	0.70637234485631	0.1026698830110091	T_PREF_right
Centerline Tractometry	0.7059558517284464	0.1027205827801797	T_PREF_right
Centerline Tractometry	0.7067888379841732	0.10261906804259924	T_PREF_right
Centerline Tractometry	0.6817992503123699	0.1054670721851535	T_PREF_right
Centerline Tractometry	0.6722199083715119	0.10645258591803142	T_PREF_right
Centerline Tractometry	0.6793002915451896	0.10572975319650091	T_PREF_right
Centerline Tractometry	0.7038733860891295	0.10297235688344752	T_PREF_right
Centerline Tractometry	0.6972094960433153	0.10375882849280149	T_PREF_right
Static Tractometry	0.7147022074135776	0.101631569058384	CC_1
Static Tractometry	0.7280299875052062	0.09987244079369528	CC_1
Static Tractometry	0.7242815493544357	0.1003795212836398	CC_1
Static Tractometry	0.7242815493544357	0.1003795212836398	CC_1
Static Tractometry	0.711786755518534	0.10200026845090426	CC_1
Static Tractometry	0.7042898792169929	0.10292223172123793	CC_1
Static Tractometry	0.7163681799250312	0.10141830869833723	CC_1
Static Tractometry	0.7221990837151187	0.10065704156118871	CC_1
Static Tractometry	0.7051228654727196	0.10282163709292236	CC_1
Static Tractometry	0.6997084548104957	0.10346731783157137	CC_1
Static Tractometry	0.4997917534360683	0.11488912966503884	CC_2
Static Tractometry	0.5002082465639317	0.11488912966503884	CC_2
Static Tractometry	0.497292794668888	0.11488709484232273	CC_2
Static Tractometry	0.5147855060391504	0.11482807743331752	CC_2
Static Tractometry	0.5064556434818825	0.11487750187295553	CC_2
Static Tractometry	0.5097875885047897	0.11486238489609507	CC_2
Static Tractometry	0.5077051228654728	0.11487255988974154	CC_2
Static Tractometry	0.5181174510620574	0.11479744852270413	CC_2
Static Tractometry	0.5147855060391503	0.11482807743331752	CC_2
Static Tractometry	0.5189504373177842	0.1147888213154552	CC_2
Static Tractometry	0.46730528946272387	0.1145904062639907	CC_3
Static Tractometry	0.46314035818409	0.1145093828459493	CC_3
Static Tractometry	0.46855476884631403	0.11461281624950864	CC_3
Static Tractometry	0.46855476884631403	0.11461281624950864	CC_3
Static Tractometry	0.47271970012494796	0.11468119730975046	CC_3
Static Tractometry	0.49604331528529777	0.11488476930940233	CC_3
Static Tractometry	0.4648063306955436	0.11454295997364433	CC_3
Static Tractometry	0.45189504373177847	0.11424195487848948	CC_3
Static Tractometry	0.495210329029571	0.11488273444950686	CC_3
Static Tractometry	0.46064139941690957	0.11445609609883262	CC_3
Static Tractometry	0.40566430653894214	0.11239047984019168	CC_4
Static Tractometry	0.43190337359433567	0.11359047266167349	CC_4
Static Tractometry	0.4448146605581008	0.11403705264821135	CC_4
Static Tractometry	0.4310703873386089	0.11355841633361552	CC_4
Static Tractometry	0.43815077051228657	0.11381834598106866	CC_4
Static Tractometry	0.40774677217825905	0.11250013789670055	CC_4
Static Tractometry	0.4294044148271553	0.11349312090466163	CC_4
Static Tractometry	0.4435651811745107	0.11399795718124439	CC_4
Static Tractometry	0.4756351520199917	0.11472328311652691	CC_4
Static Tractometry	0.458975426905456	0.11441862320798901	CC_4
Static Tractometry	0.5456059975010413	0.11430752886604034	CC_5
Static Tractometry	0.567680133277801	0.11360635305063138	CC_5
Static Tractometry	0.5668471470220742	0.1136378183790745	CC_5
Static Tractometry	0.5714285714285714	0.11345988147187042	CC_5
Static Tractometry	0.5410245730945439	0.11441862320798901	CC_5
Static Tractometry	0.5385256143273637	0.11447424793682132	CC_5
Static Tractometry	0.5722615576842982	0.11342624733530776	CC_5
Static Tractometry	0.5618492294877135	0.11381834598106866	CC_5
Static Tractometry	0.5576842982090795	0.11395797974516209	CC_5
Static Tractometry	0.5693461057892545	0.1135422403538422	CC_5
Static Tractometry	0.6372344856309872	0.1095689243400727	CC_6
Static Tractometry	0.6472303206997084	0.10875473434680549	CC_6
Static Tractometry	0.6347355268638067	0.10976308990272055	CC_6
Static Tractometry	0.6463973344439816	0.10882488698617043	CC_6
Static Tractometry	0.6397334443981675	0.10937101646032965	CC_6
Static Tractometry	0.6463973344439816	0.10882488698617043	CC_6
Static Tractometry	0.6347355268638067	0.10976308990272055	CC_6
Static Tractometry	0.6501457725947521	0.10850588529039429	CC_6
Static Tractometry	0.6334860474802165	0.10985877246972808	CC_6
Static Tractometry	0.6622240733027904	0.1074196475458139	CC_6
Static Tractometry	0.7805081216159933	0.09170286875270639	ST_FO_left
Static Tractometry	0.7617659308621408	0.09485791752300776	ST_FO_left
Static Tractometry	0.7580174927113703	0.0954563519051812	ST_FO_left
Static Tractometry	0.7784256559766763	0.09206713453666593	ST_FO_left
Static Tractometry	0.7805081216159934	0.09170286875270628	ST_FO_left
Static Tractometry	0.773844231570179	0.09285629587299538	ST_FO_left
Static Tractometry	0.7742607246980425	0.09278524347186135	ST_FO_left
Static Tractometry	0.7696793002915452	0.09355930910914223	ST_FO_left
Static Tractometry	0.7880049979175344	0.09036227273578235	ST_FO_left
Static Tractometry	0.7613494377342773	0.09492493575771555	ST_FO_left
Static Tractometry	0.6934610578925449	0.10418845665283905	ST_FO_right
Static Tractometry	0.6917950853810912	0.10437647433287933	ST_FO_right
Static Tractometry	0.6772178259058725	0.10594563182312033	ST_FO_right
Static Tractometry	0.678883798417326	0.10577314838540874	ST_FO_right
Static Tractometry	0.6938775510204082	0.10414117122930189	ST_FO_right
Static Tractometry	0.6797167846730529	0.10568624813340355	ST_FO_right
Static Tractometry	0.6809662640566432	0.10555507298046118	ST_FO_right
Static Tractometry	0.7034568929612662	0.1030223673994487	ST_FO_right
Static Tractometry	0.7026239067055393	0.10312204485584509	ST_FO_right
Static Tractometry	0.6855476884631405	0.10506559976917385	ST_FO_right
Static Tractometry	0.656393169512703	0.10795520308445583	ST_PAR_left
Static Tractometry	0.6355685131195336	0.10969878323505555	ST_PAR_left
Static Tractometry	0.6339025406080799	0.10982698187753859	ST_PAR_left
Static Tractometry	0.6484798000832986	0.10864871667172282	ST_PAR_left
Static Tractometry	0.6301541024573094	0.11010937368867113	ST_PAR_left
Static Tractometry	0.6355685131195334	0.10969878323505555	ST_PAR_left
Static Tractometry	0.6389004581424407	0.10943740219841924	ST_PAR_left
Static Tractometry	0.6376509787588505	0.1095361998521226	ST_PAR_left
Static Tractometry	0.6518117451062058	0.10836136565680521	ST_PAR_left
Static Tractometry	0.6447313619325281	0.10896393218910083	ST_PAR_left
Static Tractometry	0.6122448979591836	0.11134375355829351	ST_PAR_right
Static Tractometry	0.6314035818408996	0.11001617329241209	ST_PAR_right
Static Tractometry	0.6126613910870471	0.111317189474481	ST_PAR_right
Static Tractometry	0.6459808413161182	0.10885980571895482	ST_PAR_right
Static Tractometry	0.6214077467721782	0.11073584009175985	ST_PAR_right
Static Tractometry	0.628488129945856	0.11023219657783101	ST_PAR_right
Static Tractometry	0.6159933361099542	0.11110101975067943	ST_PAR_right
Static Tractometry	0.6434818825489379	0.10906711514070033	ST_PAR_right
Static Tractometry	0.5964181591003748	0.11227832025305629	ST_PAR_right
Static Tractometry	0.6147438567263639	0.1111828458352414	ST_PAR_right
Static Tractometry	0.6655560183256976	0.10710419511295499	T_PAR_left
Static Tractometry	0.6734693877551021	0.10632731939266171	T_PAR_left
Static Tractometry	0.6743023740108288	0.1062432639863845	T_PAR_left
Static Tractometry	0.6784673052894628	0.10581643377154248	T_PAR_left
Static Tractometry	0.6563931695127031	0.10795520308445583	T_PAR_left
Static Tractometry	0.6693044564764682	0.10674107311197123	T_PAR_left
Static Tractometry	0.6867971678467305	0.10492978068300352	T_PAR_left
Static Tractometry	0.6676384839650146	0.10690354026116167	T_PAR_left
Static Tractometry	0.6784673052894626	0.10581643377154248	T_PAR_left
Static Tractometry	0.6568096626405665	0.10791764226105349	T_PAR_left
Static Tractometry	0.6289046230737192	0.11020164547162059	T_PAR_right
Static Tractometry	0.6205747605164514	0.11079314470780688	T_PAR_right
Static Tractometry	0.6155768429820908	0.11112839685729003	T_PAR_right
Static Tractometry	0.6259891711786756	0.11041334160297267	T_PAR_right
Static Tractometry	0.6226572261557684	0.11064911582029846	T_PAR_right
Static Tractometry	0.6184922948771345	0.11093461808588012	T_PAR_right
Static Tractometry	0.6064139941690962	0.11170501326978444	T_PAR_right
Static Tractometry	0.6026655560183257	0.11192679482226159	T_PAR_right
Static Tractometry	0.6239067055393586	0.11056146976540726	T_PAR_right
Static Tractometry	0.6218242399000417	0.11070703435430584	T_PAR_right
Static Tractometry	0.6730528946272386	0.10636918371152004	T_PREF_left
Static Tractometry	0.6759683465222823	0.10607384419305055	T_PREF_left
Static Tractometry	0.6526447313619326	0.10828847166357458	T_PREF_left
Static Tractometry	0.6443148688046647	0.10899843127387587	T_PREF_left
Static Tractometry	0.6501457725947521	0.10850588529039429	T_PREF_left
Static Tractometry	0.6613910870470636	0.10749743771703113	T_PREF_left
Static Tractometry	0.6713869221157851	0.106535553329558	T_PREF_left
Static Tractometry	0.6834652228238234	0.10528974629882826	T_PREF_left
Static Tractometry	0.6597251145356101	0.10765173392713945	T_PREF_left
Static Tractometry	0.6559766763848396	0.10799265756049314	T_PREF_left
Static Tractometry	0.6543107038733861	0.10814141312897085	T_PREF_right
Static Tractometry	0.6289046230737193	0.11020164547162059	T_PREF_right
Static Tractometry	0.6580591420241566	0.10780432113237692	T_PREF_right
Static Tractometry	0.6576426488962932	0.10784220134267841	T_PREF_right
Static Tractometry	0.6409829237817576	0.10927065593576413	T_PREF_right
Static Tractometry	0.6301541024573094	0.11010937368867113	T_PREF_right
Static Tractometry	0.6568096626405665	0.10791764226105349	T_PREF_right
Static Tractometry	0.6230737192836318	0.1106200029431087	T_PREF_right
Static Tractometry	0.6484798000832986	0.10864871667172282	T_PREF_right
Static Tractometry	0.6551436901291128	0.10806724769853626	T_PREF_right
