# Supplementary material for: Radiomic tractometry reveals tract-specific imaging biomarkers in white matter
Source: Nat Commun. 2024 Jan 5;15:303. doi: 10.1038/s41467-023-44591-3 (PMC10770385; doi:10.1038/s41467-023-44591-3)
Supplement: Supplementary file 6 — Source Data [file 41467_2023_44591_MOESM6_ESM.zip › S2.2_classification_pertract_CAT.csv]

Features	AUROC	CI	Tract
RadTract	0.6325302901678039	0.12691368326563024	CC_1
RadTract	0.6485887963356801	0.12589130665600268	CC_1
RadTract	0.6461863375529724	0.126099478127762	CC_1
RadTract	0.6190568034858369	0.12729371774131026	CC_1
RadTract	0.6532070871267126	0.1256673667658169	CC_1
RadTract	0.6425312342034609	0.12619797537368127	CC_1
RadTract	0.6329390187144166	0.1269462191064804	CC_1
RadTract	0.6525086657405453	0.12568867876695333	CC_1
RadTract	0.6387354094339216	0.12648216648705624	CC_1
RadTract	0.647960264230984	0.125555352738562	CC_1
RadTract	0.6429575234632933	0.12408592510665672	CC_2
RadTract	0.6447155394279851	0.12475889233697413	CC_2
RadTract	0.6729001305739206	0.12308283601836645	CC_2
RadTract	0.6451580929725442	0.1238329966336732	CC_2
RadTract	0.6153575037104373	0.1250186415883746	CC_2
RadTract	0.6519767764871243	0.12363458008005346	CC_2
RadTract	0.6317256795023695	0.12535745230739448	CC_2
RadTract	0.6267931815875568	0.12470375385983656	CC_2
RadTract	0.6421543860120552	0.12418693139140169	CC_2
RadTract	0.6353167864271952	0.12487974841658711	CC_2
RadTract	0.7169118154017827	0.11915309742001867	CC_3
RadTract	0.6990206307737475	0.12143246470226521	CC_3
RadTract	0.7125454442383122	0.12015540290853521	CC_3
RadTract	0.706192885695432	0.120819295833002	CC_3
RadTract	0.7012129502834994	0.12069422455995549	CC_3
RadTract	0.7236241917799597	0.11828833871212996	CC_3
RadTract	0.7085624034087112	0.1202394498747894	CC_3
RadTract	0.7226484525534869	0.11785628924047464	CC_3
RadTract	0.7127062013714093	0.12011712850874146	CC_3
RadTract	0.7113982228793937	0.12012668959503803	CC_3
RadTract	0.6398009557977992	0.12612236831195411	CC_4
RadTract	0.6481395838629539	0.12436344513902253	CC_4
RadTract	0.6453850268873376	0.12565041532228993	CC_4
RadTract	0.6465522839593256	0.12540263794394968	CC_4
RadTract	0.6343669757705765	0.12556165037665057	CC_4
RadTract	0.6313483009538531	0.12575721903640502	CC_4
RadTract	0.6382514880347311	0.1254084413161871	CC_4
RadTract	0.6583933903832585	0.12402135588309016	CC_4
RadTract	0.6232825121578475	0.1251710995568806	CC_4
RadTract	0.6353583310675299	0.1255637567323702	CC_4
RadTract	0.62277767111707	0.12324128349403446	CC_5
RadTract	0.63179886878364	0.12180259254861014	CC_5
RadTract	0.6320443062687385	0.1235228050901147	CC_5
RadTract	0.6255383566637426	0.1228763160502313	CC_5
RadTract	0.6211398694307937	0.12322962518007674	CC_5
RadTract	0.635945789960434	0.12220248959891544	CC_5
RadTract	0.6377193630670387	0.12295015028864187	CC_5
RadTract	0.6323482008931449	0.12157518550232627	CC_5
RadTract	0.6153567376390553	0.12251216408113819	CC_5
RadTract	0.6081835987888529	0.12216048572187643	CC_5
RadTract	0.6088778951752707	0.1261242858680926	CC_6
RadTract	0.6240273692554812	0.12584820846122574	CC_6
RadTract	0.63619541137385	0.12514881940448008	CC_6
RadTract	0.6309590777631988	0.12525053522745433	CC_6
RadTract	0.6072538238453036	0.12569816327917982	CC_6
RadTract	0.6414460056979211	0.12494653925452626	CC_6
RadTract	0.630489947434539	0.12572232483307932	CC_6
RadTract	0.6475929624675701	0.12470612833075512	CC_6
RadTract	0.6304298402953311	0.12559948530733178	CC_6
RadTract	0.6204013766184878	0.12553390708559148	CC_6
RadTract	0.588757030325466	0.12700870787791957	CST_left
RadTract	0.5917068176463719	0.12621506487947076	CST_left
RadTract	0.6008047992368515	0.12601776993569597	CST_left
RadTract	0.6132622984805034	0.12564370896751298	CST_left
RadTract	0.5796313523080965	0.12657129210661677	CST_left
RadTract	0.6074379166912695	0.12694515030849157	CST_left
RadTract	0.6048989204168512	0.12615071795378907	CST_left
RadTract	0.5833942360082072	0.12628910862605847	CST_left
RadTract	0.6091003505189073	0.12584730945256895	CST_left
RadTract	0.559154617837041	0.1270761273821696	CST_left
RadTract	0.5802456236993727	0.12611661107949956	CST_right
RadTract	0.5648035103512155	0.12599799385778065	CST_right
RadTract	0.5573046733065019	0.12637707537705017	CST_right
RadTract	0.5756326954080149	0.1256232365634175	CST_right
RadTract	0.5668894048674289	0.12663011824088422	CST_right
RadTract	0.5676599548206456	0.12633777406480035	CST_right
RadTract	0.5805923593926068	0.12598222970624295	CST_right
RadTract	0.5558541466088553	0.12645418371015515	CST_right
RadTract	0.5645728050080796	0.1264683770850103	CST_right
RadTract	0.5575745072186906	0.1269314043474411	CST_right
RadTract	0.5982759976046715	0.12839656188582005	ST_FO_left
RadTract	0.6170595375356709	0.1274928961244411	ST_FO_left
RadTract	0.5750165383025674	0.12886501480673207	ST_FO_left
RadTract	0.5576602482849135	0.1289563675053838	ST_FO_left
RadTract	0.5772694953086377	0.1285856906075339	ST_FO_left
RadTract	0.5775369720781125	0.12875544150497076	ST_FO_left
RadTract	0.5905915355712282	0.12832351010452048	ST_FO_left
RadTract	0.561324426633874	0.12794684212297097	ST_FO_left
RadTract	0.6166623589883569	0.12749136054810578	ST_FO_left
RadTract	0.5869798625762227	0.12830149624617382	ST_FO_left
RadTract	0.6705746325008258	0.12467619808104269	ST_FO_right
RadTract	0.6557154994744161	0.12588752743791531	ST_FO_right
RadTract	0.6624035383540708	0.12533881956222603	ST_FO_right
RadTract	0.6619494348102128	0.1254195008883222	ST_FO_right
RadTract	0.6569477547567435	0.1257562676739551	ST_FO_right
RadTract	0.66159362411753	0.12544501349168968	ST_FO_right
RadTract	0.6355019989159502	0.12726298185609752	ST_FO_right
RadTract	0.6526642371596714	0.126044966611366	ST_FO_right
RadTract	0.64680962501513	0.12654461273070206	ST_FO_right
RadTract	0.6356170864089626	0.1272871293914809	ST_FO_right
RadTract	0.632745791940434	0.125917120134863	ST_PREM_left
RadTract	0.5967439726976873	0.1272849082513518	ST_PREM_left
RadTract	0.5986084725844856	0.127033438239678	ST_PREM_left
RadTract	0.6102520504489827	0.12675020861277742	ST_PREM_left
RadTract	0.603578979425562	0.12667622286123098	ST_PREM_left
RadTract	0.5900531052467757	0.1273828562573706	ST_PREM_left
RadTract	0.6015352188353618	0.12774035241437465	ST_PREM_left
RadTract	0.5970677262494595	0.1276318462637409	ST_PREM_left
RadTract	0.5807459861689938	0.12815176482671897	ST_PREM_left
RadTract	0.6033348383689563	0.12696571930012407	ST_PREM_left
RadTract	0.5628890979674476	0.12964337931291037	ST_PREM_right
RadTract	0.5736861080262006	0.129410314267365	ST_PREM_right
RadTract	0.5504680755072954	0.12960396896237025	ST_PREM_right
RadTract	0.5518412879239218	0.12970038722251687	ST_PREM_right
RadTract	0.5692336422251002	0.1294354258192295	ST_PREM_right
RadTract	0.5613233659196527	0.12969440593182724	ST_PREM_right
RadTract	0.5564445519301522	0.12966884895422148	ST_PREM_right
RadTract	0.5439317187612884	0.12972292320658468	ST_PREM_right
RadTract	0.535910479962578	0.12934087470967243	ST_PREM_right
RadTract	0.5567548108398865	0.1297940752130523	ST_PREM_right
RadTract	0.68591538871228	0.12314615109979432	T_PREM_left
RadTract	0.6987598718610077	0.12190846522300136	T_PREM_left
RadTract	0.702279321647327	0.12154140704632066	T_PREM_left
RadTract	0.7101987908093591	0.12061820630443443	T_PREM_left
RadTract	0.7094127426427979	0.12067627212006837	T_PREM_left
RadTract	0.6987849754309121	0.12187565823200597	T_PREM_left
RadTract	0.7080700552243181	0.12083396698463311	T_PREM_left
RadTract	0.6901826420246252	0.12280828179729841	T_PREM_left
RadTract	0.7051436036162813	0.12117822535383105	T_PREM_left
RadTract	0.70601910534884	0.12110982043519247	T_PREM_left
RadTract	0.5273932394082675	0.12881831921610737	T_PREM_right
RadTract	0.5367311191984678	0.1286293044227116	T_PREM_right
RadTract	0.5427615741894759	0.12949487903410445	T_PREM_right
RadTract	0.5095864404893946	0.1286644395120199	T_PREM_right
RadTract	0.5239623592594281	0.12881345594719895	T_PREM_right
RadTract	0.5020694534457831	0.12770194786011357	T_PREM_right
RadTract	0.5370318316802102	0.12933830696479348	T_PREM_right
RadTract	0.5252453520386752	0.12895751964026697	T_PREM_right
RadTract	0.4848373848491588	0.12723867479198248	T_PREM_right
RadTract	0.5256519002282775	0.12895456843033898	T_PREM_right
Centerline Tractometry	0.5927412497264242	0.12744215233794265	CC_1
Centerline Tractometry	0.583722821702543	0.12852846849703803	CC_1
Centerline Tractometry	0.5728100759365311	0.12808308627164555	CC_1
Centerline Tractometry	0.6088902701745194	0.12753592569417543	CC_1
Centerline Tractometry	0.5981916708240772	0.12840257409055755	CC_1
Centerline Tractometry	0.6005494617523541	0.1274753921550696	CC_1
Centerline Tractometry	0.5865602322445573	0.12833663806300227	CC_1
Centerline Tractometry	0.60520906146945	0.1278370919160004	CC_1
Centerline Tractometry	0.6353926274940191	0.12626116012747401	CC_1
Centerline Tractometry	0.6189734784908959	0.12744160657314824	CC_1
Centerline Tractometry	0.6321023509080714	0.12742911562246984	CC_2
Centerline Tractometry	0.6492130855834912	0.12604606445158628	CC_2
Centerline Tractometry	0.6431924716633143	0.12662701618756922	CC_2
Centerline Tractometry	0.6451240322603266	0.1266579919486348	CC_2
Centerline Tractometry	0.6498064373331806	0.1258453557476804	CC_2
Centerline Tractometry	0.6252401781104177	0.12779641528643704	CC_2
Centerline Tractometry	0.6420355270907001	0.1267164965359886	CC_2
Centerline Tractometry	0.641768639606904	0.1267986308144432	CC_2
Centerline Tractometry	0.6556005887671071	0.12574022109286054	CC_2
Centerline Tractometry	0.6296546349852544	0.12743879752274612	CC_2
Centerline Tractometry	0.6478579053086272	0.12603640819079875	CC_3
Centerline Tractometry	0.643447632362108	0.1266416311648919	CC_3
Centerline Tractometry	0.6561399030200773	0.12504517586737163	CC_3
Centerline Tractometry	0.6580442386187427	0.12513938000737912	CC_3
Centerline Tractometry	0.6217530211792808	0.12707359191041778	CC_3
Centerline Tractometry	0.6527926425090181	0.12565428960071556	CC_3
Centerline Tractometry	0.6247312709984586	0.12761541567399282	CC_3
Centerline Tractometry	0.637423070227885	0.126927775559443	CC_3
Centerline Tractometry	0.6141792269962613	0.12796567061005137	CC_3
Centerline Tractometry	0.6485296320535581	0.12587361041125478	CC_3
Centerline Tractometry	0.613584225246672	0.12673247222845163	CC_4
Centerline Tractometry	0.609430998713118	0.12748723983309673	CC_4
Centerline Tractometry	0.6192583391878866	0.12656995914829955	CC_4
Centerline Tractometry	0.5459215007833376	0.12895583066532956	CC_4
Centerline Tractometry	0.6158225679679156	0.1276064400418606	CC_4
Centerline Tractometry	0.5810231272235958	0.128507548942561	CC_4
Centerline Tractometry	0.6102090915230194	0.12741898650982675	CC_4
Centerline Tractometry	0.6086923880436764	0.1273375754700216	CC_4
Centerline Tractometry	0.6030912276694612	0.12710005834909466	CC_4
Centerline Tractometry	0.5779390416965582	0.12896794314934212	CC_4
Centerline Tractometry	0.6648151310647956	0.12172388099360565	CC_5
Centerline Tractometry	0.6827665996177422	0.12079750213944329	CC_5
Centerline Tractometry	0.6433190502270577	0.12325602812572911	CC_5
Centerline Tractometry	0.6807686854533298	0.1208159608314765	CC_5
Centerline Tractometry	0.6799243569331641	0.12017171584571318	CC_5
Centerline Tractometry	0.6647395846408108	0.11994888054612396	CC_5
Centerline Tractometry	0.6642198346723671	0.12212681980522655	CC_5
Centerline Tractometry	0.6843085245241253	0.11991822491784265	CC_5
Centerline Tractometry	0.674624792969209	0.12056373265165854	CC_5
Centerline Tractometry	0.6486012302634968	0.12313576428580641	CC_5
Centerline Tractometry	0.5651838942566921	0.12783298666420156	CC_6
Centerline Tractometry	0.5467931721589859	0.12816234328275367	CC_6
Centerline Tractometry	0.5382363316070798	0.12936050521184123	CC_6
Centerline Tractometry	0.5610851766484001	0.12744484704790848	CC_6
Centerline Tractometry	0.5505287719321817	0.1293256227483235	CC_6
Centerline Tractometry	0.5584662732359762	0.12803540539908626	CC_6
Centerline Tractometry	0.5505395558600984	0.12894164146206272	CC_6
Centerline Tractometry	0.5339264140116106	0.12733836610804145	CC_6
Centerline Tractometry	0.5420767063739144	0.12862475174092164	CC_6
Centerline Tractometry	0.5263353537582106	0.12813187090669842	CC_6
Centerline Tractometry	0.6030321223159069	0.12891150468485973	CST_left
Centerline Tractometry	0.5980230172628882	0.1290426948490518	CST_left
Centerline Tractometry	0.6030949401692358	0.12884594196940674	CST_left
Centerline Tractometry	0.6000181028560437	0.1288466853213313	CST_left
Centerline Tractometry	0.5397634654429325	0.13004018151075825	CST_left
Centerline Tractometry	0.5616315623295123	0.1296932532866053	CST_left
Centerline Tractometry	0.583231946732346	0.12951362867870891	CST_left
Centerline Tractometry	0.587099723283231	0.1293303920062741	CST_left
Centerline Tractometry	0.560735730241045	0.1298044350450301	CST_left
Centerline Tractometry	0.5716794724337463	0.1295549117066132	CST_left
Centerline Tractometry	0.45782081684659326	0.12585235810609147	CST_right
Centerline Tractometry	0.48827993285443266	0.12719787837061264	CST_right
Centerline Tractometry	0.48947883456735647	0.12794575937916813	CST_right
Centerline Tractometry	0.46669799309333615	0.12695292649145096	CST_right
Centerline Tractometry	0.41542430513495293	0.12253678824790593	CST_right
Centerline Tractometry	0.4628252076141839	0.1267885301527905	CST_right
Centerline Tractometry	0.47462647832624955	0.12806149418709517	CST_right
Centerline Tractometry	0.38216826251121266	0.1195349826942711	CST_right
Centerline Tractometry	0.4355333842711874	0.12398506724196068	CST_right
Centerline Tractometry	0.4807477422403156	0.12723415604696303	CST_right
Centerline Tractometry	0.5404484511156297	0.1264651788498682	ST_FO_left
Centerline Tractometry	0.5423745902843998	0.12842526711824642	ST_FO_left
Centerline Tractometry	0.5556642198346724	0.12768321379224673	ST_FO_left
Centerline Tractometry	0.5519196629191633	0.12689691841272116	ST_FO_left
Centerline Tractometry	0.5486956220434802	0.12644330522712627	ST_FO_left
Centerline Tractometry	0.5488768273896212	0.1276933182758292	ST_FO_left
Centerline Tractometry	0.5201137344930946	0.12620638781375176	ST_FO_left
Centerline Tractometry	0.5793253951838153	0.12795680791262826	ST_FO_left
Centerline Tractometry	0.5926441354466061	0.1269763491160636	ST_FO_left
Centerline Tractometry	0.5701658921684993	0.12711041108515136	ST_FO_left
Centerline Tractometry	0.49708268231998004	0.12897907109450385	ST_FO_right
Centerline Tractometry	0.5107158654208225	0.12918430761173633	ST_FO_right
Centerline Tractometry	0.49647070914284985	0.12832422554746836	ST_FO_right
Centerline Tractometry	0.505678238940964	0.12838236130215375	ST_FO_right
Centerline Tractometry	0.49648732699898374	0.1274343750162808	ST_FO_right
Centerline Tractometry	0.49020583630893133	0.12726322865531747	ST_FO_right
Centerline Tractometry	0.5094783654959565	0.12851730056121546	ST_FO_right
Centerline Tractometry	0.5099666476091679	0.128614664178487	ST_FO_right
Centerline Tractometry	0.4864982276054648	0.12693913218339198	ST_FO_right
Centerline Tractometry	0.519167164907708	0.128660001436934	ST_FO_right
Centerline Tractometry	0.5126350510185862	0.129731025634318	ST_PREM_left
Centerline Tractometry	0.5177715596352981	0.1296092381929556	ST_PREM_left
Centerline Tractometry	0.5356737049769535	0.12975480396258732	ST_PREM_left
Centerline Tractometry	0.5367358924124636	0.1299271580215004	ST_PREM_left
Centerline Tractometry	0.5244677306573164	0.12975325920837888	ST_PREM_left
Centerline Tractometry	0.5429002331096288	0.12975546486000294	ST_PREM_left
Centerline Tractometry	0.5295748339186708	0.12959331142728303	ST_PREM_left
Centerline Tractometry	0.5055127085938713	0.12957326146890258	ST_PREM_left
Centerline Tractometry	0.49508400208418557	0.12908374875317524	ST_PREM_left
Centerline Tractometry	0.5135565170340686	0.12973318277083623	ST_PREM_left
Centerline Tractometry	0.5397553922291369	0.13001382410353524	ST_PREM_right
Centerline Tractometry	0.5209387344430055	0.12942834443031898	ST_PREM_right
Centerline Tractometry	0.5148537115981675	0.12961530934139537	ST_PREM_right
Centerline Tractometry	0.5288722286041861	0.12967296618805052	ST_PREM_right
Centerline Tractometry	0.49810650725781913	0.1281013143535476	ST_PREM_right
Centerline Tractometry	0.5292958071498974	0.12881639047871457	ST_PREM_right
Centerline Tractometry	0.5272551108452256	0.12978552660836423	ST_PREM_right
Centerline Tractometry	0.541505806408576	0.12944718859343024	ST_PREM_right
Centerline Tractometry	0.4890870774482846	0.12848695101163815	ST_PREM_right
Centerline Tractometry	0.49276080222523694	0.128714242450581	ST_PREM_right
Centerline Tractometry	0.6204082123323585	0.1276778009628723	T_PREM_left
Centerline Tractometry	0.6126938735150148	0.12719621792883617	T_PREM_left
Centerline Tractometry	0.6165077893548844	0.12792385592008038	T_PREM_left
Centerline Tractometry	0.6092285790825506	0.12802201253043605	T_PREM_left
Centerline Tractometry	0.6198014837977671	0.12799069656912476	T_PREM_left
Centerline Tractometry	0.6066452685251087	0.12847124231939938	T_PREM_left
Centerline Tractometry	0.6134774466817265	0.12730381943012065	T_PREM_left
Centerline Tractometry	0.6008821724464396	0.12826133121434724	T_PREM_left
Centerline Tractometry	0.598265979748137	0.12874801864987756	T_PREM_left
Centerline Tractometry	0.6215064051228254	0.1272789385354698	T_PREM_left
Centerline Tractometry	0.5703931796546997	0.1292379637633837	T_PREM_right
Centerline Tractometry	0.603830545481717	0.1281604490013818	T_PREM_right
Centerline Tractometry	0.5818161289611636	0.12926592355911548	T_PREM_right
Centerline Tractometry	0.5765060167835633	0.12925628100192166	T_PREM_right
Centerline Tractometry	0.5544575984793603	0.1293336255070337	T_PREM_right
Centerline Tractometry	0.5998830385785299	0.12817229226642785	T_PREM_right
Centerline Tractometry	0.604962622198698	0.12858041646841462	T_PREM_right
Centerline Tractometry	0.5846121127199788	0.12839203871415322	T_PREM_right
Centerline Tractometry	0.5789134844945384	0.1288945380437172	T_PREM_right
Centerline Tractometry	0.5833000681567816	0.12829727221644394	T_PREM_right
Static Tractometry	0.6479463570889712	0.12628067832630474	CC_1
Static Tractometry	0.646440378608977	0.12636690811985885	CC_1
Static Tractometry	0.6287750082529459	0.12751645507305986	CC_1
Static Tractometry	0.6321154919787022	0.12746457665126565	CC_1
Static Tractometry	0.6237410942728621	0.12746348561666626	CC_1
Static Tractometry	0.6302646635196455	0.12740462887713966	CC_1
Static Tractometry	0.6399879950721574	0.1267518557322781	CC_1
Static Tractometry	0.6358050685404066	0.12702019317946633	CC_1
Static Tractometry	0.6342501204205285	0.12708755243817538	CC_1
Static Tractometry	0.6355345274854037	0.1269676216749681	CC_1
Static Tractometry	0.645718562581373	0.12644297153491424	CC_2
Static Tractometry	0.6373280184479417	0.12707899691770363	CC_2
Static Tractometry	0.6487467838260881	0.1262764168940519	CC_2
Static Tractometry	0.6271511726372503	0.12753966973793907	CC_2
Static Tractometry	0.6391297004814109	0.1269036011383613	CC_2
Static Tractometry	0.6436760984196654	0.1264906333799115	CC_2
Static Tractometry	0.6248889049174594	0.12751013913434972	CC_2
Static Tractometry	0.6420119556635598	0.12648448995110206	CC_2
Static Tractometry	0.6239361478324481	0.12776907275356086	CC_2
Static Tractometry	0.6279261422330558	0.12757018024638245	CC_2
Static Tractometry	0.5966455619893766	0.1289818106116125	CC_3
Static Tractometry	0.6002984260533099	0.1287398165536936	CC_3
Static Tractometry	0.5988972225669543	0.12842644088725974	CC_3
Static Tractometry	0.6071921256347638	0.12836721906768567	CC_3
Static Tractometry	0.6182312731788155	0.12779626935562388	CC_3
Static Tractometry	0.5847046305715045	0.12931083174510222	CC_3
Static Tractometry	0.6004472206871331	0.128689663589517	CC_3
Static Tractometry	0.5974432190838046	0.12900367999448492	CC_3
Static Tractometry	0.5927899247234689	0.1290443235720442	CC_3
Static Tractometry	0.5927207425848121	0.12896988116714436	CC_3
Static Tractometry	0.5833744949379771	0.12728426311086194	CC_4
Static Tractometry	0.5866670108095029	0.12722481495783566	CC_4
Static Tractometry	0.585529748378551	0.12718307196693968	CC_4
Static Tractometry	0.5776154060019218	0.12740581999038703	CC_4
Static Tractometry	0.5852942698214193	0.12736911678336155	CC_4
Static Tractometry	0.5814785861245144	0.12737410073639494	CC_4
Static Tractometry	0.6059339417825821	0.12669386878454642	CC_4
Static Tractometry	0.5874161107640219	0.1277318334879593	CC_4
Static Tractometry	0.5831909324491219	0.12730795308919218	CC_4
Static Tractometry	0.5801509844194045	0.1266873348431476	CC_4
Static Tractometry	0.5943937246260953	0.12560885235603692	CC_5
Static Tractometry	0.5864197465388011	0.12511288558127298	CC_5
Static Tractometry	0.591513237300982	0.12404761968595196	CC_5
Static Tractometry	0.6075425738277723	0.1255542504677679	CC_5
Static Tractometry	0.5892632267233041	0.12570965491794056	CC_5
Static Tractometry	0.6036887633474679	0.12432969625437401	CC_5
Static Tractometry	0.6029311187506107	0.12517304686861558	CC_5
Static Tractometry	0.5989602172059868	0.12425755250136411	CC_5
Static Tractometry	0.6000522814253972	0.12487624953522247	CC_5
Static Tractometry	0.5952749424297357	0.1251497100167564	CC_5
Static Tractometry	0.47955137445580936	0.12177117546013094	CC_6
Static Tractometry	0.48838211499108597	0.12268075317025601	CC_6
Static Tractometry	0.4726313927330941	0.12192478884557123	CC_6
Static Tractometry	0.4954326234915907	0.1234818168563489	CC_6
Static Tractometry	0.4951237199389171	0.12440523416565458	CC_6
Static Tractometry	0.4839491545459441	0.12160143249072769	CC_6
Static Tractometry	0.4794917976737122	0.12185369454283312	CC_6
Static Tractometry	0.4647725021388123	0.12013650378972368	CC_6
Static Tractometry	0.4640830378949584	0.12144570292967988	CC_6
Static Tractometry	0.46439129323338574	0.12165773790356932	CC_6
Static Tractometry	0.5847940252089342	0.1289885056645209	CST_left
Static Tractometry	0.6069793935048226	0.1277274851226446	CST_left
Static Tractometry	0.608654614831684	0.1282817258118616	CST_left
Static Tractometry	0.6142706252049976	0.12781170448312013	CST_left
Static Tractometry	0.599881035007223	0.1287581818275586	CST_left
Static Tractometry	0.5928744282897668	0.12848231647508151	CST_left
Static Tractometry	0.5897653570499605	0.12902530277851532	CST_left
Static Tractometry	0.5982665101052476	0.12844601744954703	CST_left
Static Tractometry	0.6288810207465095	0.12696020696256294	CST_left
Static Tractometry	0.6089447201712134	0.12758176536728738	CST_left
Static Tractometry	0.5606214088194146	0.12934328673577583	CST_right
Static Tractometry	0.5304957106484747	0.12908971061410857	CST_right
Static Tractometry	0.5520034004140792	0.12934368724901513	CST_right
Static Tractometry	0.5554077627073859	0.12943030527605498	CST_right
Static Tractometry	0.5392862029719091	0.12949383883137217	CST_right
Static Tractometry	0.561330378419227	0.12914188093535456	CST_right
Static Tractometry	0.5453997472435868	0.12938111011113296	CST_right
Static Tractometry	0.5281123447217505	0.12901418298644796	CST_right
Static Tractometry	0.5385596137303091	0.12902966583226416	CST_right
Static Tractometry	0.5450616151212592	0.12888288741398263	CST_right
Static Tractometry	0.5727385366551603	0.128993808136024	ST_FO_left
Static Tractometry	0.5611800516426397	0.12926100355802167	ST_FO_left
Static Tractometry	0.5687305690413583	0.12955378717442606	ST_FO_left
Static Tractometry	0.5554315109202297	0.12937419002022044	ST_FO_left
Static Tractometry	0.5788259166427122	0.1293534269445446	ST_FO_left
Static Tractometry	0.5682843029970245	0.12930971500887395	ST_FO_left
Static Tractometry	0.5778782274145362	0.129512329397521	ST_FO_left
Static Tractometry	0.5455471865203494	0.12958634134856867	ST_FO_left
Static Tractometry	0.5639679621876595	0.12938783995969555	ST_FO_left
Static Tractometry	0.5566735483448204	0.12963592245049965	ST_FO_left
Static Tractometry	0.5315304373713663	0.12934198913461226	ST_FO_right
Static Tractometry	0.5296294607010684	0.12901105258460144	ST_FO_right
Static Tractometry	0.5380147012633931	0.12945927074415575	ST_FO_right
Static Tractometry	0.5425334027747577	0.12949858440047118	ST_FO_right
Static Tractometry	0.5488526077482344	0.12951789346707626	ST_FO_right
Static Tractometry	0.5286258482620021	0.12955153290696209	ST_FO_right
Static Tractometry	0.5461153757715664	0.12973120784313064	ST_FO_right
Static Tractometry	0.5434007723649532	0.12973495852971811	ST_FO_right
Static Tractometry	0.5097791369062666	0.1288543379956093	ST_FO_right
Static Tractometry	0.5326674051594789	0.12934104425091858	ST_FO_right
Static Tractometry	0.40961035370222854	0.12118893360049504	ST_PREM_left
Static Tractometry	0.38729569612847564	0.11877497888478938	ST_PREM_left
Static Tractometry	0.4167656961249399	0.12001019766145704	ST_PREM_left
Static Tractometry	0.41946097096129825	0.12095871818370985	ST_PREM_left
Static Tractometry	0.42508723490541794	0.12169665302416943	ST_PREM_left
Static Tractometry	0.40915159480151037	0.12042330203993201	ST_PREM_left
Static Tractometry	0.4282141025727152	0.12266368486134094	ST_PREM_left
Static Tractometry	0.442695326693498	0.12356558098835885	ST_PREM_left
Static Tractometry	0.42512424204602817	0.12282125103277908	ST_PREM_left
Static Tractometry	0.41165488036381087	0.12061821463425998	ST_PREM_left
Static Tractometry	0.5040687229672561	0.12829911548076345	ST_PREM_right
Static Tractometry	0.48371774205999424	0.12729381508969922	ST_PREM_right
Static Tractometry	0.4943017253459667	0.12792443892672756	ST_PREM_right
Static Tractometry	0.5147261901773384	0.128823929248499	ST_PREM_right
Static Tractometry	0.5174997810803703	0.12930927685592708	ST_PREM_right
Static Tractometry	0.49840945902514006	0.12805610869599604	ST_PREM_right
Static Tractometry	0.48721650791899773	0.1277847399385606	ST_PREM_right
Static Tractometry	0.515448595490621	0.12842548468691423	ST_PREM_right
Static Tractometry	0.5030190283881305	0.1282407258284059	ST_PREM_right
Static Tractometry	0.5261549144834516	0.128779340824077	ST_PREM_right
Static Tractometry	0.5585553143019988	0.12783362397100045	T_PREM_left
Static Tractometry	0.5625123087046099	0.12834213173705938	T_PREM_left
Static Tractometry	0.5523501361073131	0.12730737541923864	T_PREM_left
Static Tractometry	0.5469583489346717	0.12737552684474746	T_PREM_left
Static Tractometry	0.5490800720201384	0.12777586007193253	T_PREM_left
Static Tractometry	0.5486470059750033	0.12780744371404112	T_PREM_left
Static Tractometry	0.5302208678080187	0.12720778371743346	T_PREM_left
Static Tractometry	0.5482188899295674	0.12754775865314155	T_PREM_left
Static Tractometry	0.538693911936441	0.12811212387996757	T_PREM_left
Static Tractometry	0.5566359519185314	0.12879500902902308	T_PREM_left
Static Tractometry	0.5145748026865299	0.12333975897238897	T_PREM_right
Static Tractometry	0.5301673606684103	0.12462668088031537	T_PREM_right
Static Tractometry	0.5097107208389919	0.12393330086240828	T_PREM_right
Static Tractometry	0.5310904177552246	0.12210456790159252	T_PREM_right
Static Tractometry	0.5016904838259348	0.12099097951302273	T_PREM_right
Static Tractometry	0.5041495140337795	0.12214041276691207	T_PREM_right
Static Tractometry	0.5208207594501681	0.1241101626112982	T_PREM_right
Static Tractometry	0.529629637486772	0.12323147108641935	T_PREM_right
Static Tractometry	0.48892838281506246	0.11867730971485119	T_PREM_right
Static Tractometry	0.5093941565724976	0.12300585608710118	T_PREM_right
