# Supplementary material for: Radiomic tractometry reveals tract-specific imaging biomarkers in white matter
Source: Nat Commun. 2024 Jan 5;15:303. doi: 10.1038/s41467-023-44591-3 (PMC10770385; doi:10.1038/s41467-023-44591-3)
Supplement: Supplementary file 6 — Source Data [file 41467_2023_44591_MOESM6_ESM.zip › S2.3_classification_pertract_ADNI.csv]

Features	AUROC	CI	Tract
RadTract	0.5736882716049384	0.08119070104384346	CC_1
RadTract	0.5923996913580247	0.08110214082781841	CC_1
RadTract	0.5796682098765432	0.0810623444715472	CC_1
RadTract	0.5976401748971193	0.0808831240509903	CC_1
RadTract	0.5892489711934156	0.08109461152673492	CC_1
RadTract	0.5856481481481481	0.08125127223597695	CC_1
RadTract	0.5877379115226338	0.08091067039166011	CC_1
RadTract	0.5901813271604938	0.08114309127267416	CC_1
RadTract	0.5857445987654322	0.08100455349062563	CC_1
RadTract	0.5754565329218108	0.08071480220580324	CC_1
RadTract	0.6586291152263376	0.07910482832226051	CC_2
RadTract	0.6523919753086419	0.079367188709624	CC_2
RadTract	0.6458333333333334	0.07971061039768657	CC_2
RadTract	0.6541602366255144	0.07931084483107453	CC_2
RadTract	0.6690457818930041	0.07848639072831576	CC_2
RadTract	0.6582754629629629	0.07914482206253881	CC_2
RadTract	0.6649627057613169	0.0787683406746702	CC_2
RadTract	0.6554140946502058	0.07917128778334437	CC_2
RadTract	0.654931841563786	0.07925838210455216	CC_2
RadTract	0.6599472736625516	0.07904496410011141	CC_2
RadTract	0.6734503600823045	0.07820605561902483	CC_3
RadTract	0.6761831275720164	0.0780602446592108	CC_3
RadTract	0.6806520061728395	0.07788821084970232	CC_3
RadTract	0.6858924897119342	0.07742081082419272	CC_3
RadTract	0.6831275720164608	0.07780456821264048	CC_3
RadTract	0.6840920781893004	0.077751896986891	CC_3
RadTract	0.675025720164609	0.07815155263692564	CC_3
RadTract	0.676536779835391	0.0781340145997933	CC_3
RadTract	0.6717785493827159	0.07845036035891995	CC_3
RadTract	0.6880465534979423	0.07743793884035866	CC_3
RadTract	0.682934670781893	0.07802383257124101	CC_4
RadTract	0.6813593106995884	0.07816117808557677	CC_4
RadTract	0.6806841563786008	0.078135559927479	CC_4
RadTract	0.6876286008230452	0.07775070037654785	CC_4
RadTract	0.693479938271605	0.07727890454740938	CC_4
RadTract	0.690650720164609	0.07756884910536821	CC_4
RadTract	0.6824202674897121	0.07806489305990427	CC_4
RadTract	0.6915187757201645	0.0774135635278197	CC_4
RadTract	0.6817129629629629	0.07808687024847694	CC_4
RadTract	0.6856995884773662	0.07776798093805226	CC_4
RadTract	0.6336805555555556	0.08023545529552056	CC_5
RadTract	0.6298546810699589	0.08039421682866821	CC_5
RadTract	0.6243891460905351	0.08040317397863006	CC_5
RadTract	0.6377957818930042	0.08017263346760073	CC_5
RadTract	0.641235853909465	0.07992616835330701	CC_5
RadTract	0.6279899691358025	0.08052237932302453	CC_5
RadTract	0.6236175411522632	0.08071018243952932	CC_5
RadTract	0.6229745370370371	0.08055061441388733	CC_5
RadTract	0.6402070473251029	0.08006448284484735	CC_5
RadTract	0.6397247942386831	0.0799380756891882	CC_5
RadTract	0.6324266975308641	0.0800097125193937	CC_6
RadTract	0.6390817901234569	0.07984039801494858	CC_6
RadTract	0.6467013888888888	0.07954878187469594	CC_6
RadTract	0.6428755144032922	0.07959933029380406	CC_6
RadTract	0.6371206275720165	0.07999010114710603	CC_6
RadTract	0.6299832818930041	0.07993286212327422	CC_6
RadTract	0.6386316872427984	0.07988854615271523	CC_6
RadTract	0.6372492283950618	0.08011616833841473	CC_6
RadTract	0.6174447016460904	0.08061179054699685	CC_6
RadTract	0.6328446502057614	0.0799969564346027	CC_6
RadTract	0.6157085905349794	0.08084162774266368	ICP_left
RadTract	0.6153870884773662	0.08082687962457746	ICP_left
RadTract	0.6038130144032922	0.0812106679549558	ICP_left
RadTract	0.623167438271605	0.08070427941814284	ICP_left
RadTract	0.6113361625514403	0.08085854925032976	ICP_left
RadTract	0.6129758230452674	0.08095282074564969	ICP_left
RadTract	0.6159336419753088	0.0807567135752707	ICP_left
RadTract	0.5882523148148148	0.08148158775785719	ICP_left
RadTract	0.6012731481481481	0.08117033489158687	ICP_left
RadTract	0.613843878600823	0.08103207745688323	ICP_left
RadTract	0.5445923353909465	0.08067059365315848	ICP_right
RadTract	0.5716949588477367	0.08081616788947432	ICP_right
RadTract	0.5628215020576132	0.0802117237864583	ICP_right
RadTract	0.5659400720164609	0.08055858616163708	ICP_right
RadTract	0.5615033436213992	0.08058717083017752	ICP_right
RadTract	0.5660365226337448	0.08048603982896102	ICP_right
RadTract	0.5630465534979423	0.08077709246580383	ICP_right
RadTract	0.5579668209876543	0.08047335595827515	ICP_right
RadTract	0.5687692901234568	0.08032432392397204	ICP_right
RadTract	0.5738811728395062	0.08016089105095886	ICP_right
RadTract	0.6152584876543209	0.08077645621661356	SCP_left
RadTract	0.6161908436213992	0.08059470963260074	SCP_left
RadTract	0.6156121399176955	0.08046716828108513	SCP_left
RadTract	0.6193415637860082	0.08051844851385026	SCP_left
RadTract	0.6329411008230452	0.08030204193622514	SCP_left
RadTract	0.6186664094650206	0.08049708826495461	SCP_left
RadTract	0.625514403292181	0.08034895675782872	SCP_left
RadTract	0.6250643004115226	0.08039929531495371	SCP_left
RadTract	0.6246463477366255	0.08030341157328735	SCP_left
RadTract	0.6265753600823046	0.08030470315704452	SCP_left
RadTract	0.6286008230452674	0.07976667182450425	SCP_right
RadTract	0.6235853909465021	0.07989634292744752	SCP_right
RadTract	0.6011766975308643	0.0806645946122887	SCP_right
RadTract	0.629854681069959	0.07974171291764376	SCP_right
RadTract	0.6156764403292181	0.08026266032370988	SCP_right
RadTract	0.6265753600823045	0.08006245927267519	SCP_right
RadTract	0.6140046296296297	0.08018940475230951	SCP_right
RadTract	0.6216242283950618	0.07992385315462536	SCP_right
RadTract	0.6157407407407407	0.08000975685669709	SCP_right
RadTract	0.6231352880658436	0.07982758492368724	SCP_right
Centerline Tractometry	0.5620820473251029	0.08189093447760509	CC_1
Centerline Tractometry	0.5548161008230453	0.081766822393807	CC_1
Centerline Tractometry	0.5504115226337448	0.08159794523551828	CC_1
Centerline Tractometry	0.5521797839506172	0.08188641280422942	CC_1
Centerline Tractometry	0.5693479938271605	0.08169179133327026	CC_1
Centerline Tractometry	0.5284529320987654	0.08158211241466823	CC_1
Centerline Tractometry	0.5209619341563786	0.08163214740295249	CC_1
Centerline Tractometry	0.5517296810699589	0.08161352059469129	CC_1
Centerline Tractometry	0.544945987654321	0.0817843054130874	CC_1
Centerline Tractometry	0.5345614711934156	0.08172472783561763	CC_1
Centerline Tractometry	0.5991512345679013	0.08121014910295377	CC_2
Centerline Tractometry	0.6007265946502058	0.0811926859611305	CC_2
Centerline Tractometry	0.5988297325102881	0.08129380750723125	CC_2
Centerline Tractometry	0.5998906893004116	0.08112665241664518	CC_2
Centerline Tractometry	0.5968685699588476	0.08141957556445656	CC_2
Centerline Tractometry	0.6008873456790125	0.08118539417633808	CC_2
Centerline Tractometry	0.591820987654321	0.08144676990999311	CC_2
Centerline Tractometry	0.6079925411522633	0.08100204499973263	CC_2
Centerline Tractometry	0.5991512345679013	0.08131576215226322	CC_2
Centerline Tractometry	0.5864519032921811	0.08124349333635406	CC_2
Centerline Tractometry	0.5617605452674896	0.08185953123063061	CC_3
Centerline Tractometry	0.5816615226337449	0.08159180421953671	CC_3
Centerline Tractometry	0.5805362654320988	0.08162436285017372	CC_3
Centerline Tractometry	0.5805684156378601	0.08174347947540589	CC_3
Centerline Tractometry	0.5860661008230453	0.08178717677597014	CC_3
Centerline Tractometry	0.5818544238683127	0.0817377575137812	CC_3
Centerline Tractometry	0.5782536008230452	0.08175955770358018	CC_3
Centerline Tractometry	0.5829796810699588	0.0818436643950633	CC_3
Centerline Tractometry	0.5982831790123456	0.08149786928825287	CC_3
Centerline Tractometry	0.5690264917695473	0.08201453065160014	CC_3
Centerline Tractometry	0.5466820987654321	0.08182488383596354	CC_4
Centerline Tractometry	0.5642039609053499	0.08200671819590488	CC_4
Centerline Tractometry	0.5599279835390947	0.08206283403877485	CC_4
Centerline Tractometry	0.5735918209876544	0.08179648116923105	CC_4
Centerline Tractometry	0.584619341563786	0.08163811533831966	CC_4
Centerline Tractometry	0.5666795267489712	0.0819227235352743	CC_4
Centerline Tractometry	0.5630465534979424	0.08195702405845234	CC_4
Centerline Tractometry	0.5643968621399177	0.08207332997191535	CC_4
Centerline Tractometry	0.5624678497942386	0.08192564516101059	CC_4
Centerline Tractometry	0.5502507716049383	0.08193911455013997	CC_4
Centerline Tractometry	0.6064493312757201	0.08135497895105759	CC_5
Centerline Tractometry	0.6079925411522633	0.08123568529176639	CC_5
Centerline Tractometry	0.6096000514403292	0.08122875648255312	CC_5
Centerline Tractometry	0.5989904835390946	0.08146427287214641	CC_5
Centerline Tractometry	0.6042631172839508	0.0814301442781673	CC_5
Centerline Tractometry	0.612011316872428	0.0810201964951145	CC_5
Centerline Tractometry	0.5985082304526749	0.08151102749628858	CC_5
Centerline Tractometry	0.6005015432098766	0.08153670035097405	CC_5
Centerline Tractometry	0.5938464506172839	0.08163779438627206	CC_5
Centerline Tractometry	0.5988940329218105	0.0815322221305913	CC_5
Centerline Tractometry	0.5184863683127573	0.08054823358254587	CC_6
Centerline Tractometry	0.5212191358024691	0.08071929068598549	CC_6
Centerline Tractometry	0.51684670781893	0.08051770079807152	CC_6
Centerline Tractometry	0.5236947016460904	0.08039818289566641	CC_6
Centerline Tractometry	0.5360082304526749	0.08075275430238232	CC_6
Centerline Tractometry	0.5370691872427983	0.08043471370931737	CC_6
Centerline Tractometry	0.5155928497942386	0.0798640334459777	CC_6
Centerline Tractometry	0.5375192901234568	0.08042282512253845	CC_6
Centerline Tractometry	0.5330182613168724	0.08081970895801455	CC_6
Centerline Tractometry	0.5045974794238683	0.0795468681115778	CC_6
Centerline Tractometry	0.5494470164609053	0.08183427600698373	ICP_left
Centerline Tractometry	0.544945987654321	0.08178028448717822	ICP_left
Centerline Tractometry	0.5719843106995884	0.08180738422185829	ICP_left
Centerline Tractometry	0.5688978909465021	0.08190151986803618	ICP_left
Centerline Tractometry	0.5632716049382716	0.08197516986885	ICP_left
Centerline Tractometry	0.5569701646090535	0.08199695912700156	ICP_left
Centerline Tractometry	0.5436599794238683	0.08163262913736213	ICP_left
Centerline Tractometry	0.5514081790123457	0.08185892047083371	ICP_left
Centerline Tractometry	0.5684156378600823	0.08140844509706352	ICP_left
Centerline Tractometry	0.559252829218107	0.08174038119395899	ICP_left
Centerline Tractometry	0.5061406893004115	0.08148757518581151	ICP_right
Centerline Tractometry	0.5181005658436214	0.08152772169081374	ICP_right
Centerline Tractometry	0.4876864711934156	0.08097311671967167	ICP_right
Centerline Tractometry	0.5087127057613169	0.08121031341460555	ICP_right
Centerline Tractometry	0.5058191872427983	0.08114623124427023	ICP_right
Centerline Tractometry	0.4986496913580247	0.08127536759030213	ICP_right
Centerline Tractometry	0.4982317386831276	0.0811097717532897	ICP_right
Centerline Tractometry	0.5027327674897119	0.08078011853289196	ICP_right
Centerline Tractometry	0.5203510802469136	0.0811849556490789	ICP_right
Centerline Tractometry	0.5053369341563786	0.08104247754227156	ICP_right
Centerline Tractometry	0.4958204732510288	0.08135102868685012	SCP_left
Centerline Tractometry	0.5058191872427984	0.08178210723029489	SCP_left
Centerline Tractometry	0.4813850308641975	0.08134265349736536	SCP_left
Centerline Tractometry	0.48013117283950624	0.08127408314161289	SCP_left
Centerline Tractometry	0.4943737139917696	0.08138975763398248	SCP_left
Centerline Tractometry	0.4791666666666667	0.08123820314431535	SCP_left
Centerline Tractometry	0.4817708333333333	0.08137678530919101	SCP_left
Centerline Tractometry	0.46669238683127573	0.08071754436129219	SCP_left
Centerline Tractometry	0.4743441358024691	0.08107057435473153	SCP_left
Centerline Tractometry	0.4770447530864197	0.0810290645029465	SCP_left
Centerline Tractometry	0.536233281893004	0.08160239495146199	SCP_right
Centerline Tractometry	0.5538515946502057	0.08148214219329014	SCP_right
Centerline Tractometry	0.536522633744856	0.0819326055407269	SCP_right
Centerline Tractometry	0.5384837962962963	0.08141891299212395	SCP_right
Centerline Tractometry	0.5402199074074074	0.08135357580515984	SCP_right
Centerline Tractometry	0.5568094135802468	0.0816708063708888	SCP_right
Centerline Tractometry	0.5481288580246914	0.08163410388215414	SCP_right
Centerline Tractometry	0.5556198559670782	0.08168136320323949	SCP_right
Centerline Tractometry	0.5400270061728395	0.08174472113655329	SCP_right
Centerline Tractometry	0.5534336419753086	0.08191287634799505	SCP_right
Static Tractometry	0.5649434156378601	0.0818582205878286	CC_1
Static Tractometry	0.5809863683127573	0.0818553441196877	CC_1
Static Tractometry	0.5687049897119342	0.08204887688745649	CC_1
Static Tractometry	0.5685442386831275	0.08194274663013201	CC_1
Static Tractometry	0.5742669753086419	0.08172272365145805	CC_1
Static Tractometry	0.5754243827160495	0.0819817102437223	CC_1
Static Tractometry	0.5664544753086419	0.08197791212309419	CC_1
Static Tractometry	0.5641396604938271	0.08191049961570163	CC_1
Static Tractometry	0.5679976851851852	0.08191972009347487	CC_1
Static Tractometry	0.5846514917695473	0.08177151536360516	CC_1
Static Tractometry	0.5568737139917695	0.08060088489310657	CC_2
Static Tractometry	0.5614390432098766	0.08086413928679348	CC_2
Static Tractometry	0.5703768004115227	0.08083504051112289	CC_2
Static Tractometry	0.5732381687242798	0.08052167987984449	CC_2
Static Tractometry	0.586548353909465	0.08059256109808666	CC_2
Static Tractometry	0.5819830246913581	0.08036007832277758	CC_2
Static Tractometry	0.5855516975308641	0.08035439658166776	CC_2
Static Tractometry	0.5805684156378601	0.08073875459067004	CC_2
Static Tractometry	0.5735918209876543	0.08059349321082881	CC_2
Static Tractometry	0.5816615226337448	0.08069624555164445	CC_2
Static Tractometry	0.5814686213991769	0.08181827253838242	CC_3
Static Tractometry	0.5841370884773663	0.08152589085392714	CC_3
Static Tractometry	0.5804719650205761	0.0817514840712053	CC_3
Static Tractometry	0.5748135288065842	0.08176984918034935	CC_3
Static Tractometry	0.5918852880658436	0.0814681400099625	CC_3
Static Tractometry	0.5882523148148148	0.08156417293450358	CC_3
Static Tractometry	0.5767425411522633	0.08180508007020876	CC_3
Static Tractometry	0.5874485596707819	0.0816361789465404	CC_3
Static Tractometry	0.5707626028806585	0.081752259918496	CC_3
Static Tractometry	0.5781571502057614	0.08172356414342508	CC_3
Static Tractometry	0.5585776748971193	0.08201018599815885	CC_4
Static Tractometry	0.568897890946502	0.08196396322540328	CC_4
Static Tractometry	0.56909079218107	0.08194030265320035	CC_4
Static Tractometry	0.5635609567901234	0.08203783706859141	CC_4
Static Tractometry	0.5661329732510288	0.08203915309745652	CC_4
Static Tractometry	0.567161779835391	0.08186744395648321	CC_4
Static Tractometry	0.5597029320987654	0.08204351694185263	CC_4
Static Tractometry	0.5790252057613169	0.08185750159138594	CC_4
Static Tractometry	0.5685120884773662	0.08196502403260925	CC_4
Static Tractometry	0.5685442386831275	0.08198075395058402	CC_4
Static Tractometry	0.4457947530864197	0.08017394950644446	CC_5
Static Tractometry	0.449877829218107	0.08033072399536823	CC_5
Static Tractometry	0.4452803497942387	0.08002196458384175	CC_5
Static Tractometry	0.46601723251028804	0.08087191775343888	CC_5
Static Tractometry	0.45212834362139914	0.08043350025639512	CC_5
Static Tractometry	0.44020061728395066	0.08001987781525394	CC_5
Static Tractometry	0.46392746913580246	0.08070868389505531	CC_5
Static Tractometry	0.4481738683127572	0.08024626276791985	CC_5
Static Tractometry	0.44630915637860086	0.08024164644636894	CC_5
Static Tractometry	0.4741512345679012	0.08118444942554981	CC_5
Static Tractometry	0.6141653806584363	0.07991125310297131	CC_6
Static Tractometry	0.6034272119341564	0.07991485392784947	CC_6
Static Tractometry	0.6117541152263374	0.07985119469868573	CC_6
Static Tractometry	0.6059349279835392	0.08004536958031971	CC_6
Static Tractometry	0.6177019032921811	0.07977262486627523	CC_6
Static Tractometry	0.6152906378600823	0.07967881353929751	CC_6
Static Tractometry	0.6204668209876543	0.07954411837190867	CC_6
Static Tractometry	0.601466049382716	0.07990849666844657	CC_6
Static Tractometry	0.6038451646090535	0.07992143445484534	CC_6
Static Tractometry	0.6158693415637861	0.07944923482958188	CC_6
Static Tractometry	0.5766139403292181	0.08121484856418398	ICP_left
Static Tractometry	0.5716949588477365	0.08142254920514042	ICP_left
Static Tractometry	0.5821759259259259	0.0812352185088484	ICP_left
Static Tractometry	0.5803112139917695	0.08115302219018256	ICP_left
Static Tractometry	0.5849729938271606	0.08107085832631222	ICP_left
Static Tractometry	0.5750707304526749	0.08163729876091008	ICP_left
Static Tractometry	0.5824009773662552	0.08110419075917563	ICP_left
Static Tractometry	0.583204732510288	0.08120780189910992	ICP_left
Static Tractometry	0.5797325102880658	0.0812686115698042	ICP_left
Static Tractometry	0.5949395576131686	0.08102652297626023	ICP_left
Static Tractometry	0.5121849279835391	0.08136210449339254	ICP_right
Static Tractometry	0.5210262345679012	0.08131691114911033	ICP_right
Static Tractometry	0.5162680041152264	0.08142760099688806	ICP_right
Static Tractometry	0.520383230452675	0.08150235846701198	ICP_right
Static Tractometry	0.5166859567901235	0.08141603895093563	ICP_right
Static Tractometry	0.5206725823045267	0.08169254058169606	ICP_right
Static Tractometry	0.5045974794238683	0.08113828752810681	ICP_right
Static Tractometry	0.51684670781893	0.08132154279741233	ICP_right
Static Tractometry	0.5216049382716049	0.0814044385622959	ICP_right
Static Tractometry	0.528002829218107	0.08155202990806115	ICP_right
Static Tractometry	0.49707433127572015	0.0817713208035224	SCP_left
Static Tractometry	0.47845936213991774	0.08120464830199114	SCP_left
Static Tractometry	0.46865354938271603	0.08106513317866393	SCP_left
Static Tractometry	0.49630272633744854	0.08170838330310143	SCP_left
Static Tractometry	0.49067644032921814	0.08136794506385553	SCP_left
Static Tractometry	0.48347479423868306	0.08132371967670599	SCP_left
Static Tractometry	0.47382973251028804	0.08119141779216582	SCP_left
Static Tractometry	0.4644097222222222	0.08093049611269204	SCP_left
Static Tractometry	0.4920588991769548	0.08162648605346479	SCP_left
Static Tractometry	0.48942258230452673	0.08160570137448137	SCP_left
Static Tractometry	0.4445730452674897	0.07960492157043486	SCP_right
Static Tractometry	0.4676568930041152	0.08078087016524882	SCP_right
Static Tractometry	0.4383359053497942	0.07946802053580665	SCP_right
Static Tractometry	0.44759516460905346	0.0798311801326213	SCP_right
Static Tractometry	0.45675797325102885	0.0802393458571809	SCP_right
Static Tractometry	0.44936342592592593	0.07976384875699416	SCP_right
Static Tractometry	0.4489133230452675	0.0799099837946719	SCP_right
Static Tractometry	0.45955504115226337	0.08028146436751121	SCP_right
Static Tractometry	0.4565972222222222	0.08010539207920037	SCP_right
Static Tractometry	0.4417116769547325	0.07965170157777285	SCP_right
