# Supplementary material for: Radiomic tractometry reveals tract-specific imaging biomarkers in white matter
Source: Nat Commun. 2024 Jan 5;15:303. doi: 10.1038/s41467-023-44591-3 (PMC10770385; doi:10.1038/s41467-023-44591-3)
Supplement: Supplementary file 6 — Source Data [file 41467_2023_44591_MOESM6_ESM.zip › S2.4_classification_pertract_PPMI.csv]

Features	AUROC	CI	Tract
RadTract	0.6344871101496304	0.10328775333052664	CC_1
RadTract	0.6366504416801875	0.10267671604023354	CC_1
RadTract	0.6279971155579592	0.10293496356969867	CC_1
RadTract	0.6205155940147827	0.10236529240486358	CC_1
RadTract	0.6319632233639806	0.10253933405211957	CC_1
RadTract	0.6388137732107445	0.10313186725890755	CC_1
RadTract	0.6042906075356048	0.10274645933728355	CC_1
RadTract	0.6114115738236885	0.10422557956967371	CC_1
RadTract	0.6215972597800614	0.10385280404785013	CC_1
RadTract	0.6169100414638544	0.10298921865347532	CC_1
RadTract	0.5863529835947359	0.10553742087741191	CC_2
RadTract	0.5842797908779519	0.10587896947033049	CC_2
RadTract	0.5910402019109429	0.10569265993505444	CC_2
RadTract	0.6041103299080585	0.10549625075591074	CC_2
RadTract	0.6061835226248422	0.10506219573828479	CC_2
RadTract	0.5985217234541194	0.10536840821236215	CC_2
RadTract	0.5996935280331711	0.10565161813910878	CC_2
RadTract	0.5861727059671895	0.10581274527053824	CC_2
RadTract	0.5943753380205516	0.10512259949540115	CC_2
RadTract	0.6153776816297097	0.10510442536644526	CC_2
RadTract	0.5605732828555976	0.10452334940531327	CC_3
RadTract	0.583829096809086	0.10466341253302902	CC_3
RadTract	0.5694068866053723	0.10491219263722956	CC_3
RadTract	0.5726518839012079	0.10493454089752613	CC_3
RadTract	0.5737335496664864	0.10417743677824415	CC_3
RadTract	0.5591310618352262	0.10443092370748536	CC_3
RadTract	0.555164954029205	0.1049235222803479	CC_3
RadTract	0.5581395348837209	0.10471129809629254	CC_3
RadTract	0.5803136830719308	0.10483606215544189	CC_3
RadTract	0.5727420227149812	0.10459146840162131	CC_3
RadTract	0.46484586262844785	0.10289122211533497	CC_4
RadTract	0.4720569677303047	0.10400306067158138	CC_4
RadTract	0.4689922480620155	0.10280981405451856	CC_4
RadTract	0.4267171444023797	0.10088043515508438	CC_4
RadTract	0.46727961060032447	0.10207476444455116	CC_4
RadTract	0.4870200108166577	0.10369674255335487	CC_4
RadTract	0.4789075175770687	0.10331516774431893	CC_4
RadTract	0.455471425996034	0.10276760804158935	CC_4
RadTract	0.464485307373355	0.1025977917524622	CC_4
RadTract	0.4890030647196683	0.1037828226593086	CC_4
RadTract	0.6013160266810889	0.10516280241317277	CC_5
RadTract	0.6211465657111952	0.10437191646007715	CC_5
RadTract	0.6145664323057508	0.1047613953652976	CC_5
RadTract	0.6052821344871101	0.10497904831720117	CC_5
RadTract	0.6006850549846764	0.10513222430950059	CC_5
RadTract	0.616369208581215	0.1047339431290385	CC_5
RadTract	0.6061835226248422	0.10507502996365692	CC_5
RadTract	0.5925725617450874	0.10565293173524276	CC_5
RadTract	0.6237605913106185	0.10459582986114879	CC_5
RadTract	0.612493239588967	0.10478474886073741	CC_5
RadTract	0.5477735712998018	0.10593959780380674	CC_6
RadTract	0.5468721831620696	0.10554596386414544	CC_6
RadTract	0.5366864972056968	0.10508026364417211	CC_6
RadTract	0.5411934378943573	0.10494997875136236	CC_6
RadTract	0.5382188570398414	0.10556275564878426	CC_6
RadTract	0.5374076077158825	0.10521847118796407	CC_6
RadTract	0.5348837209302325	0.10527171819908554	CC_6
RadTract	0.5127095727420227	0.10472875449118857	CC_6
RadTract	0.5368667748332433	0.10504833326369556	CC_6
RadTract	0.517577068685776	0.10473603445377788	CC_6
RadTract	0.6000540832882639	0.10459993925211919	CST_left
RadTract	0.5741842437353524	0.10536712465513776	CST_left
RadTract	0.5742743825491258	0.10541727319018318	CST_left
RadTract	0.5700378583017847	0.1055510536481371	CST_left
RadTract	0.5904993690283036	0.1047646089073318	CST_left
RadTract	0.5747250766179917	0.1045243602554975	CST_left
RadTract	0.5548043987741121	0.10578101138062485	CST_left
RadTract	0.5658013340544439	0.1053766733784397	CST_left
RadTract	0.5664323057508563	0.10512833926024046	CST_left
RadTract	0.5794122949341987	0.10463437978541229	CST_left
RadTract	0.5404723273841717	0.10566988711589381	CST_right
RadTract	0.5365963583919237	0.10582942377602605	CST_right
RadTract	0.5314584460068505	0.10627366917785552	CST_right
RadTract	0.5479538489273481	0.10577612878609816	CST_right
RadTract	0.5416441319632234	0.10562851933422507	CST_right
RadTract	0.544438435190193	0.10535519683439365	CST_right
RadTract	0.4979268072832162	0.1054638704558501	CST_right
RadTract	0.5317288624481702	0.10615298917740035	CST_right
RadTract	0.5326302505859023	0.1060290285604345	CST_right
RadTract	0.5416441319632234	0.10620727126003054	CST_right
Centerline Tractometry	0.49233820082927704	0.10553010428703219	CC_1
Centerline Tractometry	0.4784568235082027	0.10492455053961697	CC_1
Centerline Tractometry	0.4847665404723273	0.10503669211727523	CC_1
Centerline Tractometry	0.43392824950423653	0.10313118621769174	CC_1
Centerline Tractometry	0.4499729583558681	0.10283420851560376	CC_1
Centerline Tractometry	0.4844961240310077	0.10464714290881305	CC_1
Centerline Tractometry	0.4289706147467099	0.10273864640501695	CC_1
Centerline Tractometry	0.4789075175770686	0.10466794867760026	CC_1
Centerline Tractometry	0.4554714259960339	0.10337986826312756	CC_1
Centerline Tractometry	0.4528574003966107	0.10412725753211605	CC_1
Centerline Tractometry	0.6001442221020372	0.10551796493514382	CC_2
Centerline Tractometry	0.5974400576888408	0.10561950979074303	CC_2
Centerline Tractometry	0.5794122949341987	0.10615830286321531	CC_2
Centerline Tractometry	0.6109608797548224	0.10521388268159215	CC_2
Centerline Tractometry	0.5747250766179917	0.10589615977270633	CC_2
Centerline Tractometry	0.5901388137732108	0.10572135724722792	CC_2
Centerline Tractometry	0.5841896520641788	0.10606423769325468	CC_2
Centerline Tractometry	0.5877952046151073	0.10557640348486569	CC_2
Centerline Tractometry	0.5837389579953128	0.105454308360789	CC_2
Centerline Tractometry	0.610780602127276	0.10530892424314064	CC_2
Centerline Tractometry	0.5075716603569498	0.10574770748761825	CC_3
Centerline Tractometry	0.5446187128177393	0.10639317276368992	CC_3
Centerline Tractometry	0.5255092842978186	0.10618354152957338	CC_3
Centerline Tractometry	0.5214530376780241	0.10631822465664365	CC_3
Centerline Tractometry	0.5301965026140255	0.10603001222993125	CC_3
Centerline Tractometry	0.540201910942852	0.1061948918112654	CC_3
Centerline Tractometry	0.4830539030106364	0.10547377364072114	CC_3
Centerline Tractometry	0.5155038759689923	0.10558745734500224	CC_3
Centerline Tractometry	0.5082026320533621	0.1057750554611313	CC_3
Centerline Tractometry	0.535514692626645	0.10642150503632697	CC_3
Centerline Tractometry	0.5751757706868579	0.10599065142440417	CC_4
Centerline Tractometry	0.5701279971155578	0.1054120082528538	CC_4
Centerline Tractometry	0.5610239769244637	0.10569029082103343	CC_4
Centerline Tractometry	0.5799531278168379	0.10565643038778472	CC_4
Centerline Tractometry	0.5513791238507301	0.10612416957883636	CC_4
Centerline Tractometry	0.5416441319632234	0.10541587174869033	CC_4
Centerline Tractometry	0.5578691184424014	0.10554516314827062	CC_4
Centerline Tractometry	0.5809446547683432	0.10552901469242587	CC_4
Centerline Tractometry	0.5707589688119704	0.1056160948163164	CC_4
Centerline Tractometry	0.5630070308274743	0.10602094908338666	CC_4
Centerline Tractometry	0.4900847304849468	0.10577923202052092	CC_5
Centerline Tractometry	0.4771047413016045	0.1052038274408143	CC_5
Centerline Tractometry	0.49810708491076255	0.10594474157640632	CC_5
Centerline Tractometry	0.4663782224625924	0.1047356416267935	CC_5
Centerline Tractometry	0.5187488732648278	0.10619032656571475	CC_5
Centerline Tractometry	0.511988462231837	0.10627027243165554	CC_5
Centerline Tractometry	0.48341445826572926	0.10525959702765603	CC_5
Centerline Tractometry	0.48990445285740036	0.10577140323109124	CC_5
Centerline Tractometry	0.47566252028123307	0.10524525214591307	CC_5
Centerline Tractometry	0.4833243194519561	0.10538565012086787	CC_5
Centerline Tractometry	0.5086533261222282	0.10422937317328157	CC_6
Centerline Tractometry	0.4670091941590048	0.1038038376327966	CC_6
Centerline Tractometry	0.49071570218135924	0.10456506976519991	CC_6
Centerline Tractometry	0.5088336037497746	0.1045406557122423	CC_6
Centerline Tractometry	0.4798089057148008	0.10324341421919858	CC_6
Centerline Tractometry	0.5177573463133226	0.10494258742068002	CC_6
Centerline Tractometry	0.4954029204975663	0.10443968897074607	CC_6
Centerline Tractometry	0.5023436091581035	0.10378493239387304	CC_6
Centerline Tractometry	0.49603389219397875	0.10410981520508883	CC_6
Centerline Tractometry	0.5209122047953849	0.10521989865912107	CC_6
Centerline Tractometry	0.512889850369569	0.10317241061291971	CST_left
Centerline Tractometry	0.5373174689021094	0.10391337112449545	CST_left
Centerline Tractometry	0.5638182801514331	0.10389992231642248	CST_left
Centerline Tractometry	0.5733729944113934	0.10410203484875563	CST_left
Centerline Tractometry	0.5405624661979449	0.1051417595389404	CST_left
Centerline Tractometry	0.5572381467459888	0.10394035787899714	CST_left
Centerline Tractometry	0.5531819001261944	0.10411221752937277	CST_left
Centerline Tractometry	0.5695871642329187	0.10441187532361018	CST_left
Centerline Tractometry	0.5636380025238867	0.10454229242308416	CST_left
Centerline Tractometry	0.5485848206237606	0.10454634489326159	CST_left
Centerline Tractometry	0.5157742924103119	0.10534093324831889	CST_right
Centerline Tractometry	0.5513791238507301	0.10604954229372648	CST_right
Centerline Tractometry	0.538939967550027	0.1054538424989247	CST_right
Centerline Tractometry	0.5162249864791779	0.10535856155082823	CST_right
Centerline Tractometry	0.5596718947178655	0.10592253440541954	CST_right
Centerline Tractometry	0.5302866414277988	0.10555844510379725	CST_right
Centerline Tractometry	0.550928429781864	0.10604684099821915	CST_right
Centerline Tractometry	0.522264287001983	0.10573831140901319	CST_right
Centerline Tractometry	0.5347935821164593	0.10610826774055965	CST_right
Centerline Tractometry	0.5322696953308095	0.10585185542494635	CST_right
Static Tractometry	0.4895438976023075	0.1051673479512163	CC_1
Static Tractometry	0.4939606994771949	0.10559723774753288	CC_1
Static Tractometry	0.49504236524247336	0.10579253859488663	CC_1
Static Tractometry	0.4917973679466378	0.10544755701506714	CC_1
Static Tractometry	0.4658373895799531	0.10429977634367599	CC_1
Static Tractometry	0.48900306471966826	0.10493177728470737	CC_1
Static Tractometry	0.47674418604651164	0.10482095496576743	CC_1
Static Tractometry	0.48927348116098784	0.10528011344854227	CC_1
Static Tractometry	0.5086533261222282	0.10551603626493333	CC_1
Static Tractometry	0.46854155399314945	0.10441908177701681	CC_1
Static Tractometry	0.4945015323598342	0.10498904092636258	CC_2
Static Tractometry	0.5001802776275464	0.10531538010648772	CC_2
Static Tractometry	0.4817018208040383	0.10479639126341206	CC_2
Static Tractometry	0.49405083829096813	0.10517476105975487	CC_2
Static Tractometry	0.4954029204975662	0.10519640394746477	CC_2
Static Tractometry	0.47611321435009907	0.10394597451365356	CC_2
Static Tractometry	0.4942311159185145	0.10525123663864971	CC_2
Static Tractometry	0.48494681809987383	0.10481236739866417	CC_2
Static Tractometry	0.49197764557418433	0.10472789089805895	CC_2
Static Tractometry	0.5042365242473409	0.10531849089308282	CC_2
Static Tractometry	0.43194519560122596	0.1029462726987147	CC_3
Static Tractometry	0.4083288263926447	0.10162647676156722	CC_3
Static Tractometry	0.4411393546060933	0.10349973916246569	CC_3
Static Tractometry	0.42040742743825493	0.10246686194232757	CC_3
Static Tractometry	0.4404182440959077	0.10346296651920095	CC_3
Static Tractometry	0.42716783847124573	0.10276320073146905	CC_3
Static Tractometry	0.4208581215071209	0.1022151842211097	CC_3
Static Tractometry	0.4209482603208942	0.10223474581045072	CC_3
Static Tractometry	0.42329186947899766	0.10260193676881679	CC_3
Static Tractometry	0.43699296917252567	0.10343198786049251	CC_3
Static Tractometry	0.5981611681990265	0.10482050934169812	CC_4
Static Tractometry	0.6011357490535424	0.10437095660049611	CC_4
Static Tractometry	0.6016765819361817	0.10445045293313171	CC_4
Static Tractometry	0.5787813232377862	0.10550090817322011	CC_4
Static Tractometry	0.5963583919235623	0.10528206708429588	CC_4
Static Tractometry	0.5868036776636021	0.1053627558462849	CC_4
Static Tractometry	0.5927528393726339	0.10512910657528024	CC_4
Static Tractometry	0.5813953488372092	0.10552864824313823	CC_4
Static Tractometry	0.5829277086713539	0.1055115479465975	CC_4
Static Tractometry	0.5909500630971697	0.10521073563444139	CC_4
Static Tractometry	0.4553812871822606	0.10382109093858466	CC_5
Static Tractometry	0.47061474670993325	0.10487605781910253	CC_5
Static Tractometry	0.4451054624121147	0.10364345194344299	CC_5
Static Tractometry	0.45700378583017853	0.10428681714990629	CC_5
Static Tractometry	0.4687218316206958	0.10419364163007033	CC_5
Static Tractometry	0.4532179556517037	0.10376803735466023	CC_5
Static Tractometry	0.4600685054984676	0.10414874877458674	CC_5
Static Tractometry	0.45745447989904453	0.10424630171051108	CC_5
Static Tractometry	0.4451054624121147	0.10348228612197086	CC_5
Static Tractometry	0.4689922480620155	0.104719651639059	CC_5
Static Tractometry	0.47872723994952227	0.1044217057427429	CC_6
Static Tractometry	0.47746529655669734	0.10425442511318833	CC_6
Static Tractometry	0.4802595997836669	0.10411709340445768	CC_6
Static Tractometry	0.4690823868757886	0.10388704307122842	CC_6
Static Tractometry	0.47196682891653147	0.10411311401934836	CC_6
Static Tractometry	0.48034973859744007	0.1046426555218698	CC_6
Static Tractometry	0.4776455741842437	0.10456534332256673	CC_6
Static Tractometry	0.4842257075896881	0.10472567235468067	CC_6
Static Tractometry	0.4658373895799531	0.10331999298938277	CC_6
Static Tractometry	0.4835947358932756	0.10479994572344503	CC_6
Static Tractometry	0.52695150531819	0.10575183656751919	CST_left
Static Tractometry	0.5319992788894898	0.10577184295615188	CST_left
Static Tractometry	0.5313683071930774	0.10600835720708912	CST_left
Static Tractometry	0.5144222102037137	0.10557660037021044	CST_left
Static Tractometry	0.5245177573463133	0.10601699418511679	CST_left
Static Tractometry	0.506399855777898	0.105690980955297	CST_left
Static Tractometry	0.5271317829457365	0.10601181832992412	CST_left
Static Tractometry	0.5208220659816117	0.10622709287001098	CST_left
Static Tractometry	0.5308274743104381	0.10612565152857417	CST_left
Static Tractometry	0.5150531819001262	0.10553050334311365	CST_left
Static Tractometry	0.5979808905714801	0.10570900226154595	CST_right
Static Tractometry	0.5971696412475213	0.10574449448154166	CST_right
Static Tractometry	0.6106904633135027	0.10538672090607248	CST_right
Static Tractometry	0.601406165494862	0.10565063844323824	CST_right
Static Tractometry	0.6070849107625743	0.10543470171231994	CST_right
Static Tractometry	0.6191635118081846	0.10500394081362008	CST_right
Static Tractometry	0.6230394808004327	0.10486676035063447	CST_right
Static Tractometry	0.6175410131602668	0.105073904144527	CST_right
Static Tractometry	0.6148368487470705	0.10520723989337954	CST_right
Static Tractometry	0.6087975482242655	0.10543959283922266	CST_right
