# Supplementary material for: Radiomic tractometry reveals tract-specific imaging biomarkers in white matter
Source: Nat Commun. 2024 Jan 5;15:303. doi: 10.1038/s41467-023-44591-3 (PMC10770385; doi:10.1038/s41467-023-44591-3)
Supplement: Supplementary file 6 — Source Data [file 41467_2023_44591_MOESM6_ESM.zip › S3.1_regression_pertract_Age.csv]

Tract	Features	Target	MAE	MSE	Pearson r	Pearson p	R2
CC_1	RadTract	Age	8.785055641057818	113.48329122688092	0.3770106956649703	5.3249231857399793e-05	0.1263977603182557
CC_1	RadTract	Age	8.753379177807648	113.84357904892796	0.3761289930135749	5.561643195295832e-05	0.1236242396980168
CC_1	RadTract	Age	8.97816791536232	118.43726165446488	0.3358000214849577	0.0003574263034305	0.088261752681659
CC_1	RadTract	Age	8.716592424159964	113.21162250098968	0.3759634709469968	5.607163963013222e-05	0.1284890849954331
CC_1	RadTract	Age	8.760873260629834	112.95350261775856	0.3814265736840548	4.274514706182603e-05	0.1304761097429465
CC_1	RadTract	Age	8.836335607388408	115.59494156018708	0.3610545286365426	0.0001147834203327	0.1101421297257938
CC_1	RadTract	Age	8.711029341900906	111.96932797249244	0.3882670629072308	3.0222966459607635e-05	0.1380523543605225
CC_1	RadTract	Age	8.889655432639604	115.62167184440248	0.360442139093057	0.0001181235630343	0.1099363581456304
CC_1	RadTract	Age	8.884855407957133	114.65776878981993	0.3660532054056665	9.062559785743682e-05	0.1173565506534058
CC_1	RadTract	Age	8.8601637104177	117.3478352659468	0.3469203815108015	0.0002193154608115	0.0966482325122012
CC_1	Centerline Tractometry	Age	8.634899126298713	105.54604230850688	0.4401282357515035	1.677237469455492e-06	0.1874992525030419
CC_1	Centerline Tractometry	Age	8.814517067936414	110.8215840554294	0.4020413069565086	1.468579110091216e-05	0.1468877665669132
CC_1	Centerline Tractometry	Age	8.726534881976166	112.26064489966464	0.3893079675041198	2.865064511837262e-05	0.1358097764683639
CC_1	Centerline Tractometry	Age	8.933725784101915	113.26886918753404	0.3855005994114949	3.480369920351541e-05	0.1280483960355092
CC_1	Centerline Tractometry	Age	8.691601561451252	109.65515722131704	0.409032696049411	1.0055659133786217e-05	0.155867001163381
CC_1	Centerline Tractometry	Age	8.665428582740331	108.43216673906016	0.4227318814088918	4.669086384488331e-06	0.1652816666428398
CC_1	Centerline Tractometry	Age	8.90953351939536	111.96568840130335	0.3922031716598879	2.467093736235e-05	0.13808037203174
CC_1	Centerline Tractometry	Age	8.69877911587274	109.4891595410461	0.4044255364419683	1.291866723604662e-05	0.1571448628089051
CC_1	Centerline Tractometry	Age	8.683146135103684	108.21094155389603	0.418956855785793	5.787693504493809e-06	0.1669846734480178
CC_1	Centerline Tractometry	Age	8.68069810580159	108.00134129193736	0.4202025339943263	5.393260701876666e-06	0.1685981907888122
CC_1	Static Tractometry	Age	9.035239453681172	119.4514674770872	0.3380933737326863	0.0003236580539604	0.0804543259797865
CC_1	Static Tractometry	Age	9.143054923036102	122.09816395677854	0.3249128773922209	0.0005666334630568	0.0600798730764637
CC_1	Static Tractometry	Age	8.943853747758054	117.3776645250608	0.3495272066882368	0.0001950717565769	0.096418604808525
CC_1	Static Tractometry	Age	8.953016611543864	117.26376712805292	0.3570289500125169	0.0001384552816864	0.0972953948632042
CC_1	Static Tractometry	Age	8.99055991932284	119.37214407405824	0.3396172114933714	0.0003028753868581	0.0810649630330133
CC_1	Static Tractometry	Age	8.912618713099635	117.20890592416904	0.3552730269669709	0.0001501381777703	0.097717720212306
CC_1	Static Tractometry	Age	9.065262795741278	121.02194005504842	0.3255109242148411	0.000552713762431	0.0683647192488468
CC_1	Static Tractometry	Age	9.073370175245593	121.5342758189296	0.3203348741716145	0.0006843285571119	0.0644207230362163
CC_1	Static Tractometry	Age	9.195807961826077	121.88431486588232	0.3213459084402185	0.0006565588329333	0.0617260981968414
CC_1	Static Tractometry	Age	8.922315909986596	118.9574645087391	0.3417602380143168	0.0002757274031119	0.0842571950620334
CC_2	RadTract	Age	6.950143841514582	74.64602358916419	0.6552622832300942	1.0707750834115674e-14	0.4253697378193103
CC_2	RadTract	Age	6.875102128799008	71.77008358088956	0.6737696012687816	9.870251051612801e-16	0.4475089232910824
CC_2	RadTract	Age	6.920727305746364	74.00750826987006	0.6594521113422367	6.333760469669003e-15	0.4302850729931136
CC_2	RadTract	Age	6.90410311050735	73.41973358184214	0.6617279798472651	4.745373964252397e-15	0.434809803271361
CC_2	RadTract	Age	7.029402688408692	74.97919912211468	0.651766293955536	1.6490723230166398e-14	0.4228049294792808
CC_2	RadTract	Age	6.916358603777615	72.94064530043936	0.6646892824353469	3.2469789047360487e-15	0.4384978580599906
CC_2	RadTract	Age	7.07892015398619	76.05079447822996	0.6455021807134187	3.525468419313899e-14	0.4145557141717755
CC_2	RadTract	Age	6.994516689583226	74.3547871851624	0.6570310693497058	8.587555410226011e-15	0.4276116958385236
CC_2	RadTract	Age	7.01964642675085	75.22603028610627	0.6508860248420633	1.836859563064389e-14	0.4209048060747242
CC_2	RadTract	Age	6.839285363843085	72.87216853268703	0.6664082400366654	2.5999392456711403e-15	0.4390249969632411
CC_2	Centerline Tractometry	Age	8.297986669549474	107.59340258403864	0.4225727689706614	4.711790830848008e-06	0.1717385312303024
CC_2	Centerline Tractometry	Age	8.258622545080316	107.00464432442062	0.4259196107950462	3.8867753130330905e-06	0.1762708331108069
CC_2	Centerline Tractometry	Age	8.40628403289889	108.18387223221508	0.4153141876552297	7.103113475804907e-06	0.1671930549620847
CC_2	Centerline Tractometry	Age	8.320703753104784	107.26740104637284	0.4246806049052167	4.174852138330772e-06	0.174248113657509
CC_2	Centerline Tractometry	Age	8.171552249093935	103.93742709753816	0.451063520768325	8.555264415251729e-07	0.1998824838659644
CC_2	Centerline Tractometry	Age	8.276288496173262	105.0639504647227	0.4409717474669031	1.5936861517605743e-06	0.1912104289230152
CC_2	Centerline Tractometry	Age	8.31922998795361	105.71333254041976	0.4350188871888126	2.2790292837221457e-06	0.1862114407054107
CC_2	Centerline Tractometry	Age	8.327574758993858	107.53158687409744	0.4225041035628308	4.730333738539623e-06	0.1722143928489455
CC_2	Centerline Tractometry	Age	8.217506405641329	105.75804450590816	0.4349667801693085	2.286108045268101e-06	0.1858672448967685
CC_2	Centerline Tractometry	Age	8.285817528051648	106.8775768292927	0.429378409505102	3.178731977148296e-06	0.1772490074934353
CC_2	Static Tractometry	Age	8.102365381799173	98.59818889928906	0.4978568152409731	3.6283225806344155e-08	0.2409843094982464
CC_2	Static Tractometry	Age	8.179864662149015	99.40247473239673	0.4912878369803533	5.8204042525563876e-08	0.2347928614220495
CC_2	Static Tractometry	Age	8.038469030764672	98.38531875385044	0.4967607399316878	3.928738235312451e-08	0.2426229986286557
CC_2	Static Tractometry	Age	8.15088398228134	100.05374603121436	0.489696631693703	6.516664178581205e-08	0.2297793298339496
CC_2	Static Tractometry	Age	8.195803005646832	101.84591136648524	0.4747272786290813	1.8352080715759906e-07	0.2159831168950551
CC_2	Static Tractometry	Age	8.150735242189104	100.5724181136208	0.4828635489211402	1.0518294342861225e-07	0.2257865562022369
CC_2	Static Tractometry	Age	8.173423434753762	99.50611384742548	0.4893219552568338	6.691816214360113e-08	0.2339950403328926
CC_2	Static Tractometry	Age	8.110761969882699	99.07174716822917	0.4950062306870602	4.459661783227916e-08	0.2373388251287563
CC_2	Static Tractometry	Age	7.946842090531946	97.99950501985413	0.4999395478272528	3.1169174176976915e-08	0.2455930194878967
CC_2	Static Tractometry	Age	8.073824708506653	98.72129763333184	0.4969570795689146	3.8732325174568144e-08	0.2400366099327735
CC_3	RadTract	Age	7.342680839011601	83.07647525696	0.6008670883753175	4.936963658072843e-12	0.3604715366930233
CC_3	RadTract	Age	7.539439784792455	85.28945109617607	0.5860724277769491	2.15627076277607e-11	0.3434358953347226
CC_3	RadTract	Age	7.366604027308532	83.71419053319826	0.5972752916441986	7.110583021049433e-12	0.355562360306103
CC_3	RadTract	Age	7.482134130015973	85.58622086977458	0.584564640308804	2.495457967372673e-11	0.3411513410529192
CC_3	RadTract	Age	7.345495318937918	82.41078358590025	0.60530420273148	3.125938857050188e-12	0.3655960773059019
CC_3	RadTract	Age	7.389957856635659	83.15822341752103	0.6005611653320669	5.093684153141639e-12	0.3598422336882911
CC_3	RadTract	Age	7.547034063394223	85.6760071520953	0.58416433657034	2.5938223333572477e-11	0.3404601600298799
CC_3	RadTract	Age	7.584587948369003	85.67057340672729	0.583731539960994	2.7043777119476585e-11	0.3405019893782538
CC_3	RadTract	Age	7.364865375671976	84.61410817771812	0.5907765233634269	1.3603376708174387e-11	0.3486347319188549
CC_3	RadTract	Age	7.32358978829164	82.26952617291376	0.6058712130372603	2.947104984026393e-12	0.3666834866594951
CC_3	Centerline Tractometry	Age	8.646098967528287	110.7548694563984	0.3844540768038521	3.670010367173344e-05	0.1474013401732377
CC_3	Centerline Tractometry	Age	8.52961429565691	108.57333686143733	0.4053680490895245	1.2276910294993823e-05	0.164194929258406
CC_3	Centerline Tractometry	Age	8.627301690155774	108.92881720714944	0.401932110351514	1.4771930212468186e-05	0.1614584169241268
CC_3	Centerline Tractometry	Age	8.723541175975171	112.48941754469324	0.3678940729650382	8.2990700088486e-05	0.1340486687941481
CC_3	Centerline Tractometry	Age	8.961196643891002	117.07531214667485	0.3210782360907064	0.0006638085520024	0.0987461343688285
CC_3	Centerline Tractometry	Age	8.586558595871319	109.43616765849468	0.396953227550461	1.924433835768709e-05	0.1575527979928551
CC_3	Centerline Tractometry	Age	8.846869823133414	116.13315536834637	0.3311815315570724	0.0004354917068875	0.1059989225350932
CC_3	Centerline Tractometry	Age	8.617184018316234	109.83886352246432	0.3931337312505628	2.350611705924777e-05	0.1544528173272332
CC_3	Centerline Tractometry	Age	8.388281976106786	105.41088044584949	0.4381219049294047	1.8929538979742224e-06	0.1885397378878108
CC_3	Centerline Tractometry	Age	8.76386023239003	114.2432940990767	0.3484142338624593	0.0002051016715601	0.1205472055437435
CC_3	Static Tractometry	Age	8.680713543643122	116.07911112004216	0.350473444222311	0.0001869038357909	0.1064149589035314
CC_3	Static Tractometry	Age	8.68268179378874	115.70979428790784	0.355913191129953	0.0001457768246081	0.1092579854690871
CC_3	Static Tractometry	Age	8.723024408494604	115.01921884466182	0.3535209206554028	0.0001627020978504	0.114574083084575
CC_3	Static Tractometry	Age	8.71463040459339	117.42836488358654	0.339020476826435	0.0003108625530732	0.0960283099353159
CC_3	Static Tractometry	Age	8.62191423723233	113.51645888479472	0.3688015460582481	7.945162206327106e-05	0.1261424333892845
CC_3	Static Tractometry	Age	8.577355563763614	112.81285467318524	0.37631267661473	5.5115318592901406e-05	0.1315588273664623
CC_3	Static Tractometry	Age	8.643911775586776	115.92226695721314	0.3494540453463103	0.0001957168598166	0.1076223561374953
CC_3	Static Tractometry	Age	8.716385042834062	115.0467148532565	0.3541302610661097	0.0001582260658801	0.1143624169050789
CC_3	Static Tractometry	Age	8.576675133886667	113.1076644392094	0.3736587545674459	6.278238178208671e-05	0.1292893613587848
CC_3	Static Tractometry	Age	8.665983182288375	114.73623107790198	0.3541590300184953	0.0001580175888571	0.1167525425227109
CC_4	RadTract	Age	7.500643827560923	83.69680539828683	0.5977198408999307	6.7983149788485e-12	0.355696192279353
CC_4	RadTract	Age	7.352133525713608	80.54938886621076	0.6204470253681984	6.221769297475031e-13	0.3799252228432964
CC_4	RadTract	Age	7.571603014158396	83.88102322949318	0.5983818641366725	6.357706182047069e-12	0.354278070649364
CC_4	RadTract	Age	7.467231961270828	82.4733114196383	0.6073535388645441	2.5250491257055377e-12	0.3651147337089242
CC_4	RadTract	Age	7.468160209212527	82.97902440038733	0.6031175607714698	3.9189992718295736e-12	0.3612217201397705
CC_4	RadTract	Age	7.415971091970911	81.26640049876217	0.61504155981405	1.1180857397757842e-12	0.3744056176106418
CC_4	RadTract	Age	7.475604137747829	82.0788931161138	0.611939728549054	1.5572892597949125e-12	0.3681509931406463
CC_4	RadTract	Age	7.436310040682625	81.48645065864937	0.6131289333569859	1.3721063207075896e-12	0.3727116562314687
CC_4	RadTract	Age	7.317417545045275	80.17895138100144	0.6239310373896102	4.238665370996559e-13	0.3827768762738791
CC_4	RadTract	Age	7.551984761234734	83.55986580592167	0.5987704538476263	6.112065810480379e-12	0.3567503627506
CC_4	Centerline Tractometry	Age	8.289285598839184	101.119727865871	0.4710433241259724	2.3501650935443534e-07	0.2215733278036215
CC_4	Centerline Tractometry	Age	8.330628282809851	102.4233534514808	0.4601871773098759	4.790828690366204e-07	0.211537927710948
CC_4	Centerline Tractometry	Age	8.132051468209626	101.5107623932878	0.4676378321882659	2.946313385202378e-07	0.218563116914855
CC_4	Centerline Tractometry	Age	8.351533363512804	106.465302207603	0.4256466479744422	3.948579664925646e-06	0.1804227260997457
CC_4	Centerline Tractometry	Age	7.973106729382379	96.61650895655288	0.5088597750284473	1.6072984110341446e-08	0.2562394190178111
CC_4	Centerline Tractometry	Age	8.275583034464944	102.10580430039266	0.4626249232646929	4.091485392359447e-07	0.213982443080572
CC_4	Centerline Tractometry	Age	8.326753913633643	100.69768219727716	0.4748417681419275	1.821071195999786e-07	0.2248222646060839
CC_4	Centerline Tractometry	Age	8.28466227892883	100.57034400019954	0.476707486002282	1.604818612627539e-07	0.2258025228710793
CC_4	Centerline Tractometry	Age	8.176295197811125	99.70694440872272	0.4843889042882629	9.460698892840565e-08	0.2324490327554859
CC_4	Centerline Tractometry	Age	8.190016100622662	98.8078005720021	0.4917774622575743	5.620863513733626e-08	0.2393707043166745
CC_4	Static Tractometry	Age	8.450913909913282	104.19400204872736	0.4487818949170555	9.86451655584552e-07	0.1979073521123656
CC_4	Static Tractometry	Age	8.340029382588394	102.24640811359043	0.4638860218149063	3.76894858749124e-07	0.2129000651834436
CC_4	Static Tractometry	Age	8.496751960736399	106.30722729847444	0.4330249977624819	2.565242385900172e-06	0.1816395977040077
CC_4	Static Tractometry	Age	8.198841010328607	100.30750194983364	0.4789163751759379	1.38039625070339e-07	0.2278258991884185
CC_4	Static Tractometry	Age	8.375436670377718	103.77963285723068	0.4505827383116153	8.816620129361967e-07	0.201097194862193
CC_4	Static Tractometry	Age	8.434191515858098	103.121888710115	0.4577181736360763	5.614097383753149e-07	0.206160554885027
CC_4	Static Tractometry	Age	8.317029174460664	102.37732367585444	0.4628322252550934	4.03672182685872e-07	0.21189226811335
CC_4	Static Tractometry	Age	8.355342601206813	101.95270166430076	0.4657383688791854	3.33872372670802e-07	0.2151610377824445
CC_4	Static Tractometry	Age	8.438025365403394	104.1438920659526	0.4500439503066734	9.118508965720772e-07	0.1982931022321336
CC_4	Static Tractometry	Age	8.229408858160834	99.50980435532492	0.48533515385676	8.856474121100288e-08	0.2339666305473493
CC_5	RadTract	Age	8.26497078665754	98.33816721650794	0.4933300585796076	5.0304308311522066e-08	0.2429859744304809
CC_5	RadTract	Age	8.270553415459982	100.27685052873504	0.4784645706116248	1.4237136073911185e-07	0.2280618559520238
CC_5	RadTract	Age	8.231823192307877	98.91707469410676	0.488612820595404	7.035698610489774e-08	0.2385295045525695
CC_5	RadTract	Age	8.302987412484296	99.5538164810644	0.4840826494551244	9.664542948085443e-08	0.2336278221535894
CC_5	RadTract	Age	8.239208837862124	99.27563875541443	0.4861682524894844	8.355148916621737e-08	0.2357692535619499
CC_5	RadTract	Age	8.160474760859161	96.78183458212384	0.5051865495476292	2.1160989470683384e-08	0.2549667308959373
CC_5	RadTract	Age	8.252267689173559	99.4413080243417	0.4849953496251997	9.069088670874517e-08	0.2344939200497068
CC_5	RadTract	Age	8.207927702702522	98.9055436954677	0.4886652847279195	7.009689788774988e-08	0.2386182709791329
CC_5	RadTract	Age	8.345868922501134	100.68643289744077	0.4747317854599145	1.8346496078098314e-07	0.224908862495744
CC_5	RadTract	Age	8.06018329895532	94.7841660142126	0.520578162588885	6.538563613607397e-09	0.2703449219600304
CC_5	Centerline Tractometry	Age	9.258172815655916	123.24132110628712	0.2528809709943553	0.0079783775657971	0.0512797701245471
CC_5	Centerline Tractometry	Age	9.30667348855211	125.06581421510585	0.2404223004522785	0.0117957746016682	0.0372346957447302
CC_5	Centerline Tractometry	Age	9.199828848265822	124.0654315400598	0.2420123309659818	0.0112331418310582	0.0449357108986866
CC_5	Centerline Tractometry	Age	9.115909933916148	121.10061289105666	0.2780020218960997	0.0034236870210734	0.0677590903056264
CC_5	Centerline Tractometry	Age	9.341299126207222	128.0135364094367	0.1992655444880414	0.0377748466380869	0.0145429260305554
CC_5	Centerline Tractometry	Age	9.35910004667691	125.9526676024676	0.2322343150939954	0.0151002878012004	0.0304076369143723
CC_5	Centerline Tractometry	Age	9.200071719122198	124.88568650371684	0.2345508934535074	0.0140923805878275	0.0386213313489407
CC_5	Centerline Tractometry	Age	9.25856153180148	125.72261975732025	0.2335513288251439	0.0145198621197489	0.0321785611674669
CC_5	Centerline Tractometry	Age	9.171798886694084	123.21717225700598	0.2575803493674405	0.0068510124352264	0.0514656696397061
CC_5	Centerline Tractometry	Age	9.291822296884426	128.02031409942975	0.2008988843692646	0.036200248503805	0.0144907509033292
CC_5	Static Tractometry	Age	8.885984805213923	117.36076066761434	0.3209405132336572	0.0006675672012465	0.0965487318744996
CC_5	Static Tractometry	Age	8.889707858345298	116.0700002546862	0.3381810834724725	0.0003224270281779	0.1064850949763784
CC_5	Static Tractometry	Age	9.086560574902787	120.44287751136986	0.2932707923554691	0.0019688765274842	0.0728223828361853
CC_5	Static Tractometry	Age	9.03650458691291	118.6136694497107	0.3168916065479104	0.0007871748443228	0.08690375324969
CC_5	Static Tractometry	Age	8.950039507932019	118.38458492540462	0.3174553391236807	0.0007694227796024	0.0886672617921953
CC_5	Static Tractometry	Age	9.094013781342436	122.10819834184194	0.2789030682351042	0.0033164791850583	0.0600026276849136
CC_5	Static Tractometry	Age	8.922234199383409	118.26108445473324	0.3208770117238965	0.0006693068083162	0.0896179769733804
CC_5	Static Tractometry	Age	9.010792232916764	118.9787324406535	0.3073806990688366	0.0011490309036358	0.0840934730483964
CC_5	Static Tractometry	Age	8.907917198369235	118.38440605324236	0.3148545997552858	0.0008544897742951	0.0886686387624954
CC_5	Static Tractometry	Age	9.038276489947195	120.9205894105942	0.2924800403968089	0.0020276161304426	0.0691449235329417
CC_6	RadTract	Age	7.722845888574627	87.74258729085935	0.5710856308609621	8.916003970410297e-11	0.3245514829181392
CC_6	RadTract	Age	7.791999843057788	88.2995864385545	0.5669287461349118	1.30532683735815e-10	0.3202636648819624
CC_6	RadTract	Age	7.641154722305941	87.54637391638305	0.5723261769808351	7.949073839114264e-11	0.3260619470714505
CC_6	RadTract	Age	7.647301974789671	84.87073582344753	0.5922512134404645	1.175614879324276e-11	0.3466591945190341
CC_6	RadTract	Age	7.612094398828766	85.81705151299917	0.5850438609939552	2.3824301689343587e-11	0.3393743907659821
CC_6	RadTract	Age	7.5572273162629315	83.64572628957907	0.6011724295805169	4.7851912737398784e-12	0.3560894027977088
CC_6	RadTract	Age	7.635739196118413	84.96274373109239	0.5944218311819411	9.47081087365947e-12	0.3459509112703022
CC_6	RadTract	Age	7.705840822763896	84.87856048028902	0.5924137215506536	1.1568069939984322e-11	0.3465989597684592
CC_6	RadTract	Age	7.692778892457031	88.254174095221	0.5679609432314129	1.1880275544476278e-10	0.3206132522477891
CC_6	RadTract	Age	7.5630205525670355	85.22297141437271	0.5897698011293775	1.502213744557279e-11	0.34394766053195
CC_6	Centerline Tractometry	Age	9.063931673261026	114.23212633569877	0.3516573328871529	0.0001771308411813	0.1206331757600962
CC_6	Centerline Tractometry	Age	9.331932963409669	122.05078432234308	0.2844377123331791	0.0027215559476222	0.0604446047855166
CC_6	Centerline Tractometry	Age	9.299524658335232	120.18651959848496	0.3000787513454059	0.0015233968580634	0.0747958438138779
CC_6	Centerline Tractometry	Age	9.075288348232142	115.84563494191772	0.3386217096035594	0.000316307850144	0.1082122747014499
CC_6	Centerline Tractometry	Age	9.098012514698762	117.53513856067909	0.3249126226360344	0.0005666394605425	0.0952063587701825
CC_6	Centerline Tractometry	Age	9.171312845718456	117.4720685551409	0.3260152286937525	0.0005412207237512	0.0956918760432474
CC_6	Centerline Tractometry	Age	9.255769479975337	119.34417563696964	0.304349722082581	0.001292860712709	0.0812802659997925
CC_6	Centerline Tractometry	Age	9.188558858103296	118.4546557371287	0.3145900584918969	0.0008636076728228	0.0881278518279911
CC_6	Centerline Tractometry	Age	9.391277900636686	124.15425738616408	0.2628694808393742	0.0057529462146207	0.0442519233801945
CC_6	Centerline Tractometry	Age	9.254619602758668	117.74025895039588	0.3213684274368243	0.0006559522438365	0.0936273277963387
CC_6	Static Tractometry	Age	8.745154807306136	109.44184192430453	0.4146369556772758	7.376848728858331e-06	0.157509117101453
CC_6	Static Tractometry	Age	8.69779166910543	109.1495384969806	0.4180820690125091	6.080787261461852e-06	0.1597592891401392
CC_6	Static Tractometry	Age	8.628802198445072	106.79758680385844	0.430502552080283	2.9761932525736307e-06	0.1778647762521319
CC_6	Static Tractometry	Age	8.763414489105985	108.65199906587948	0.4181143048853152	6.06974272793925e-06	0.1635893821577181
CC_6	Static Tractometry	Age	8.787237014503045	110.75491880468456	0.40293482747769	1.3998472173723046e-05	0.1474009602867112
CC_6	Static Tractometry	Age	8.702100790315582	109.40333574259202	0.4098611994753192	9.608878610019434e-06	0.1578055403565591
CC_6	Static Tractometry	Age	8.913099361290774	111.96014226050134	0.3932227776024392	2.3397400827576364e-05	0.1381230666079533
CC_6	Static Tractometry	Age	8.837598186175727	110.36735349146814	0.4078064180131855	1.075297715193142e-05	0.1503844649241642
CC_6	Static Tractometry	Age	8.8031332709711	109.84318297397172	0.4071346921545173	1.1153996436093869e-05	0.1544195658902132
CC_6	Static Tractometry	Age	8.732626020450729	108.90083025729874	0.415928861753486	6.862980494500555e-06	0.1616738624034315
CST_left	RadTract	Age	7.951566481741501	94.97474576225632	0.5220723324926362	5.815758025172338e-09	0.2688778258533787
CST_left	RadTract	Age	8.02281839559694	96.48239010494945	0.5089439138399292	1.5971440612324646e-08	0.2572718752312115
CST_left	RadTract	Age	7.949928058065319	96.59132683542217	0.5088162763138194	1.6125722892442273e-08	0.2564332727312687
CST_left	RadTract	Age	7.867240039641153	93.3088748184203	0.5352715768247338	2.0151500792269087e-09	0.281701815815446
CST_left	RadTract	Age	8.0020496159523	95.45610866454471	0.5178970365373254	8.056755719333251e-09	0.265172260875552
CST_left	RadTract	Age	7.90262754191814	93.28726457535008	0.5354374026020464	1.987915623741313e-09	0.2818681729640812
CST_left	RadTract	Age	7.971269845073668	95.36172201127624	0.5188785873726061	7.465423365541243e-09	0.2658988558729296
CST_left	RadTract	Age	7.990107780461093	95.30728250435686	0.5191105936055854	7.331857049713417e-09	0.2663179349695771
CST_left	RadTract	Age	7.85757070484509	93.48020396154271	0.5320262264679453	2.6261520654859993e-09	0.280382912199448
CST_left	RadTract	Age	7.983967151308649	93.58014951191925	0.5331895143392378	2.3890961995264622e-09	0.2796135244269292
CST_left	Centerline Tractometry	Age	8.860289231379438	111.19308698396884	0.3802640755143353	4.5304493134659e-05	0.1440279112797455
CST_left	Centerline Tractometry	Age	8.702926962439356	111.09688418265898	0.3806677300030824	4.440000031573847e-05	0.1447684871105957
CST_left	Centerline Tractometry	Age	8.80183367792909	111.12579137910232	0.3802898404135705	4.524624935648782e-05	0.1445459575092526
CST_left	Centerline Tractometry	Age	8.824067821733188	111.18748637391974	0.3797576347587014	4.646367378111615e-05	0.1440710251639975
CST_left	Centerline Tractometry	Age	8.92023037561176	114.69716714708696	0.3429756291095407	0.0002613481105989	0.1170532593690575
CST_left	Centerline Tractometry	Age	8.772993495447057	110.9133644041246	0.3826228891127113	4.025297180434704e-05	0.1461812350827445
CST_left	Centerline Tractometry	Age	8.93828429867802	115.04169788537004	0.3401679957481734	0.000295671816552	0.1144010378715194
CST_left	Centerline Tractometry	Age	9.037448579745869	115.99414879286272	0.3306204176201541	0.0004459768296722	0.1070690047856177
CST_left	Centerline Tractometry	Age	8.820009915987747	113.09430597383924	0.3608591590798633	0.0001158393592767	0.1293921957508782
CST_left	Centerline Tractometry	Age	8.782055686082293	109.58363518276852	0.3963798500390841	1.9834137063277683e-05	0.1564175827722426
CST_left	Static Tractometry	Age	9.473261684043852	123.4264437254008	0.2776887418546516	0.0034616838898162	0.0498546833745503
CST_left	Static Tractometry	Age	9.452345601359225	125.38195717529727	0.2614353148419204	0.0060340481884661	0.034801005330071
CST_left	Static Tractometry	Age	9.37950021423371	122.63388124229336	0.2851998701510135	0.0026476438442143	0.0559558842900763
CST_left	Static Tractometry	Age	9.511060215029934	125.57204079030232	0.2571506375200654	0.0069478896703577	0.0333377284899306
CST_left	Static Tractometry	Age	9.506106279348687	127.21689064490243	0.2441957859245282	0.0104988708783369	0.0206755603294561
CST_left	Static Tractometry	Age	9.2097791166101	119.18596321798624	0.315452166005916	0.0008342166124018	0.0824981961644459
CST_left	Static Tractometry	Age	9.405045609645542	123.72349528479774	0.2762274686017096	0.0036439633503647	0.0475679598861442
CST_left	Static Tractometry	Age	9.382430355243326	124.53258026768812	0.2698948142295342	0.0045373282055279	0.0413395676223632
CST_left	Static Tractometry	Age	9.228270301609768	119.27505996220113	0.3121975690071907	0.0009502003434859	0.0818123232535266
CST_left	Static Tractometry	Age	9.37323285694619	122.9740418313563	0.2830116745318181	0.0028648589851136	0.0533373045040643
CST_right	RadTract	Age	7.634272703750102	85.50110230785165	0.5874978586058003	1.8768145732073598e-11	0.3418065896408871
CST_right	RadTract	Age	7.555113195402084	83.54743886959346	0.6024126284350009	4.213785725259139e-12	0.3568460261675783
CST_right	RadTract	Age	7.6117830684036285	84.69438447502469	0.5972108633720876	7.156973719887456e-12	0.3480167594194482
CST_right	RadTract	Age	7.679161795512106	86.39590342275233	0.5811734351285048	3.4567483445795696e-11	0.3349183486531972
CST_right	RadTract	Age	7.755611236100882	87.31153309104391	0.5760085198038059	5.637725132439695e-11	0.3278697680181908
CST_right	RadTract	Age	7.631927869407944	87.62120628019242	0.5727180309092327	7.665242738435053e-11	0.3254858823493423
CST_right	RadTract	Age	7.565904728225459	84.03410417158977	0.6005472948214625	5.100902558812925e-12	0.3530996429493706
CST_right	RadTract	Age	7.513906159849596	83.96933839798794	0.6001045705618171	5.336565053984724e-12	0.3535982143624975
CST_right	RadTract	Age	7.612219670470272	84.57848369256122	0.5955477432565848	8.460878708473175e-12	0.3489089716741892
CST_right	RadTract	Age	7.72928409586177	86.60346216532245	0.5806134892689447	3.646519023588617e-11	0.3333205470701229
CST_right	Centerline Tractometry	Age	9.215388706954926	128.94288068280542	0.1851852762022898	0.0538787137832958	0.0073887694153127
CST_right	Centerline Tractometry	Age	9.275993559501057	127.26933770662332	0.2073493398949666	0.0305101997285141	0.0202718192140131
CST_right	Centerline Tractometry	Age	8.932745021009161	120.51641248140784	0.2763245131154409	0.0036315964366773	0.072256305541232
CST_right	Centerline Tractometry	Age	9.210345155901754	125.78718575734658	0.2209580713333241	0.0209496823679772	0.0316815276251675
CST_right	Centerline Tractometry	Age	9.198230528952749	125.43410053364168	0.22652356302506	0.0178562162727399	0.0343996021442652
CST_right	Centerline Tractometry	Age	9.371216924634792	128.91735439177546	0.1808904954738093	0.0597899914455503	0.0075852725725039
CST_right	Centerline Tractometry	Age	9.080173504544694	126.14046359047865	0.2209636531475775	0.0209463626884568	0.0289619703853525
CST_right	Centerline Tractometry	Age	9.27551701172197	129.2826375510214	0.1783942804465426	0.0634627475134828	0.0047732975003561
CST_right	Centerline Tractometry	Age	9.133222623865782	123.23491541264872	0.2482371676774638	0.009250221724105	0.0513290815980576
CST_right	Centerline Tractometry	Age	9.25468293154218	126.7202825647791	0.214583903888854	0.025047957521358	0.0244984837426699
CST_right	Static Tractometry	Age	8.525546584159803	111.55594570412084	0.3812324324966628	4.3162941586604745e-05	0.1412345997077444
CST_right	Static Tractometry	Age	8.45336052599161	109.7533504695403	0.3973866758196588	1.8809448741547192e-05	0.1551111027342638
CST_right	Static Tractometry	Age	8.415430238256148	110.11834537881366	0.3944743970649935	2.191835882100616e-05	0.1523013466303792
CST_right	Static Tractometry	Age	8.512828858501663	109.7788683079873	0.3979907251918579	1.8218762692863588e-05	0.1549146646456418
CST_right	Static Tractometry	Age	8.651119019211423	112.20267108670797	0.3772217173421086	5.2696809818025584e-05	0.1362560628977958
CST_right	Static Tractometry	Age	8.32864022477343	107.02342428257896	0.4201061422928571	5.422852755415752e-06	0.176126263691548
CST_right	Static Tractometry	Age	8.520576515735945	110.3752601776676	0.3919350028444635	2.501653182857941e-05	0.1503235987059075
CST_right	Static Tractometry	Age	8.689472230496854	112.31605686454694	0.3730688124175561	6.461678810344506e-05	0.1353832113229313
CST_right	Static Tractometry	Age	8.542229696656197	110.70392747766884	0.3888586211547546	2.931975359382141e-05	0.1477934950555189
CST_right	Static Tractometry	Age	8.569989949266613	110.74629553667135	0.3892939409592404	2.867131346233753e-05	0.1474673428014256
ST_FO_left	RadTract	Age	7.370921573072495	83.51671349343425	0.5977256056626835	6.794353916731966e-12	0.3570825522423648
ST_FO_left	RadTract	Age	7.342500103850974	83.1905029575776	0.6004187170382699	5.168288304025441e-12	0.359593743552127
ST_FO_left	RadTract	Age	7.471965504173482	84.10273358100143	0.5941666117016361	9.715420805547162e-12	0.3525713290000491
ST_FO_left	RadTract	Age	7.172264025684394	79.98338754132394	0.6206400933770976	6.091595560464588e-13	0.3842823402632999
ST_FO_left	RadTract	Age	7.241114479772069	81.39555147329916	0.61233680448318	1.4929199262173817e-12	0.3734114044591476
ST_FO_left	RadTract	Age	7.350628033314412	82.33527295941235	0.6066191165374989	2.7262827947645057e-12	0.3661773633411097
ST_FO_left	RadTract	Age	7.516150239061988	84.41928429322792	0.5920768812563512	1.1961193728162496e-11	0.3501344996819688
ST_FO_left	RadTract	Age	7.522097512738368	85.1552875993729	0.5871164877989764	1.9479526085406984e-11	0.344468695229964
ST_FO_left	RadTract	Age	7.38297949172753	84.02363810214796	0.5946176059636572	9.28721581101237e-12	0.3531802114771792
ST_FO_left	RadTract	Age	7.33102279633353	81.8064611804565	0.6093188280844666	2.0546389805568665e-12	0.3702481930594894
ST_FO_left	Centerline Tractometry	Age	7.836571986496655	97.13338773328204	0.50240764720739	2.5999458642299737e-08	0.2522604503774692
ST_FO_left	Centerline Tractometry	Age	7.971788450312549	100.84953548511122	0.4748059064788314	1.8254881040838976e-07	0.2236532874736736
ST_FO_left	Centerline Tractometry	Age	7.964531003428888	101.10746413201235	0.4733172740501029	2.018113561457589e-07	0.22166773487668
ST_FO_left	Centerline Tractometry	Age	7.872726749594055	99.04526825610044	0.487559594430535	7.577741522229101e-08	0.2375426616291779
ST_FO_left	Centerline Tractometry	Age	7.897412059740114	99.36317552734856	0.4872729232905491	7.732042445077723e-08	0.2350953894257463
ST_FO_left	Centerline Tractometry	Age	8.049907715737017	102.57878052747488	0.4604889279105855	4.698471829229893e-07	0.2103414393096364
ST_FO_left	Centerline Tractometry	Age	8.008503231484507	101.46413094433092	0.4696454730850635	2.579450550572354e-07	0.2189220890402483
ST_FO_left	Centerline Tractometry	Age	7.949295851011381	102.02576523074174	0.4661436602389414	3.251034546871817e-07	0.2145985893850468
ST_FO_left	Centerline Tractometry	Age	8.001459546865872	101.71953891333158	0.467130371176487	3.0466198521794706e-07	0.2169559407964029
ST_FO_left	Centerline Tractometry	Age	7.982609096815843	99.42954133894948	0.4848361791409482	9.170348158739664e-08	0.2345845008092277
ST_FO_left	Static Tractometry	Age	8.088997298827119	100.7123908451319	0.4887759568139468	6.955125427530464e-08	0.2247090364156632
ST_FO_left	Static Tractometry	Age	8.198449763639543	102.18135525917464	0.4785875940652467	1.411791876592916e-07	0.2134008465645694
ST_FO_left	Static Tractometry	Age	8.116763626624632	102.3912898733892	0.4736305874762135	1.9760287116040002e-07	0.2117847553569406
ST_FO_left	Static Tractometry	Age	8.161705015026474	102.37128580693005	0.4808044445609407	1.2125999794657925e-07	0.2119387480467238
ST_FO_left	Static Tractometry	Age	8.183026738709021	102.44503670371064	0.4760805628547188	1.6745969536600307e-07	0.211371008532743
ST_FO_left	Static Tractometry	Age	8.312394128794585	104.18741491787858	0.4677176208730932	2.930830944025186e-07	0.1979580603020944
ST_FO_left	Static Tractometry	Age	8.038785560411062	100.28127260106854	0.4901023507442535	6.33193994143052e-08	0.2280278145327734
ST_FO_left	Static Tractometry	Age	8.109838434643715	102.86690628325354	0.4717023239973792	2.2489316302338505e-07	0.208123427275997
ST_FO_left	Static Tractometry	Age	8.201383545417166	102.5429387098661	0.4746303204319493	1.8472619444952637e-07	0.2106173521052452
ST_FO_left	Static Tractometry	Age	7.992170943600782	97.74620599235868	0.5052877258636937	2.100220684831492e-08	0.2475429329538963
ST_FO_right	RadTract	Age	7.858034239036458	94.29755877903727	0.5236604553217962	5.131696290407448e-09	0.2740908581758264
ST_FO_right	RadTract	Age	8.018379235669864	95.1930781298296	0.5174198410740205	8.360210067492011e-09	0.2671970881584726
ST_FO_right	RadTract	Age	7.905209169465981	93.82273079547582	0.5270953783226587	3.906228939991994e-09	0.2777461168964565
ST_FO_right	RadTract	Age	7.770210163784398	92.77785212694832	0.5346026197565817	2.1286990451725107e-09	0.28578966529158
ST_FO_right	RadTract	Age	7.900572779723598	96.9448349769988	0.5043734859992074	2.247935594616257e-08	0.2537119425610884
ST_FO_right	RadTract	Age	7.704948139521457	91.74476337946432	0.542062214065281	1.147297460167425e-09	0.2937424540575287
ST_FO_right	RadTract	Age	8.06898778793775	98.356464801744	0.4940025321487127	4.793524842647045e-08	0.2428451183514037
ST_FO_right	RadTract	Age	7.894338336307966	93.18873306235294	0.5328930463024584	2.4474813264116606e-09	0.2826266753788679
ST_FO_right	RadTract	Age	7.936290209377715	97.6219805852727	0.4992260282444163	3.283817686817339e-08	0.2484992287458354
ST_FO_right	RadTract	Age	8.117261888653523	99.59954205093076	0.4851388649952379	8.978704016927128e-08	0.2332758235482077
ST_FO_right	Centerline Tractometry	Age	7.423346106621671	87.68439278528396	0.5710228094435629	8.967870610844919e-11	0.3249994682546429
ST_FO_right	Centerline Tractometry	Age	7.287672232834016	85.84742470988624	0.5835585122523191	2.7498368640816423e-11	0.3391405757916367
ST_FO_right	Centerline Tractometry	Age	7.431894113949278	87.60101747884559	0.5718590394369155	8.300681076249451e-11	0.3256412971410919
ST_FO_right	Centerline Tractometry	Age	7.51097364146252	87.68767538812043	0.5703290369105064	9.56034775998154e-11	0.3249741985505401
ST_FO_right	Centerline Tractometry	Age	7.36602670301181	87.10608817529483	0.575194353172575	6.084912103900669e-11	0.3294512972159192
ST_FO_right	Centerline Tractometry	Age	7.462909221537834	87.8940712642044	0.569482096850508	1.033486098148766e-10	0.3233853487942569
ST_FO_right	Centerline Tractometry	Age	7.477120930933507	89.26325812364665	0.559625427806041	2.5180706510432747e-10	0.312845253472557
ST_FO_right	Centerline Tractometry	Age	7.352947576305907	86.36922446123971	0.5811422722502239	3.467054561498271e-11	0.3351237251476382
ST_FO_right	Centerline Tractometry	Age	7.318227291382669	85.16331804884051	0.5898907605761324	1.4844406420714733e-11	0.3444068762734928
ST_FO_right	Centerline Tractometry	Age	7.314903041152093	83.55838532788653	0.6000824722626836	5.348599498249362e-12	0.3567617595731042
ST_FO_right	Static Tractometry	Age	8.984540996136714	125.4067889835879	0.2820074352891747	0.0029698130728203	0.0346098483491312
ST_FO_right	Static Tractometry	Age	9.157914940773631	128.32464992602087	0.2725130163413702	0.0041466338963868	0.0121479526212998
ST_FO_right	Static Tractometry	Age	9.023879281133814	126.21044097752336	0.2764606837813688	0.0036143069069325	0.0284232796108039
ST_FO_right	Static Tractometry	Age	9.055547899498343	124.9852716073481	0.2898261361870358	0.0022365276226967	0.0378547183204441
ST_FO_right	Static Tractometry	Age	9.045409566066462	128.25412671698072	0.2671886360545904	0.0049753847506733	0.012690845171392
ST_FO_right	Static Tractometry	Age	9.054003493405077	128.1829607674824	0.2577990717939038	0.0068021631650743	0.0132386855820698
ST_FO_right	Static Tractometry	Age	8.96151487599719	122.9868602830475	0.3000383675703149	0.0015257444189119	0.0532386271746916
ST_FO_right	Static Tractometry	Age	9.119605725903629	126.13987048629284	0.2758965906765538	0.0036864132521934	0.028966536142474
ST_FO_right	Static Tractometry	Age	9.009472658663848	124.68848911704823	0.2887823848453653	0.002323882590717	0.0401393704962957
ST_FO_right	Static Tractometry	Age	8.936755754025457	124.5711389061838	0.2884939550673596	0.0023485594646291	0.0410427405513051
ST_PREM_left	RadTract	Age	6.869383045054256	74.43375567293265	0.6549924489793588	1.1072896297645475e-14	0.427003790947552
ST_PREM_left	RadTract	Age	6.971487600491629	75.11100448162382	0.6496170418629764	2.144491051028905e-14	0.4217902826883357
ST_PREM_left	RadTract	Age	6.960559348658828	75.70133347130934	0.6472098362269681	2.8709256828168254e-14	0.417245889218928
ST_PREM_left	RadTract	Age	6.895096863157984	73.21869573631625	0.6616809754494272	4.773876495203181e-15	0.4363574065371236
ST_PREM_left	RadTract	Age	6.870475634725615	74.48907451275664	0.6538795638747849	1.2710655483884735e-14	0.4265779426852716
ST_PREM_left	RadTract	Age	7.046950459864506	76.7955199138979	0.6403745658236337	6.481721778380597e-14	0.4088227661623035
ST_PREM_left	RadTract	Age	7.019934920791529	76.05939892186132	0.6450867319067853	3.7053700335551326e-14	0.414489476568457
ST_PREM_left	RadTract	Age	6.903694286832399	74.1079965862237	0.6575712624488482	8.025563457942288e-15	0.429511506970492
ST_PREM_left	RadTract	Age	6.87698942704372	74.6683308400918	0.6530802985154692	1.4029376862819012e-14	0.42519801505589
ST_PREM_left	RadTract	Age	6.917170784088717	76.4188185938307	0.6423957864242836	5.1054612193052335e-14	0.4117226390276741
ST_PREM_left	Centerline Tractometry	Age	8.427806819127635	104.82665635612244	0.4394955735498149	1.7426095569646964e-06	0.1930371354142996
ST_PREM_left	Centerline Tractometry	Age	8.418108430383267	107.87488975916428	0.4130748278926507	8.046654184597383e-06	0.1695716234505498
ST_PREM_left	Centerline Tractometry	Age	8.298310186620169	103.22787064687282	0.4538662298107264	7.172178361566048e-07	0.205344698591854
ST_PREM_left	Centerline Tractometry	Age	8.569677342563105	105.65182780328124	0.4329598888392904	2.5751387854537103e-06	0.1866849084338698
ST_PREM_left	Centerline Tractometry	Age	8.431061009745484	108.18372944657372	0.4095958812239809	9.74987877549608e-06	0.1671941541358462
ST_PREM_left	Centerline Tractometry	Age	8.655555076279366	111.6504506236924	0.3797756357514792	4.642200087131311e-05	0.1405070942881703
ST_PREM_left	Centerline Tractometry	Age	8.230630001287789	103.82420452257904	0.4489535649037625	9.759742476252026e-07	0.2007540790937506
ST_PREM_left	Centerline Tractometry	Age	8.328416921037094	105.04730582001908	0.4374360273709386	1.9725420737017365e-06	0.1913385605513331
ST_PREM_left	Centerline Tractometry	Age	8.313717103805583	104.7070010712954	0.4408567309893116	1.6048418743324667e-06	0.1939582500884032
ST_PREM_left	Centerline Tractometry	Age	8.346153209406006	104.25207036140624	0.4448442928983617	1.2582109232254573e-06	0.1974603382175237
ST_PREM_left	Static Tractometry	Age	8.620731853794439	108.89533551477436	0.4114062287547111	8.825198629804749e-06	0.1617161613121419
ST_PREM_left	Static Tractometry	Age	8.84980748969215	114.9042130698674	0.3688827414724436	7.914191908040397e-05	0.11545940550826
ST_PREM_left	Static Tractometry	Age	8.729355225838047	112.48612769823292	0.384359254381009	3.687662701200023e-05	0.1340739942601692
ST_PREM_left	Static Tractometry	Age	8.782618634597203	112.4586336661946	0.386799935756249	3.25767860545546e-05	0.1342856452239975
ST_PREM_left	Static Tractometry	Age	8.787069693298292	113.71750822421596	0.3805498076943521	4.466247471259696e-05	0.1245947416427192
ST_PREM_left	Static Tractometry	Age	8.741602472937002	113.01174007083604	0.3802239590965149	4.539531930982687e-05	0.1300277937935957
ST_PREM_left	Static Tractometry	Age	8.706534159884862	110.9910358222823	0.3984846583955963	1.774874961498821e-05	0.1455833151235306
ST_PREM_left	Static Tractometry	Age	8.752089443719415	112.20907165539482	0.3860737605997661	3.38043532486212e-05	0.1362067908765173
ST_PREM_left	Static Tractometry	Age	8.587970675202893	109.50828600051403	0.4078746651112206	1.071300211263525e-05	0.1569976259985541
ST_PREM_left	Static Tractometry	Age	8.814204729767726	113.16645678464604	0.3825595286081087	4.038148050752127e-05	0.1288367738096019
ST_PREM_right	RadTract	Age	7.877104825642073	91.82000030899808	0.5424068327993439	1.114591566239933e-09	0.2931632749604398
ST_PREM_right	RadTract	Age	7.892701543378374	91.91447984111434	0.5410247612527838	1.2514182756735714e-09	0.2924359649752558
ST_PREM_right	RadTract	Age	7.914601014765786	91.22065076785636	0.5470554153268258	7.521331497750482e-10	0.2977771092600358
ST_PREM_right	RadTract	Age	7.870220541296368	89.28909220631749	0.5609069233337773	2.2464618492558198e-10	0.3126463809139858
ST_PREM_right	RadTract	Age	7.890034971981554	90.52010018319652	0.5511656121579558	5.285280281670873e-10	0.303169996205354
ST_PREM_right	RadTract	Age	7.811798014748701	90.3597799286538	0.552599286337819	4.668001851333365e-10	0.3044041526342055
ST_PREM_right	RadTract	Age	7.996580182004285	93.2244779081905	0.531421358738941	2.75817517698196e-09	0.2823515090786735
ST_PREM_right	RadTract	Age	7.875896239528936	91.25307483215676	0.5455312301420984	8.562316639265906e-10	0.2975275065662278
ST_PREM_right	RadTract	Age	7.801311051721859	89.72412215482466	0.5569058127355655	3.203081015223564e-10	0.3092974902250058
ST_PREM_right	RadTract	Age	7.841241509139476	91.18424418121292	0.5475659407205774	7.200705945723779e-10	0.2980573696868089
ST_PREM_right	Centerline Tractometry	Age	8.349191255234738	100.8065420260209	0.4740622849715584	1.919410072399447e-07	0.2239842541009797
ST_PREM_right	Centerline Tractometry	Age	8.323923133821923	102.0276463304782	0.4642122781366183	3.689531159871092e-07	0.2145841085489248
ST_PREM_right	Centerline Tractometry	Age	8.380105610474637	101.4967618692168	0.4690751566901742	2.678985844167598e-07	0.218670893919319
ST_PREM_right	Centerline Tractometry	Age	8.331391044620466	100.4634601012756	0.4789725850286269	1.3750957950222444e-07	0.2266253225315087
ST_PREM_right	Centerline Tractometry	Age	8.279732762360513	99.67842249157056	0.4850414166016648	9.039981912881757e-08	0.2326685964501476
ST_PREM_right	Centerline Tractometry	Age	8.172004336132057	98.36558817436575	0.4961443419089569	4.1079786940492974e-08	0.242774885996758
ST_PREM_right	Centerline Tractometry	Age	8.376995355477842	102.25060073702348	0.4627808741290428	4.0502220725523773e-07	0.2128677900777282
ST_PREM_right	Centerline Tractometry	Age	8.251539981917587	100.85123924877368	0.4756003410256579	1.7299929662182e-07	0.2236401717829378
ST_PREM_right	Centerline Tractometry	Age	8.1814309197468	98.1320291127472	0.4980208622429526	3.5852947007559905e-08	0.2445728398375575
ST_PREM_right	Centerline Tractometry	Age	8.378025182718575	100.81139342664652	0.475885379637257	1.696905264744894e-07	0.2239469076827863
ST_PREM_right	Static Tractometry	Age	8.10702741986558	99.30518607044006	0.4859652226994543	8.47476643836934e-08	0.2355417962834035
ST_PREM_right	Static Tractometry	Age	8.105694069895415	99.42710061545918	0.4847602038176478	9.219060916224276e-08	0.2346032896677859
ST_PREM_right	Static Tractometry	Age	8.118425425161526	100.4854931052735	0.4771735295207457	1.5547518956318326e-07	0.2264557109399571
ST_PREM_right	Static Tractometry	Age	8.060951311810545	101.28042363927496	0.47296901127979	2.0658946536053874e-07	0.2203362806045548
ST_PREM_right	Static Tractometry	Age	8.144645712659244	101.52585739031224	0.4692076867148836	2.655534863442474e-07	0.2184469145817541
ST_PREM_right	Static Tractometry	Age	8.075572128172292	100.68737267543752	0.476303051065105	1.6495087600864257e-07	0.2249016280196029
ST_PREM_right	Static Tractometry	Age	8.228579361107524	106.13015386603767	0.4341842964183331	2.394943727198189e-06	0.1830027212571976
ST_PREM_right	Static Tractometry	Age	7.944020355940376	98.8727597194494	0.4892925932885171	6.7057305212444e-08	0.2388706442982852
ST_PREM_right	Static Tractometry	Age	8.126283974103954	100.77591124051064	0.4750681542485781	1.793422485571709e-07	0.224220052010396
ST_PREM_right	Static Tractometry	Age	8.018211617315705	98.29081811495531	0.4942601343371867	4.705629420415335e-08	0.2433504710952858
T_PREM_left	RadTract	Age	7.567417839644739	87.14527110350885	0.5737919087921777	6.93657155063136e-11	0.3291496643193492
T_PREM_left	RadTract	Age	7.489473617942868	86.29039554930354	0.5797342367784825	3.964936994306797e-11	0.3357305555741672
T_PREM_left	RadTract	Age	7.460999186419472	86.46450209384955	0.5790131715909141	4.245924570374576e-11	0.3343902713295504
T_PREM_left	RadTract	Age	7.364518518860212	85.17323734935974	0.5873043179996126	1.9125969853737516e-11	0.3443305168107385
T_PREM_left	RadTract	Age	7.388792967507399	84.01742098263321	0.5945734575001274	9.328315122613496e-12	0.3532280712940187
T_PREM_left	RadTract	Age	7.553572194570134	88.19707192609839	0.5670607975034008	1.2897205859752535e-10	0.321052828702586
T_PREM_left	RadTract	Age	7.37918128019091	84.90691444581235	0.5888025283861514	1.65191935129155e-11	0.3463806889770746
T_PREM_left	RadTract	Age	7.477863680496105	85.52637691977782	0.5848605712435209	2.4250645398775845e-11	0.3416120239268769
T_PREM_left	RadTract	Age	7.406264148706341	84.12502555888953	0.5941030226454966	9.77730925622373e-12	0.3523997238095454
T_PREM_left	RadTract	Age	7.349554544464909	84.34264473350584	0.5929928997093156	1.0921097469156537e-11	0.3507244763234428
T_PREM_left	Centerline Tractometry	Age	8.405449378270415	103.92845194550183	0.4582867286422133	5.41338323407182e-07	0.1999515752082725
T_PREM_left	Centerline Tractometry	Age	8.369337858644615	105.57268739309612	0.4393557229097787	1.7573823280499673e-06	0.1872941367955045
T_PREM_left	Centerline Tractometry	Age	8.403855847094691	107.40101781193547	0.4198435416091071	5.504249908458464e-06	0.1732195225372428
T_PREM_left	Centerline Tractometry	Age	8.308860232608042	103.17756570735985	0.4620402186774277	4.2497813623693947e-07	0.2057319495021023
T_PREM_left	Centerline Tractometry	Age	8.522347496298705	106.14834477165294	0.4309023608935424	2.907148414988173e-06	0.1828626864052338
T_PREM_left	Centerline Tractometry	Age	8.424917457555251	105.43459973992812	0.440314295817714	1.6584586988491958e-06	0.1883571451183666
T_PREM_left	Centerline Tractometry	Age	8.483333921159371	106.90692910403918	0.4253774442492064	4.010441449327394e-06	0.1770230516484731
T_PREM_left	Centerline Tractometry	Age	8.401351062190248	105.60614237115956	0.4392738905208447	1.76608142325441e-06	0.1870365980561116
T_PREM_left	Centerline Tractometry	Age	8.489761130426313	108.2639656108181	0.4106490358322518	9.2014238998256e-06	0.1665764905835332
T_PREM_left	Centerline Tractometry	Age	8.396621373198803	104.840005858674	0.446478212855202	1.1377914943530918e-06	0.1929343700186047
T_PREM_left	Static Tractometry	Age	8.5161286039425	112.92803920361766	0.3713850605802259	7.013114758920744e-05	0.1306721288694888
T_PREM_left	Static Tractometry	Age	8.627180588869809	114.3679544372991	0.3590443538671046	0.0001260888303347	0.1195875616217775
T_PREM_left	Static Tractometry	Age	8.471618905910352	111.49128982264472	0.3834437331311026	3.8622337036090135e-05	0.1417323251636725
T_PREM_left	Static Tractometry	Age	8.561066284055885	114.04112969701517	0.361676138260049	0.0001114829640791	0.1221034811197822
T_PREM_left	Static Tractometry	Age	8.56279610762115	111.66293365988793	0.3811172506797798	4.3412616124451273e-05	0.1404109990105261
T_PREM_left	Static Tractometry	Age	8.53265905547048	111.95416825804986	0.3803651451692997	4.5076417517047e-05	0.138169054892793
T_PREM_left	Static Tractometry	Age	8.556482089143989	110.98789873314428	0.3887742680466874	2.944698239601712e-05	0.1456074646530994
T_PREM_left	Static Tractometry	Age	8.689332502539088	114.22517118858968	0.3590876886461881	0.0001258345685668	0.1206867169644985
T_PREM_left	Static Tractometry	Age	8.702501422735343	113.8040872480853	0.3623816942339771	0.0001078438222215	0.1239282503174853
T_PREM_left	Static Tractometry	Age	8.51017643434095	113.90756698972626	0.3626275871175634	0.0001066017307441	0.1231316560957112
T_PREM_right	RadTract	Age	7.485699258626498	81.13510637745762	0.6160833727469524	9.995189615355346e-13	0.3754163288544617
T_PREM_right	RadTract	Age	7.418863103317096	79.23211966981951	0.6278407022119514	2.739620134436529e-13	0.3900656523971989
T_PREM_right	RadTract	Age	7.280223373497987	76.84807319935479	0.6468099811016625	3.012714278557529e-14	0.40841820732918
T_PREM_right	RadTract	Age	7.395008780278674	78.2096534248752	0.6348217561640038	1.2374927483516196e-13	0.3979366684025115
T_PREM_right	RadTract	Age	7.335601702953913	77.51704197051977	0.6398941004005769	6.858315522929246e-14	0.4032684393726048
T_PREM_right	RadTract	Age	7.337544905463621	77.80469400782842	0.6382278410435104	8.335738663507146e-14	0.4010540740565739
T_PREM_right	RadTract	Age	7.293587035882431	76.14862942618971	0.6502705353034799	1.9803084633954345e-14	0.413802573962915
T_PREM_right	RadTract	Age	7.341015086333318	77.86453608040966	0.6382726883577701	8.292212663208561e-14	0.4005934056350909
T_PREM_right	RadTract	Age	7.235824450008977	77.03047261121846	0.6449877527102241	3.74952565600914e-14	0.4070140840172981
T_PREM_right	RadTract	Age	7.093193818767829	74.58071046813274	0.6627847944892248	4.146428835427243e-15	0.4258725227508789
T_PREM_right	Centerline Tractometry	Age	8.858246675891518	117.65861955021306	0.3104892159840121	0.0010168061446473	0.094255793556143
T_PREM_right	Centerline Tractometry	Age	9.113259128532984	121.46032390137972	0.2666992742502513	0.0050585068150764	0.0649900100220085
T_PREM_right	Centerline Tractometry	Age	8.930293465440444	119.41319894853858	0.2918957068679347	0.0020720359020499	0.0807489197643688
T_PREM_right	Centerline Tractometry	Age	9.112413310782712	120.19291349157209	0.2821630289900561	0.0029533286643643	0.074746623181829
T_PREM_right	Centerline Tractometry	Age	8.877589755304736	116.88600176311948	0.3195326372366024	0.0007071246622723	0.1002034588196881
T_PREM_right	Centerline Tractometry	Age	8.944578535602197	119.9011673214138	0.2864615360413228	0.0025292581365138	0.076992505416239
T_PREM_right	Centerline Tractometry	Age	9.004806835588525	119.15119504718506	0.2940786610771574	0.001910459898852	0.0827658439525315
T_PREM_right	Centerline Tractometry	Age	8.983705524215008	120.70522369533862	0.2756455294298789	0.0037189182791128	0.0708028237327322
T_PREM_right	Centerline Tractometry	Age	9.080749832965582	123.47101223305133	0.2458043603516269	0.0099851909096021	0.0495115919142845
T_PREM_right	Centerline Tractometry	Age	8.88190038225409	115.42076701960666	0.3339550947547425	0.0003869175485465	0.1114829374085952
T_PREM_right	Static Tractometry	Age	7.867882852052519	95.5131901037642	0.5148524376653716	1.0190228207170105e-08	0.2647328440009858
T_PREM_right	Static Tractometry	Age	7.7820834143277775	93.240694193562	0.5316301788893487	2.711892331634721e-09	0.2822266749901773
T_PREM_right	Static Tractometry	Age	7.80927763571816	92.75133395263448	0.535712123224519	1.9435728902759388e-09	0.285993804035023
T_PREM_right	Static Tractometry	Age	7.974328027279105	97.05036488960678	0.5040235416306773	2.3070656564304336e-08	0.2528995659811438
T_PREM_right	Static Tractometry	Age	7.856230652413584	95.49264581568096	0.5159899545054556	9.336480664319152e-09	0.2648909953542657
T_PREM_right	Static Tractometry	Age	7.984870968585885	97.05199649538842	0.5040218779153354	2.3073502964837706e-08	0.2528870057667747
T_PREM_right	Static Tractometry	Age	7.914260059045953	94.72246306216675	0.5217939217190805	5.9443555177822765e-09	0.2708199155605814
T_PREM_right	Static Tractometry	Age	7.893371521490048	92.54761460719628	0.5368439629224976	1.7706972893998443e-09	0.2875620496729251
T_PREM_right	Static Tractometry	Age	7.984757240204837	95.61558596409034	0.5147278623150976	1.0288145654681014e-08	0.2639445935726808
T_PREM_right	Static Tractometry	Age	7.885596963902734	95.41471813928996	0.5162620002973656	9.142697945846417e-09	0.2654908880071169
