# Supplementary material for: Radiomic tractometry reveals tract-specific imaging biomarkers in white matter
Source: Nat Commun. 2024 Jan 5;15:303. doi: 10.1038/s41467-023-44591-3 (PMC10770385; doi:10.1038/s41467-023-44591-3)
Supplement: Supplementary file 6 — Source Data [file 41467_2023_44591_MOESM6_ESM.zip › S3.2_regression_pertract_Pack-Years.csv]

Tract	Features	Target	MAE	MSE	Pearson r	Pearson p	R2
CC_1	RadTract	Pack-Years	10.112148162333456	150.8327499816141	-0.0441754465954126	0.6545403821034615	-0.1744376548450736
CC_1	RadTract	Pack-Years	9.990180864091997	148.54678997244852	-0.0272547366658586	0.7825587237309095	-0.1566383538805198
CC_1	RadTract	Pack-Years	9.957298614657484	145.06554259792782	0.0050874605024426	0.9589213233673104	-0.1295321186433708
CC_1	RadTract	Pack-Years	9.949329482765094	145.959739130058	-0.0049757212742114	0.9598228010259628	-0.136494652166718
CC_1	RadTract	Pack-Years	9.988411074097144	147.70001689779545	-0.0076464564568895	0.9382925615964512	-0.1500450763323564
CC_1	RadTract	Pack-Years	10.062437881100536	150.35345812951374	-0.0349320052744797	0.7235114452773987	-0.1707057173259623
CC_1	RadTract	Pack-Years	10.000753897652134	147.3966189442437	-0.017789365480386	0.8570591992806063	-0.147682711520354
CC_1	RadTract	Pack-Years	9.990553788421384	146.70262872844725	-0.0094762477463606	0.9235663015806302	-0.1422790558711348
CC_1	RadTract	Pack-Years	9.997441506803298	149.91642056520402	-0.0544076282112618	0.5814642531684406	-0.1673027867809071
CC_1	RadTract	Pack-Years	10.082233173651582	151.9085753699594	-0.0478917723746236	0.6275708516036095	-0.1828144155039162
CC_1	Centerline Tractometry	Pack-Years	9.497079400055467	138.5777494107461	0.0381938538414279	0.6988844009701303	-0.0790158440491446
CC_1	Centerline Tractometry	Pack-Years	9.634800735084294	142.01555819954973	-0.0029444169169671	0.9762184309307452	-0.1057838509456605
CC_1	Centerline Tractometry	Pack-Years	9.683986709974333	142.5270175972229	-0.011721248448992	0.9055341259993068	-0.1097662564618695
CC_1	Centerline Tractometry	Pack-Years	9.55746470062855	137.64397185185953	0.0379335359501244	0.7008387834840679	-0.0717451185167956
CC_1	Centerline Tractometry	Pack-Years	9.52598613810309	137.9236008715325	0.046626845644374	0.6366978781744139	-0.073922409921556
CC_1	Centerline Tractometry	Pack-Years	9.829928797276246	144.8458709288733	-0.014667090637728	0.8819467245218692	-0.1278216765817381
CC_1	Centerline Tractometry	Pack-Years	9.724468434120078	142.85534792491407	-0.0177027088761863	0.8577481661172921	-0.1123227536424562
CC_1	Centerline Tractometry	Pack-Years	9.57497939395777	139.06753379503292	0.040841468074682	0.6791205368043064	-0.08282948017082
CC_1	Centerline Tractometry	Pack-Years	9.7528478865572	143.52726236395924	-0.0434891348141649	0.6595713061791577	-0.117554519410467
CC_1	Centerline Tractometry	Pack-Years	9.743266625375163	142.40947731774682	0.0087615601602206	0.9293153515395066	-0.1088510458713674
CC_1	Static Tractometry	Pack-Years	9.624525618932658	139.86460095279833	0.0079899273264716	0.9355265521086612	-0.0890357296997461
CC_1	Static Tractometry	Pack-Years	9.56479102289035	139.62166232236268	0.0213931685799336	0.8285080672554543	-0.0871441227679965
CC_1	Static Tractometry	Pack-Years	9.808912064649771	145.43420704973866	-0.032224795828844	0.7441686802580008	-0.1324026717179669
CC_1	Static Tractometry	Pack-Years	9.713330742514133	141.39231088502964	-0.0052936416095436	0.9572580544376434	-0.1009310247885912
CC_1	Static Tractometry	Pack-Years	9.626300907111412	138.78840515413862	0.0372702657475814	0.7058272021066169	-0.0806560848939192
CC_1	Static Tractometry	Pack-Years	9.771845942798008	142.80139293309284	-0.0099223775170055	0.9199795438100868	-0.1119026408084102
CC_1	Static Tractometry	Pack-Years	9.75939720498947	141.342423223378	-0.0145919892960155	0.8825468717802293	-0.1005425816397194
CC_1	Static Tractometry	Pack-Years	9.63732774630672	140.26245751108536	0.0044058121272448	0.964421415839241	-0.0921335829400824
CC_1	Static Tractometry	Pack-Years	9.759267762655666	142.29694709396074	-0.0181193532840974	0.8544366044717375	-0.1079748453635955
CC_1	Static Tractometry	Pack-Years	9.712628983986557	142.40496246618594	-0.0121423108850188	0.9021571486182964	-0.1088158916248276
CC_2	RadTract	Pack-Years	8.221941510580297	104.6035810227884	0.432041649827906	4.182907044958239e-06	0.1855191634457689
CC_2	RadTract	Pack-Years	8.31628852653242	108.62918039389588	0.3980441133424345	2.6103294021672403e-05	0.15417440917108
CC_2	RadTract	Pack-Years	8.438887564902194	109.49191531733705	0.3910932377392704	3.705895375136987e-05	0.1474568469681586
CC_2	RadTract	Pack-Years	8.435049545023663	109.44989416540751	0.3885530030973432	4.204071376028143e-05	0.1477840386631452
CC_2	RadTract	Pack-Years	8.323127088217342	108.61089607625324	0.3997350642327354	2.394157616674029e-05	0.1543167773977104
CC_2	RadTract	Pack-Years	8.269554629016877	107.48022261520758	0.4093061587548273	1.4547059894506031e-05	0.1631206047372496
CC_2	RadTract	Pack-Years	8.440892804495624	112.75000415520124	0.362264133179803	0.0001461632793812	0.122088203788978
CC_2	RadTract	Pack-Years	8.11332994884068	102.8635713013528	0.44688443453478	1.7635161852236172e-06	0.1990675005071798
CC_2	RadTract	Pack-Years	8.371934981150318	110.9042728448498	0.3786343693583851	6.812380539958211e-05	0.1364597268956475
CC_2	RadTract	Pack-Years	8.206353581494364	106.1345834299482	0.4192091060511438	8.547015064502048e-06	0.1735982319713634
CC_2	Centerline Tractometry	Pack-Years	8.873783715205331	128.40711667982416	0.2191582792626256	0.0246909938787563	0.0001763344018254
CC_2	Centerline Tractometry	Pack-Years	8.97766839268426	131.13212338393012	0.1887663622693582	0.0537928779059253	-0.0210415409163491
CC_2	Centerline Tractometry	Pack-Years	8.990766699945137	131.4358704268371	0.1955924738873676	0.0455442802930586	-0.0234066238627339
CC_2	Centerline Tractometry	Pack-Years	9.057974690520131	129.24952788310304	0.1933811639543089	0.0480929215974423	-0.006382980058162
CC_2	Centerline Tractometry	Pack-Years	9.210601660860718	135.43372143353318	0.1493541572719012	0.1283483179082612	-0.0545353194629698
CC_2	Centerline Tractometry	Pack-Years	8.949621418774084	131.39997745893453	0.188404965433741	0.0542617823795599	-0.0231271483970005
CC_2	Centerline Tractometry	Pack-Years	9.288880919782535	134.64354067080674	0.1467214008303149	0.1352944836352962	-0.0483826898649994
CC_2	Centerline Tractometry	Pack-Years	9.005078435750121	128.0005032544388	0.2105743705767553	0.0310716544041105	0.0033423717365309
CC_2	Centerline Tractometry	Pack-Years	9.068085139945856	130.64720810014958	0.1809017431560875	0.0647805212405366	-0.0172658173500075
CC_2	Centerline Tractometry	Pack-Years	8.962503563991673	131.11482219089808	0.1919403283487059	0.0498162432030661	-0.020906827649018
CC_2	Static Tractometry	Pack-Years	9.109420014821794	130.59242872013675	0.2162981592141185	0.026679862976991	-0.0168392855351064
CC_2	Static Tractometry	Pack-Years	8.986831943092332	125.87656677995744	0.2603951410912005	0.007301663588732	0.0198800996002335
CC_2	Static Tractometry	Pack-Years	9.066700049680756	127.52555477236332	0.2449385663690402	0.0117917984155378	0.0070404902255788
CC_2	Static Tractometry	Pack-Years	9.256094791363578	131.783126605698	0.1936000722563531	0.0478354656400038	-0.0261104844790889
CC_2	Static Tractometry	Pack-Years	9.06338230793492	128.94891690750302	0.2429461403703955	0.0125181773046943	-0.0040423156517421
CC_2	Static Tractometry	Pack-Years	9.001747392049703	126.79366811746864	0.2448598776913386	0.0118197716128252	0.0127392210827149
CC_2	Static Tractometry	Pack-Years	9.04700310520058	127.80477257365432	0.2287863689634	0.0188985338589442	0.0048664007139896
CC_2	Static Tractometry	Pack-Years	9.046657288857816	128.68362296368426	0.2352486665053386	0.0157036210687249	-0.0019766422667439
CC_2	Static Tractometry	Pack-Years	9.069009205537125	126.28200567078694	0.2491076805849987	0.0103900581676933	0.0167232076110147
CC_2	Static Tractometry	Pack-Years	9.013560754541196	129.6972971138798	0.2262829159912758	0.0202788929152716	-0.009869471190687
CC_3	RadTract	Pack-Years	9.356370794085768	131.06054363840695	0.1708433883149476	0.0814204744725616	-0.0204841954560504
CC_3	RadTract	Pack-Years	9.346577390974764	132.92543030001946	0.1592629317095458	0.1046321799749115	-0.0350048689681561
CC_3	RadTract	Pack-Years	9.278636380117668	130.7812376243931	0.1825810053742162	0.0622928444054252	-0.0183094190886996
CC_3	RadTract	Pack-Years	9.268186451478805	129.2596912911089	0.1886306507913239	0.0539685682414228	-0.0064621159823237
CC_3	RadTract	Pack-Years	8.929658312544042	122.804026333513	0.2538477996476332	0.0089757328704048	0.0438039967431198
CC_3	RadTract	Pack-Years	9.40878761834063	131.74606924120798	0.1800731726005427	0.0660374037489197	-0.0258219426057115
CC_3	RadTract	Pack-Years	9.192774507910842	127.59946110997598	0.2003763284476668	0.0404129411630788	0.0064650290884281
CC_3	RadTract	Pack-Years	9.217560301684518	129.41905343621409	0.1858175298470291	0.0577179513541152	-0.0077029665535108
CC_3	RadTract	Pack-Years	9.4716588124242	134.95739936202892	0.1224951662467635	0.2131792938358281	-0.0508265057161105
CC_3	RadTract	Pack-Years	9.215981710466044	128.51102497250778	0.2048441890534292	0.0360658119878695	-0.0006327326714274
CC_3	Centerline Tractometry	Pack-Years	9.216867671789402	129.07271073531993	0.1756336950915254	0.0731130277870549	-0.0050062186028143
CC_3	Centerline Tractometry	Pack-Years	9.28165549351688	132.03262651011957	0.1351006646189799	0.1694084469499951	-0.0280531798331726
CC_3	Centerline Tractometry	Pack-Years	9.2470669254598	130.00829977303397	0.1597859361506385	0.1034828013470231	-0.0122910489562062
CC_3	Centerline Tractometry	Pack-Years	9.24894879759928	129.04223364119252	0.1649240817365231	0.0927098923623715	-0.0047689130643429
CC_3	Centerline Tractometry	Pack-Years	9.298315145372683	130.64951240127078	0.147673545767196	0.132750080041151	-0.0172837594614199
CC_3	Centerline Tractometry	Pack-Years	9.275409422335724	133.17598097614078	0.1225320611656242	0.2130404305788678	-0.0369557460059322
CC_3	Centerline Tractometry	Pack-Years	9.097103251600029	126.16460859136322	0.1989037813589055	0.0419382927039578	0.0176373031947713
CC_3	Centerline Tractometry	Pack-Years	9.30392775428999	133.10757121626418	0.1173251552825994	0.2332786778595915	-0.0364230831859027
CC_3	Centerline Tractometry	Pack-Years	9.057544249758209	129.37066455712574	0.1629903106757516	0.0966551985831046	-0.007326193460903
CC_3	Centerline Tractometry	Pack-Years	9.305770164098684	133.62379955320034	0.1218371630461198	0.2156666732464782	-0.040442621366237
CC_3	Static Tractometry	Pack-Years	9.446507944670795	138.64342592232717	0.1034396284751995	0.2936847182078676	-0.0795272248218816
CC_3	Static Tractometry	Pack-Years	9.483431073503828	138.70164884289397	0.0973768319790815	0.323043832233924	-0.0799805692732495
CC_3	Static Tractometry	Pack-Years	9.491917406828929	135.868273802933	0.1279347560578708	0.1933953403694185	-0.0579188993929751
CC_3	Static Tractometry	Pack-Years	9.339947504505869	135.12149122850553	0.1316705395811569	0.1806005902354802	-0.0521041835869138
CC_3	Static Tractometry	Pack-Years	9.429435289898649	135.52304714285236	0.1404959244777884	0.1528541210952361	-0.0552308413345992
CC_3	Static Tractometry	Pack-Years	9.51333371422814	142.74286448270172	0.0835681256383081	0.3966876279933978	-0.1114469173927235
CC_3	Static Tractometry	Pack-Years	9.359687336606386	135.59127708364784	0.1332070052245502	0.1755221367411966	-0.0557621040190479
CC_3	Static Tractometry	Pack-Years	9.369275945761276	135.8411683683161	0.1327020318703378	0.1771795024341353	-0.0577078467994969
CC_3	Static Tractometry	Pack-Years	9.34732488767296	135.71782563959218	0.128695202827642	0.1907391089428289	-0.0567474562670538
CC_3	Static Tractometry	Pack-Years	9.43490329713957	136.12177270942766	0.1399836042816193	0.1543719057899915	-0.0598927324052729
CC_4	RadTract	Pack-Years	9.562491010623768	138.86458217016752	0.093202100704682	0.3443192104820581	-0.0812492263440951
CC_4	RadTract	Pack-Years	9.380565108853878	133.32845195501463	0.1439630301803441	0.142875250824576	-0.0381429394959558
CC_4	RadTract	Pack-Years	9.62179437079031	138.6534335210814	0.1029937500635169	0.2957817849070672	-0.0796051475595696
CC_4	RadTract	Pack-Years	9.54210008855507	137.6851246259682	0.1037232593106567	0.2923558649747925	-0.0720655487119652
CC_4	RadTract	Pack-Years	9.518811614705356	140.42505640777298	0.0865998487604057	0.3797192292894403	-0.0933996360149582
CC_4	RadTract	Pack-Years	9.664085999575423	140.09946795311507	0.0975680349164047	0.3220900900608806	-0.0908644880369518
CC_4	RadTract	Pack-Years	9.499252927644395	135.00019226008538	0.1298467775962165	0.1867672092117506	-0.0511597065020377
CC_4	RadTract	Pack-Years	9.444143605223989	135.25345014161795	0.1305828610688353	0.1842601249765375	-0.053131662807909
CC_4	RadTract	Pack-Years	9.364562208631698	134.716461521539	0.1293020535350437	0.1886384493045247	-0.0489504776493747
CC_4	RadTract	Pack-Years	9.63690015936272	139.06445082803992	0.0971964933240553	0.3239450429715843	-0.0828054750888624
CC_4	Centerline Tractometry	Pack-Years	9.389789824571793	127.52448890088628	0.1858226870450276	0.057710887412408	0.0070487894815297
CC_4	Centerline Tractometry	Pack-Years	9.630623137143708	134.83786322594787	0.1100799897373931	0.2636170056253635	-0.0498957546733469
CC_4	Centerline Tractometry	Pack-Years	9.611770187062872	131.77141473443305	0.1477910150425247	0.1324387155988331	-0.0260192916670245
CC_4	Centerline Tractometry	Pack-Years	9.504999850841426	131.28452755697467	0.144960240634889	0.1400984148388154	-0.0222282142323291
CC_4	Centerline Tractometry	Pack-Years	9.44528282050334	128.41112235681769	0.1839614657757816	0.0603066290470475	0.000145144770297
CC_4	Centerline Tractometry	Pack-Years	9.400922574305469	127.54991879969502	0.183042387327533	0.0616231561948779	0.0068507832082003
CC_4	Centerline Tractometry	Pack-Years	9.30279519959699	125.37090130208004	0.2081299757373301	0.0331255474365208	0.023817391587861
CC_4	Centerline Tractometry	Pack-Years	9.239884364778062	123.9520784318614	0.2293308850287534	0.018609257834863	0.0348648531275017
CC_4	Centerline Tractometry	Pack-Years	9.35680824083105	127.56706221771168	0.1947985043824718	0.0464461502845182	0.0067172984334815
CC_4	Centerline Tractometry	Pack-Years	9.495767461744546	129.90152577953555	0.1652772512446397	0.0920033060354642	-0.0114596685130461
CC_4	Static Tractometry	Pack-Years	9.525281080099234	138.77812501008856	0.1440440500995989	0.1426481007343487	-0.0805760400212303
CC_4	Static Tractometry	Pack-Years	9.396001310688662	139.68512932779495	0.144764232077344	0.1406409653117128	-0.0876382995368281
CC_4	Static Tractometry	Pack-Years	9.541437521287222	139.69833332202168	0.1306262851917303	0.1841129939924109	-0.0877411105511212
CC_4	Static Tractometry	Pack-Years	9.477612825304398	138.74272533484026	0.1296059723788228	0.1875927519864265	-0.0803004055082616
CC_4	Static Tractometry	Pack-Years	9.607088629229528	142.33902503441763	0.1194131321013727	0.2250074990239637	-0.1083024792343361
CC_4	Static Tractometry	Pack-Years	9.516712560068108	137.36460400041184	0.1592372571288612	0.1046888597711461	-0.0695698606611026
CC_4	Static Tractometry	Pack-Years	9.438819901542024	137.19987939220547	0.1374758524594567	0.1619644271863143	-0.0682872560372342
CC_4	Static Tractometry	Pack-Years	9.40823504792377	138.61951066574963	0.1401791441694859	0.1537912791841593	-0.0793410120938544
CC_4	Static Tractometry	Pack-Years	9.405633285281969	137.18133061558882	0.1528392179930369	0.1195776758736057	-0.0681428286385921
CC_4	Static Tractometry	Pack-Years	9.424921104335642	138.05035524637825	0.1467463077394666	0.1352274557623741	-0.0749093647490277
CC_5	RadTract	Pack-Years	9.311597823363211	126.41426665343468	0.21502506381976	0.0276080686466984	0.0156933763687463
CC_5	RadTract	Pack-Years	9.265503657202434	125.61691027555624	0.2229236933813663	0.0222666540508388	0.0219018778687553
CC_5	RadTract	Pack-Years	9.363208869878427	129.7414786499384	0.1911443829571432	0.0507899145510892	-0.0102134844079919
CC_5	RadTract	Pack-Years	9.449143322033237	129.25940549355914	0.1794181414055549	0.0670449921985099	-0.0064598906605408
CC_5	RadTract	Pack-Years	9.342701856526473	127.33772891757532	0.2089442655679934	0.0324289841918129	0.0085029694049573
CC_5	RadTract	Pack-Years	9.352621169371607	123.9801616165351	0.2515410925680589	0.0096413071896845	0.0346461874229199
CC_5	RadTract	Pack-Years	9.452380743823603	126.82405545674446	0.2088602174091706	0.0325003040282627	0.0125026144075702
CC_5	RadTract	Pack-Years	9.102787436252862	122.8975064962084	0.2568277216383763	0.0081759572331383	0.0430761268139173
CC_5	RadTract	Pack-Years	9.1917612846119	125.28956171143244	0.2313815752471064	0.0175538181764525	0.0244507306876113
CC_5	RadTract	Pack-Years	9.552391899420172	130.34558058664092	0.1803383853506998	0.0656329582102026	-0.0149172378164175
CC_5	Centerline Tractometry	Pack-Years	9.315448952841658	129.748084444741	0.173511017775521	0.0767057623070037	-0.0102649194853028
CC_5	Centerline Tractometry	Pack-Years	9.341056977047732	127.76140362383342	0.1998012509128261	0.0410030316842032	0.0052040868446673
CC_5	Centerline Tractometry	Pack-Years	9.241268985653548	125.5291381408854	0.2236077204951852	0.0218488791506851	0.0225853030533794
CC_5	Centerline Tractometry	Pack-Years	9.20623349368766	124.66354204162418	0.2214344491808487	0.0231999486118573	0.0293251433929828
CC_5	Centerline Tractometry	Pack-Years	9.368172793000008	125.66357413666265	0.2232781934566442	0.0220492937983188	0.0215385363821716
CC_5	Centerline Tractometry	Pack-Years	9.29354930889928	125.6054028295691	0.2254175157028522	0.0207758046961284	0.021991478952605
CC_5	Centerline Tractometry	Pack-Years	9.11154570876797	121.22094933545826	0.2650100338543941	0.0062938225450391	0.0561303995784538
CC_5	Centerline Tractometry	Pack-Years	9.261227489823565	124.8424646840332	0.2296100267726929	0.018462448604428	0.02793198780459
CC_5	Centerline Tractometry	Pack-Years	9.28277107584237	127.21251342933354	0.2003007121638266	0.0404901240254485	0.0094779419117827
CC_5	Centerline Tractometry	Pack-Years	9.299902448425843	125.871408493029	0.2216524514590143	0.0230612722447749	0.0199202638643206
CC_5	Static Tractometry	Pack-Years	8.78108283276353	125.94628196854303	0.2536879897388825	0.0090205050083474	0.0193372722460976
CC_5	Static Tractometry	Pack-Years	8.917048824799146	126.96846147977892	0.2436416737079273	0.0122602901136979	0.0113782175437674
CC_5	Static Tractometry	Pack-Years	9.004833310484214	129.9244077126706	0.2332364469154744	0.0166441023998489	-0.0116378354157429
CC_5	Static Tractometry	Pack-Years	8.948427385298977	128.89539949353122	0.2263731889164286	0.0202276516823789	-0.0036256099550942
CC_5	Static Tractometry	Pack-Years	8.832466436897628	124.68741987987912	0.2730006963858361	0.0048373455101867	0.0291392220173775
CC_5	Static Tractometry	Pack-Years	8.835033648772004	129.3526743501939	0.2389008500200534	0.0141139069139003	-0.0071861152852958
CC_5	Static Tractometry	Pack-Years	8.816562809508234	125.5261261990447	0.2580660754437768	0.0078625315953696	0.0226087551081378
CC_5	Static Tractometry	Pack-Years	8.860150831174238	126.3325441248722	0.250085465199395	0.0100832815889309	0.0163296971598518
CC_5	Static Tractometry	Pack-Years	8.886734892181908	128.0248870899284	0.2434897202242174	0.012316231457527	0.0031525104857612
CC_5	Static Tractometry	Pack-Years	8.900323956802055	129.21536385481727	0.2377136775975719	0.0146145725285885	-0.0061169667337022
CC_6	RadTract	Pack-Years	9.396599159232284	136.26157542728637	0.1008674282242901	0.3059179374576599	-0.060981286291103
CC_6	RadTract	Pack-Years	9.441738454087057	137.5165135699459	0.0960528849643782	0.3296975436278569	-0.0707526828175229
CC_6	RadTract	Pack-Years	9.423819492220073	136.11284390057028	0.1123954426209943	0.2536430213158462	-0.0598232095109658
CC_6	RadTract	Pack-Years	9.440910916232353	135.45876942089023	0.1036519612302797	0.2926895321998243	-0.0547303520373529
CC_6	RadTract	Pack-Years	9.248599402287528	130.4581395288326	0.1691220868946545	0.0845837322420866	-0.0157936619359508
CC_6	RadTract	Pack-Years	9.558867774309396	140.33352715750917	0.0749424236048105	0.4473692490797683	-0.0926869565866335
CC_6	RadTract	Pack-Years	9.37283840943524	136.9309771890888	0.0954867828978203	0.3325690846413314	-0.0661934874568064
CC_6	RadTract	Pack-Years	9.33377906847772	136.36064407209454	0.1008414954947993	0.3060429425723026	-0.061752670137724
CC_6	RadTract	Pack-Years	9.526848798052612	138.5860327445533	0.0769863292671826	0.4350428613552852	-0.0790803410442069
CC_6	RadTract	Pack-Years	9.48772599920257	135.941699601551	0.1094561354027819	0.2663492860615282	-0.0584906188819094
CC_6	Centerline Tractometry	Pack-Years	9.132360006956658	123.14854850334324	0.2490644377518215	0.0104038124021958	0.041121424097412
CC_6	Centerline Tractometry	Pack-Years	9.017664717596956	123.25766260577336	0.2492676506270243	0.0103393150254696	0.0402718227304399
CC_6	Centerline Tractometry	Pack-Years	8.97238604011537	119.97255829891505	0.2872843954635018	0.0029639114274662	0.065850817998632
CC_6	Centerline Tractometry	Pack-Years	9.013540158766888	121.11333766765456	0.2706365010883552	0.0052332898034592	0.0569683024528944
CC_6	Centerline Tractometry	Pack-Years	8.977953720641858	122.756017647961	0.2562249353938423	0.0083324701105123	0.0441778095130837
CC_6	Centerline Tractometry	Pack-Years	9.06132499022805	121.58459977731384	0.2684419579616457	0.0056263738791974	0.0532988873759097
CC_6	Centerline Tractometry	Pack-Years	8.858679677954102	117.57425773692344	0.30695817559196	0.0014475719474827	0.0845248426251298
CC_6	Centerline Tractometry	Pack-Years	9.111748059325675	125.20060359350975	0.2360770815405231	0.0153300277548401	0.0251433903613579
CC_6	Centerline Tractometry	Pack-Years	9.04492330838082	121.97391350018609	0.2663528836748737	0.0060247278084503	0.0502675517028226
CC_6	Centerline Tractometry	Pack-Years	9.200984145126087	127.36636177791029	0.2078783931199372	0.0333432921283549	0.0082800237293836
CC_6	Static Tractometry	Pack-Years	9.361858929073003	129.7570848916861	0.1752991775741945	0.0736700362244415	-0.0103350001793434
CC_6	Static Tractometry	Pack-Years	9.30042264569738	129.20044770896823	0.1913038537678075	0.0505935874615176	-0.0060008242954561
CC_6	Static Tractometry	Pack-Years	9.399516063250427	130.4991130387635	0.1708805883580764	0.0813531704642536	-0.0161126963162159
CC_6	Static Tractometry	Pack-Years	9.402183360284942	130.5344383684124	0.1635950485427076	0.0954074347582706	-0.0163877519477979
CC_6	Static Tractometry	Pack-Years	9.398385097871245	132.20433575800348	0.1549049530282722	0.1146017748806583	-0.0293901693558367
CC_6	Static Tractometry	Pack-Years	9.369759956462698	129.85250098713828	0.1730703290738831	0.0774691396367226	-0.0110779439723258
CC_6	Static Tractometry	Pack-Years	9.470615328986977	132.0807245647274	0.1637927119963358	0.0950023607699876	-0.0284276884625198
CC_6	Static Tractometry	Pack-Years	9.35769476832312	129.69046373955183	0.1830326323323645	0.0616372543905695	-0.0098162640979209
CC_6	Static Tractometry	Pack-Years	9.47679698565188	135.26508542710107	0.1213904554682669	0.2173670096835989	-0.0532222592957269
CC_6	Static Tractometry	Pack-Years	9.23548247378177	128.88596164465898	0.1890470743768671	0.0534309644928471	-0.0035521234934494
CST_left	RadTract	Pack-Years	8.900019334811267	125.68320342402173	0.2330654403167591	0.0167262296213107	0.0213856957410303
CST_left	RadTract	Pack-Years	9.1883125532163	131.4916951202129	0.1741179332645575	0.0756643447676754	-0.023841294860768
CST_left	RadTract	Pack-Years	9.195067222265813	131.43055044453536	0.1816174043803052	0.0637106316971953	-0.0233652005807276
CST_left	RadTract	Pack-Years	9.138729504888962	129.46204690102496	0.2010657180423171	0.0397149215204375	-0.0080377290238118
CST_left	RadTract	Pack-Years	9.075242207910662	126.43154048319252	0.2312067719716417	0.017641723519956	0.0155588761616397
CST_left	RadTract	Pack-Years	9.1356467759124	129.6403044154256	0.1948662193653478	0.0463686594354557	-0.0094257056880091
CST_left	RadTract	Pack-Years	8.972052525065337	123.6005051015284	0.25074517403591	0.0098808172488319	0.0376023286269054
CST_left	RadTract	Pack-Years	8.971603671686859	125.28713537503008	0.2368777696614675	0.0149762897448922	0.0244696230093027
CST_left	RadTract	Pack-Years	8.953176002145009	126.64838497410553	0.2153019401370782	0.0274038980001442	0.0138704475186229
CST_left	RadTract	Pack-Years	9.09304868237258	129.51954672788054	0.1957056937636427	0.0454168664002341	-0.0084854432093217
CST_left	Centerline Tractometry	Pack-Years	9.279420301467535	131.58355057797968	0.1207043683564937	0.2199969775873594	-0.0245565142572019
CST_left	Centerline Tractometry	Pack-Years	9.202714558640348	126.82750414638184	0.1941655963364369	0.0471756369144219	0.0124757616785011
CST_left	Centerline Tractometry	Pack-Years	9.036266745340884	126.0637142714088	0.2043617217818413	0.0365154704043262	0.0184229024000426
CST_left	Centerline Tractometry	Pack-Years	9.18843803383936	125.53743396355716	0.2050355318986105	0.0358887736529767	0.0225207088155576
CST_left	Centerline Tractometry	Pack-Years	9.40127400246913	131.77578253322744	0.1444184309850733	0.1416020202380836	-0.0260533009082111
CST_left	Centerline Tractometry	Pack-Years	9.432122612458889	133.9145293667967	0.1245501750008269	0.2055425174913414	-0.0427063475166602
CST_left	Centerline Tractometry	Pack-Years	9.382853940714604	130.63406183629183	0.1499682760492356	0.1267680446347184	-0.0171634558449831
CST_left	Centerline Tractometry	Pack-Years	8.984141391105808	123.4289532237004	0.2277775520557088	0.019444719530616	0.038938092810116
CST_left	Centerline Tractometry	Pack-Years	9.098953304611811	127.6845117560762	0.1785387521429433	0.068417265043946	0.0058027943856784
CST_left	Centerline Tractometry	Pack-Years	9.13890704650384	126.12599158566492	0.199796702141136	0.0410077277264395	0.0179379889915558
CST_left	Static Tractometry	Pack-Years	9.34727198234762	137.17607985011054	0.1018039804137364	0.3014257743271258	-0.0681019443034909
CST_left	Static Tractometry	Pack-Years	9.333137797973528	135.07454533078044	0.1299994705984516	0.186245109849	-0.0517386460624997
CST_left	Static Tractometry	Pack-Years	9.340354843987187	135.7391480751331	0.1195551220950443	0.2244526224697568	-0.0569134803645745
CST_left	Static Tractometry	Pack-Years	9.374515278259569	136.10451880884443	0.1197262770870606	0.2237850549979927	-0.0597583873738367
CST_left	Static Tractometry	Pack-Years	9.285302256493663	136.87666236813664	0.1114113287702952	0.2578500683291591	-0.0657705728646496
CST_left	Static Tractometry	Pack-Years	9.383143815900858	138.6315049439381	0.1072025262943965	0.2763789608646032	-0.0794344038270749
CST_left	Static Tractometry	Pack-Years	9.31826596214913	133.34124682277977	0.1378229033023268	0.1608974385925459	-0.0382425649055169
CST_left	Static Tractometry	Pack-Years	9.34870309060755	136.55086537911615	0.1235102566416343	0.209382188944493	-0.0632338011636268
CST_left	Static Tractometry	Pack-Years	9.155868417286168	132.86537242956172	0.1497587868872075	0.1273054240939899	-0.0345372369416632
CST_left	Static Tractometry	Pack-Years	9.334391732514112	137.8211077146133	0.1077687202153197	0.2738355740472221	-0.0731243616007204
CST_right	RadTract	Pack-Years	8.867286653408	122.62373212038216	0.2524656226997569	0.0093695100717161	0.0452078318709507
CST_right	RadTract	Pack-Years	9.086069637128071	129.10655192250007	0.1909720648424406	0.0510027645306166	-0.0052697181711365
CST_right	RadTract	Pack-Years	9.164764914721	129.04718100472638	0.1817830500503609	0.0634650578325536	-0.0048074350035576
CST_right	RadTract	Pack-Years	9.307881392065948	130.27898822059572	0.1654973670271086	0.0915650812012933	-0.0143987258737643
CST_right	RadTract	Pack-Years	9.062589937946276	129.3750170443917	0.1919063329609197	0.0498575117775009	-0.0073600834810612
CST_right	RadTract	Pack-Years	9.050967156174666	127.98091347288586	0.1998848375511898	0.0409168187466848	0.0034949047713578
CST_right	RadTract	Pack-Years	9.200134428487011	131.50408356675052	0.1574325332741225	0.1087335436676256	-0.0239377557295155
CST_right	RadTract	Pack-Years	9.18516535549504	129.156724440963	0.1840060375239851	0.0602433712634532	-0.0056603793168652
CST_right	RadTract	Pack-Years	9.135498766186	127.56823496101154	0.1947817519775813	0.0464653377633485	0.0067081670353535
CST_right	RadTract	Pack-Years	8.87915959524943	120.93702185049416	0.2686542975378966	0.0055872251473427	0.0583411603689847
CST_right	Centerline Tractometry	Pack-Years	9.170433670196132	123.35813205409684	0.2397156621136968	0.013778968621678	0.0394895317274117
CST_right	Centerline Tractometry	Pack-Years	9.193563696429177	126.14572626518924	0.2095522785763967	0.0319169735214788	0.0177843277293798
CST_right	Centerline Tractometry	Pack-Years	9.339140435414652	130.4407869797622	0.1716477290678588	0.0799751169628938	-0.0156585487921656
CST_right	Centerline Tractometry	Pack-Years	9.21221257104941	124.72783060010184	0.2261299255961706	0.0203659890082132	0.0288245697187572
CST_right	Centerline Tractometry	Pack-Years	9.260521557582637	127.58066240577384	0.1963760752584296	0.0446684925994864	0.006611402512502
CST_right	Centerline Tractometry	Pack-Years	9.10086657347645	124.4008463125096	0.2250355850749562	0.0209984134718612	0.0313705861504526
CST_right	Centerline Tractometry	Pack-Years	9.120263820577868	121.58802500879312	0.253857841351426	0.0089729261402514	0.0532722173004365
CST_right	Centerline Tractometry	Pack-Years	9.337188348919684	129.08424020116263	0.174320459890112	0.0753193664569506	-0.0050959911411228
CST_right	Centerline Tractometry	Pack-Years	9.054315770791092	121.83483938467104	0.2545306661369335	0.0087866172488744	0.0513504324306158
CST_right	Centerline Tractometry	Pack-Years	9.126331848455278	122.08173757914784	0.2519465799858482	0.0095212591979206	0.0494279949192519
CST_right	Static Tractometry	Pack-Years	9.65869288246506	144.26005537469203	0.0595724449662121	0.5460662556751391	-0.1232603074778251
CST_right	Static Tractometry	Pack-Years	9.681015089958546	143.00918159925945	0.0736898139306948	0.4550191551728759	-0.1135205575660498
CST_right	Static Tractometry	Pack-Years	9.733264675942866	146.31876798885943	0.0462326222789356	0.639553605278431	-0.139290179073201
CST_right	Static Tractometry	Pack-Years	9.700738607431854	144.6479249283847	0.0467202943737898	0.6360217189502827	-0.1262803983339564
CST_right	Static Tractometry	Pack-Years	9.781408187978087	148.56043563555198	0.0420736836484987	0.6699949341292802	-0.1567446038864102
CST_right	Static Tractometry	Pack-Years	9.642700230890249	142.1622410895259	0.0865063068102918	0.3802361111385464	-0.1069259763085579
CST_right	Static Tractometry	Pack-Years	9.86880695647261	148.01156619400604	0.03184197846625	0.7471048373300575	-0.152470910409205
CST_right	Static Tractometry	Pack-Years	9.49962811596131	136.95183287386635	0.1278219710540647	0.1937915654317245	-0.0663558772662036
CST_right	Static Tractometry	Pack-Years	9.822807919475435	145.63455043678792	0.0404346470765355	0.6821436772125172	-0.1339626168736345
CST_right	Static Tractometry	Pack-Years	9.71658229310622	143.51571710566887	0.0759491760435783	0.4412734296247041	-0.1174646239065213
ST_FO_left	RadTract	Pack-Years	8.90308015606361	122.94731378291128	0.2413454450501492	0.0131297245375878	0.0426883094930991
ST_FO_left	RadTract	Pack-Years	8.756760088084233	124.22037380220952	0.2297359972999442	0.0183965245684434	0.0327758095637145
ST_FO_left	RadTract	Pack-Years	8.866741843493225	124.96280589792092	0.2201767878798377	0.0240139842280134	0.0269949681385247
ST_FO_left	RadTract	Pack-Years	8.76724371952001	118.90144065920629	0.284054228370621	0.0033184267604545	0.0741909224454189
ST_FO_left	RadTract	Pack-Years	9.032277504009588	125.0583379863403	0.2138910555912767	0.028457837780274	0.0262511211828774
ST_FO_left	RadTract	Pack-Years	8.888887907683554	123.56092349712534	0.2331798009323815	0.0166712683355018	0.0379105251336707
ST_FO_left	RadTract	Pack-Years	8.90714750457144	122.99824114491015	0.2372116989223662	0.0148308690095655	0.0422917708660389
ST_FO_left	RadTract	Pack-Years	8.878319909472836	122.7851109002168	0.245274080353586	0.0116731740791655	0.0439512790616049
ST_FO_left	RadTract	Pack-Years	8.768098665403071	119.78028190791814	0.2758006886846826	0.0044031201666673	0.0673479506422523
ST_FO_left	RadTract	Pack-Years	8.907970625045515	124.8283248150241	0.2177121641945328	0.0256801805271123	0.0280420858741465
ST_FO_left	Centerline Tractometry	Pack-Years	8.903431108995681	120.11524775583224	0.289603485450656	0.0027307924987299	0.0647397869316165
ST_FO_left	Centerline Tractometry	Pack-Years	8.848385877193744	121.16866427364604	0.2822362484441976	0.0035342741505914	0.0565375097411052
ST_FO_left	Centerline Tractometry	Pack-Years	8.947791902910696	121.90388355766302	0.2681204163645684	0.0056861202549183	0.0508128298435164
ST_FO_left	Centerline Tractometry	Pack-Years	9.00014197069858	122.0990239807232	0.2606319788558247	0.0072466611536444	0.0492933968234847
ST_FO_left	Centerline Tractometry	Pack-Years	9.09221042401778	122.26419518435	0.2645285869911705	0.0063928648282416	0.0480073148481906
ST_FO_left	Centerline Tractometry	Pack-Years	9.303784004321482	128.502137395015	0.2084201003007083	0.0328759346823809	-0.0005635308192493
ST_FO_left	Centerline Tractometry	Pack-Years	8.830697822757804	117.17823704956676	0.3111163092905609	0.0012361896362191	0.0876084011187993
ST_FO_left	Centerline Tractometry	Pack-Years	9.006665969520874	121.09365184773226	0.2760823880096437	0.0043614222667738	0.0571215832767608
ST_FO_left	Centerline Tractometry	Pack-Years	8.915193441481025	120.4008062831543	0.2793742900317708	0.0038996453227647	0.0625163262628294
ST_FO_left	Centerline Tractometry	Pack-Years	9.0037962792219	122.26223913241849	0.2674142561798264	0.0058193163431456	0.0480225453670499
ST_FO_left	Static Tractometry	Pack-Years	8.983765190817733	126.79565215616503	0.2575903455516296	0.0079816610766901	0.0127237726489098
ST_FO_left	Static Tractometry	Pack-Years	9.20491775321904	131.3347387828578	0.2219200820634309	0.0228919966004999	-0.0226191767678547
ST_FO_left	Static Tractometry	Pack-Years	9.195611534691766	128.4907229352812	0.249281251349585	0.0103350108614492	-0.0004746537595741
ST_FO_left	Static Tractometry	Pack-Years	9.115953411653445	127.23781591108268	0.2520722860776234	0.0094843105087151	0.0092809277531809
ST_FO_left	Static Tractometry	Pack-Years	9.09751063797612	128.16325247789055	0.2490761005531653	0.010400101247411	0.0020751481637868
ST_FO_left	Static Tractometry	Pack-Years	9.046581829491178	125.36516796263216	0.2707771052935985	0.0052089592056155	0.02386203341622
ST_FO_left	Static Tractometry	Pack-Years	9.03140961749236	124.91254767841107	0.2690857973343013	0.0055084154622949	0.0273862965832093
ST_FO_left	Static Tractometry	Pack-Years	8.971494689823626	123.50708628337652	0.2829764262246718	0.0034449188730937	0.0383297209055855
ST_FO_left	Static Tractometry	Pack-Years	9.113059016759658	127.3827052222472	0.2472576004821416	0.0109929666343376	0.0081527678354117
ST_FO_left	Static Tractometry	Pack-Years	9.126988730932274	126.56658839353108	0.2659729414674465	0.0060998089487111	0.0145073449051382
ST_FO_right	RadTract	Pack-Years	9.697328041827994	137.7623640653944	0.0676992534348759	0.4925903315530144	-0.0726669625701113
ST_FO_right	RadTract	Pack-Years	9.483391926154214	132.77657575182104	0.1260978049904902	0.1999219998328694	-0.0338458342988254
ST_FO_right	RadTract	Pack-Years	9.429575736564251	132.89788954090872	0.1355455774045761	0.1679951517726347	-0.0347904267827112
ST_FO_right	RadTract	Pack-Years	9.403664060068383	131.0084318119507	0.1445661766349174	0.1411907970506866	-0.020078434165744
ST_FO_right	RadTract	Pack-Years	9.415207994417957	132.51871158044693	0.1230901475702566	0.2109477764786362	-0.0318380117753078
ST_FO_right	RadTract	Pack-Years	9.752569659444315	140.810281624079	0.0363777146508765	0.7125597037324166	-0.0963991371158849
ST_FO_right	RadTract	Pack-Years	9.642087997239177	137.08131896306577	0.0783776737438174	0.426763646478532	-0.0673641021971482
ST_FO_right	RadTract	Pack-Years	9.545278549043912	134.7782684388579	0.1026062654526531	0.2976122149931884	-0.0494317283793261
ST_FO_right	RadTract	Pack-Years	9.59266121707367	135.40050664892485	0.0934637356224933	0.3429605403924473	-0.0542766972887647
ST_FO_right	RadTract	Pack-Years	9.491841000725792	133.78021415671645	0.1070777611953132	0.2769415423154976	-0.0416605213260223
ST_FO_right	Centerline Tractometry	Pack-Years	9.47046780417857	138.41611432637998	0.1034872856957477	0.2934611583419056	-0.0777572955611882
ST_FO_right	Centerline Tractometry	Pack-Years	9.339752561694038	135.78258230236648	0.136889097752431	0.163780327841443	-0.0572516747684967
ST_FO_right	Centerline Tractometry	Pack-Years	9.560054590085604	138.718261565437	0.1170170379846674	0.2345169912353124	-0.080109921863495
ST_FO_right	Centerline Tractometry	Pack-Years	9.482054426443453	135.28173085738533	0.1394943104465143	0.1558319803732523	-0.0533518665601262
ST_FO_right	Centerline Tractometry	Pack-Years	9.723673523225902	141.1705265454701	0.0961116848750256	0.3294001921537252	-0.0992041327199559
ST_FO_right	Centerline Tractometry	Pack-Years	9.556547917486954	139.79312092882986	0.099652914605616	0.3118081374609592	-0.0884791607070836
ST_FO_right	Centerline Tractometry	Pack-Years	9.382856456336324	133.20954031155085	0.1416535546486845	0.1494657965546285	-0.0372170509757214
ST_FO_right	Centerline Tractometry	Pack-Years	9.30461294785725	132.57887571528153	0.1576371521326157	0.1082689274053604	-0.0323064712141865
ST_FO_right	Centerline Tractometry	Pack-Years	9.35157541932746	137.2236818770697	0.1048887810646363	0.2869370480213135	-0.0684725906844301
ST_FO_right	Centerline Tractometry	Pack-Years	9.396981444374616	136.9971408860833	0.1396552269410987	0.1553506632862283	-0.0667086616291501
ST_FO_right	Static Tractometry	Pack-Years	9.215439430800147	133.85653008232566	0.171333618763658	0.0805370920979707	-0.0422547443757961
ST_FO_right	Static Tractometry	Pack-Years	9.168005373745595	133.13791725478825	0.186254241561103	0.0571222805975453	-0.0366593682786455
ST_FO_right	Static Tractometry	Pack-Years	9.424195052560425	139.60866706376837	0.1368669454247751	0.1638491802726197	-0.0870429370438783
ST_FO_right	Static Tractometry	Pack-Years	9.337700130264215	134.48187972686245	0.1647965047588538	0.0929661885508052	-0.047123940025133
ST_FO_right	Static Tractometry	Pack-Years	9.246241284969487	136.06428435326453	0.151515268818025	0.1228534249031619	-0.0594451075346706
ST_FO_right	Static Tractometry	Pack-Years	9.30787509074978	136.74645307589697	0.1613846389639364	0.100030658258465	-0.0647567168165721
ST_FO_right	Static Tractometry	Pack-Years	9.140456803092237	130.54741059022163	0.1970629133557958	0.0439124067946317	-0.0164887582992809
ST_FO_right	Static Tractometry	Pack-Years	9.003804701741705	131.3306842983462	0.1980017209599902	0.0428961971279498	-0.0225876071035608
ST_FO_right	Static Tractometry	Pack-Years	9.245356059922836	134.8574901136684	0.1644227086011274	0.0937203547109623	-0.0500485766300455
ST_FO_right	Static Tractometry	Pack-Years	9.49516075671394	142.258689473001	0.1039503504776263	0.2912947815597074	-0.107676957864724
ST_PREM_left	RadTract	Pack-Years	9.223179647660576	123.27000580841064	0.2487833078117716	0.0104936211745981	0.0401757141468572
ST_PREM_left	RadTract	Pack-Years	9.247504942543744	125.348446444253	0.2344193607897178	0.0160854947329364	0.0239922331296978
ST_PREM_left	RadTract	Pack-Years	9.08872404540299	122.00553326969812	0.261436881069748	0.0070624615791079	0.0500213488857487
ST_PREM_left	RadTract	Pack-Years	9.255623037476802	127.48258262913583	0.2079175125569908	0.0333093552476986	0.0073750866784176
ST_PREM_left	RadTract	Pack-Years	9.444392938762144	129.15545458619113	0.1992627999662595	0.0415620432168253	-0.0056504917741371
ST_PREM_left	RadTract	Pack-Years	9.139532507065187	121.77940374300952	0.2642739536353249	0.006445804146294	0.0517820741330691
ST_PREM_left	RadTract	Pack-Years	9.322893459783849	127.11690706005616	0.2179992559257769	0.0254811576360026	0.0102223672447164
ST_PREM_left	RadTract	Pack-Years	9.05480530317108	119.83902738271316	0.2873456211003668	0.0029575339129333	0.0668905373970556
ST_PREM_left	RadTract	Pack-Years	9.04891183134534	118.56469808983628	0.2962249273511113	0.0021532348992914	0.0768129203437906
ST_PREM_left	RadTract	Pack-Years	9.25263249253687	125.64927850909643	0.2322339690757628	0.0171305649984921	0.021649847243476
ST_PREM_left	Centerline Tractometry	Pack-Years	8.480415775816919	108.75874739873348	0.3932979614658838	3.318839153762214e-05	0.1531655542020806
ST_PREM_left	Centerline Tractometry	Pack-Years	8.811302920738452	116.24961392544458	0.3298696147876878	0.0005894805169023	0.0948389923813858
ST_PREM_left	Centerline Tractometry	Pack-Years	8.711250434200123	114.11444729744144	0.3458408631554506	0.0003020145075173	0.1114641622307794
ST_PREM_left	Centerline Tractometry	Pack-Years	8.82262570677602	116.26467969806396	0.325977277846689	0.0006901132026694	0.0947216848956726
ST_PREM_left	Centerline Tractometry	Pack-Years	8.953894074446449	118.7993076994069	0.3027955299237874	0.0016915623571383	0.0749861661428507
ST_PREM_left	Centerline Tractometry	Pack-Years	8.785021940036227	115.72032682181458	0.3315527613628854	0.0005502874961659	0.09896021078258
ST_PREM_left	Centerline Tractometry	Pack-Years	8.70309798521436	112.22875632695089	0.3610799237391003	0.0001542198806316	0.1261468255211816
ST_PREM_left	Centerline Tractometry	Pack-Years	8.89263851440023	119.01084246745631	0.3018145685704644	0.0017542350253122	0.0733390808981909
ST_PREM_left	Centerline Tractometry	Pack-Years	8.753664693047531	114.27358161356186	0.3431480165760167	0.0003389155645914	0.110225085617427
ST_PREM_left	Centerline Tractometry	Pack-Years	8.77709033892543	115.07517931921524	0.3390025042922634	0.0004039140225923	0.103983559624753
ST_PREM_left	Static Tractometry	Pack-Years	9.387299452534046	129.6316874679239	0.2068311926521748	0.034262652797625	-0.0093586110575856
ST_PREM_left	Static Tractometry	Pack-Years	9.55525868471068	134.80191560692427	0.1775017125017917	0.0700646886640267	-0.049615853674469
ST_PREM_left	Static Tractometry	Pack-Years	9.39295538651442	127.04779033041044	0.2411720484869366	0.013197508092587	0.0107605347838323
ST_PREM_left	Static Tractometry	Pack-Years	9.448696945127177	127.73695998624484	0.2253185757383972	0.0208332765673281	0.0053944137359354
ST_PREM_left	Static Tractometry	Pack-Years	9.374581174539829	128.50519431636693	0.2269560172054905	0.0198994951626741	-0.0005873331005445
ST_PREM_left	Static Tractometry	Pack-Years	9.504651009451596	130.9863857632346	0.2005510782494364	0.0402350411634623	-0.0199067757576341
ST_PREM_left	Static Tractometry	Pack-Years	9.314945866185786	126.46171722882237	0.2382195857148131	0.0143993605083552	0.0153239092438273
ST_PREM_left	Static Tractometry	Pack-Years	9.375435466548778	127.18584493057064	0.2333454189482191	0.0165919499518477	0.0096855923666683
ST_PREM_left	Static Tractometry	Pack-Years	9.392167263332263	127.86205355185618	0.2209252090684698	0.0235266705409458	0.0044203905622498
ST_PREM_left	Static Tractometry	Pack-Years	9.434303476312191	129.42818109849787	0.2165376641314532	0.0265082427723508	-0.0077740377916077
ST_PREM_right	RadTract	Pack-Years	9.510146369977107	143.0230773041937	0.0685086693224451	0.4874200318411235	-0.1136287544869265
ST_PREM_right	RadTract	Pack-Years	9.58022345869318	145.1080810669437	0.048683806598651	0.6218842978099955	-0.1298633383539298
ST_PREM_right	RadTract	Pack-Years	9.544971558199446	145.1353057415387	0.045862596307344	0.6422388462314403	-0.1300753193924588
ST_PREM_right	RadTract	Pack-Years	9.482392454165518	143.3184565135245	0.0681613443366963	0.4896350941438845	-0.1159286824928718
ST_PREM_right	RadTract	Pack-Years	9.586716548680508	145.03785346615197	0.0550523686891196	0.5769881894160123	-0.129316521175371
ST_PREM_right	RadTract	Pack-Years	9.684520024677033	145.96398323068678	0.0350319470089583	0.7227525250471496	-0.1365276982498131
ST_PREM_right	RadTract	Pack-Years	9.461058572834215	141.1378373419778	0.0894933823010428	0.3639414176632424	-0.098949602908009
ST_PREM_right	RadTract	Pack-Years	9.41188528883026	139.86035144768096	0.0817336112123682	0.4071707203480758	-0.0890026415353728
ST_PREM_right	RadTract	Pack-Years	9.677155859395564	146.82604736542433	0.0189152446082496	0.8481177884232013	-0.1432400374523446
ST_PREM_right	RadTract	Pack-Years	9.649072414068558	146.4468151477877	0.0448657159155237	0.6494959934691926	-0.1402871999792021
ST_PREM_right	Centerline Tractometry	Pack-Years	9.318000243879698	131.97707704785094	0.1458262772613708	0.1377202073199542	-0.0276206518828263
ST_PREM_right	Centerline Tractometry	Pack-Years	9.196994052164415	126.96907210905538	0.193175584186774	0.0483357454652284	0.0113734629661608
ST_PREM_right	Centerline Tractometry	Pack-Years	9.240237185927112	127.08264715598796	0.2022034807948981	0.0385849751291262	0.010489127092256
ST_PREM_right	Centerline Tractometry	Pack-Years	9.240120750489377	127.85603849723788	0.1800092546598987	0.0661351796767135	0.0044672259255282
ST_PREM_right	Centerline Tractometry	Pack-Years	9.29414149900481	130.8290001861085	0.1503902959434627	0.1256907683833271	-0.0186813154505789
ST_PREM_right	Centerline Tractometry	Pack-Years	9.423292637242088	132.16719087974704	0.1392691291627821	0.1565073904945585	-0.0291009460690216
ST_PREM_right	Centerline Tractometry	Pack-Years	9.243307647454714	128.72072179912843	0.1773268035992626	0.0703456815101435	-0.0022655070477803
ST_PREM_right	Centerline Tractometry	Pack-Years	9.268616873215418	128.37963045762493	0.1772670636714059	0.0704418627329438	0.0003903519434014
ST_PREM_right	Centerline Tractometry	Pack-Years	9.10184381983142	127.25637649354816	0.1814382805426727	0.0639770570603974	0.0091364084299838
ST_PREM_right	Centerline Tractometry	Pack-Years	9.32544629695618	132.114507724311	0.1315744987851106	0.1809215658970674	-0.0286907362072532
ST_PREM_right	Static Tractometry	Pack-Years	8.162175550004621	101.90973453897357	0.4568920208500519	9.623101298739202e-07	0.2064944141612121
ST_PREM_right	Static Tractometry	Pack-Years	8.14245164883918	104.2818523432126	0.4389924659579123	2.805566071433798e-06	0.1880242578366319
ST_PREM_right	Static Tractometry	Pack-Years	8.183692217904582	101.33141105759898	0.4618827537527322	7.062722124881032e-07	0.2109974473107781
ST_PREM_right	Static Tractometry	Pack-Years	8.002411244007972	98.90016481313364	0.4795724765420662	2.2660996881142446e-07	0.2299279987861628
ST_PREM_right	Static Tractometry	Pack-Years	8.145695009848403	102.1702099029314	0.4564867008555667	9.865805667104343e-07	0.2044662599597616
ST_PREM_right	Static Tractometry	Pack-Years	8.149206223038876	101.64543619239956	0.4611020580123883	7.415285217655533e-07	0.2085523354705276
ST_PREM_right	Static Tractometry	Pack-Years	8.002549194094732	99.0107287127984	0.4788113042510691	2.382858757212891e-07	0.2290671087801884
ST_PREM_right	Static Tractometry	Pack-Years	7.985716274169053	100.93210266597858	0.4647109184112357	5.914153623196047e-07	0.2141066050439083
ST_PREM_right	Static Tractometry	Pack-Years	8.182340831939147	103.61768851798816	0.4432189215524958	2.191099923868558e-06	0.1931956745576332
ST_PREM_right	Static Tractometry	Pack-Years	8.215844057737261	101.13244181176316	0.4633833552365187	6.429252698389509e-07	0.2125466929122419
T_PREM_left	RadTract	Pack-Years	8.93216579438904	119.89160533930168	0.299855377917348	0.0018857410136173	0.0664811466510811
T_PREM_left	RadTract	Pack-Years	8.872814146819895	120.30672105912366	0.3007601957349514	0.0018239369517552	0.0632489074156599
T_PREM_left	RadTract	Pack-Years	8.923175800061609	119.52073203386595	0.3058493555373214	0.0015092297712691	0.069368898648798
T_PREM_left	RadTract	Pack-Years	9.090965847139794	125.88646978497528	0.2436587296106793	0.0122540248873614	0.0198029912667284
T_PREM_left	RadTract	Pack-Years	8.94128133290253	119.7429194627474	0.3052617952805764	0.0015428594548578	0.0676388679827566
T_PREM_left	RadTract	Pack-Years	9.115299284375514	125.70189169568069	0.2617097085768768	0.0070009725441977	0.021240182184174
T_PREM_left	RadTract	Pack-Years	8.967837977439734	121.82272297010152	0.2774856279855573	0.004158919887866	0.0514447751613151
T_PREM_left	RadTract	Pack-Years	8.64950133312468	115.28719878786802	0.3393866384749107	0.00039744089889	0.1023327003281054
T_PREM_left	RadTract	Pack-Years	9.022214415405385	123.12777529554684	0.273756935489207	0.0047164561048959	0.0412831717115804
T_PREM_left	RadTract	Pack-Years	8.89049907848891	121.7215707500357	0.2881214205316421	0.002877785297899	0.052232382468952
T_PREM_left	Centerline Tractometry	Pack-Years	9.04047942341802	119.7604217882028	0.2721870840101103	0.0049704839648318	0.0675025886265512
T_PREM_left	Centerline Tractometry	Pack-Years	9.17000570647862	122.37299405040112	0.2475922627268722	0.0108816892425251	0.0471601680242385
T_PREM_left	Centerline Tractometry	Pack-Years	9.241971340978964	121.85211707179128	0.2527712371108572	0.0092811575153344	0.0512159021887079
T_PREM_left	Centerline Tractometry	Pack-Years	9.107538204289936	121.59327577881896	0.253420456157612	0.0090958967662929	0.0532313329299265
T_PREM_left	Centerline Tractometry	Pack-Years	9.262815706326672	124.3221612148194	0.2253043416105081	0.0208415560578293	0.0319832564200975
T_PREM_left	Centerline Tractometry	Pack-Years	9.155309150422944	118.98651251698924	0.2831029393659289	0.0034298504281149	0.0735285225809326
T_PREM_left	Centerline Tractometry	Pack-Years	9.05862452428181	117.48638176676695	0.2998986666859445	0.0018827415192799	0.0852090763099256
T_PREM_left	Centerline Tractometry	Pack-Years	9.114423002215377	121.87364028636648	0.2502342793115899	0.010037295371064	0.0510483147539266
T_PREM_left	Centerline Tractometry	Pack-Years	9.168530002151094	123.31657108485972	0.233962050202943	0.0162994950557965	0.0398131402756207
T_PREM_left	Centerline Tractometry	Pack-Years	9.272360710163792	122.87744402732608	0.2453008147879885	0.011663766879466	0.0432323403610908
T_PREM_left	Static Tractometry	Pack-Years	9.390578540681076	131.48422601403624	0.175413668390667	0.0734790128562657	-0.0237831377328032
T_PREM_left	Static Tractometry	Pack-Years	9.282091127466506	130.09065970528042	0.199389251881976	0.0414301947518517	-0.0129323328000166
T_PREM_left	Static Tractometry	Pack-Years	9.159701611160376	128.06688076294287	0.2203360311030089	0.0239095812848456	0.0028255327514201
T_PREM_left	Static Tractometry	Pack-Years	9.304275276283038	130.6982548326678	0.1855629060691015	0.0580675974874018	-0.0176632854385589
T_PREM_left	Static Tractometry	Pack-Years	9.580782151140149	136.4379908811636	0.1493165444970099	0.1284455926386029	-0.0623549200142519
T_PREM_left	Static Tractometry	Pack-Years	9.3018897907399	130.38908995895187	0.2014841603435154	0.0392961785909009	-0.0152560173267486
T_PREM_left	Static Tractometry	Pack-Years	9.284972998904804	132.346006704333	0.1832098875905724	0.0613814901267949	-0.0304932699356987
T_PREM_left	Static Tractometry	Pack-Years	9.25902297502268	131.77382044101333	0.1857054137399315	0.0578716946949466	-0.0260380233575541
T_PREM_left	Static Tractometry	Pack-Years	9.363618199643382	134.2463102600478	0.1593330130707483	0.1044775889547416	-0.0452897120329189
T_PREM_left	Static Tractometry	Pack-Years	9.26029466497609	131.37238227349397	0.1750952416214534	0.0740112862043559	-0.022912282428716
T_PREM_right	RadTract	Pack-Years	8.846960798703803	123.28391763686948	0.2446284023734785	0.0119023956890685	0.0400673916824599
T_PREM_right	RadTract	Pack-Years	8.798789163843221	119.86814009950544	0.275964725178332	0.0043787959541079	0.066663855387745
T_PREM_right	RadTract	Pack-Years	8.85714697140623	123.44997823522702	0.2399804316579774	0.0136716310844572	0.038774384562183
T_PREM_right	RadTract	Pack-Years	8.926764362632172	123.30252440267816	0.2419468772509689	0.0128969600526017	0.0399225127592604
T_PREM_right	RadTract	Pack-Years	8.675932888705452	119.2945459044784	0.2847041409260978	0.0032441820971553	0.0711300646249459
T_PREM_right	RadTract	Pack-Years	8.727823201529308	120.06208302311708	0.2806409589753511	0.0037339599219333	0.0651537465260552
T_PREM_right	RadTract	Pack-Years	9.04412769874228	124.94520134780306	0.2213523044403395	0.0232523875558512	0.0271320434524571
T_PREM_right	RadTract	Pack-Years	8.968598130946093	121.37316703634022	0.2623394727534833	0.0068608436553003	0.0549451782013225
T_PREM_right	RadTract	Pack-Years	8.73427752556766	120.5591862764182	0.2703130054019415	0.0052896530407353	0.0612831230766122
T_PREM_right	RadTract	Pack-Years	8.818232092821415	119.9575478909878	0.2787874941156779	0.0039786069968551	0.0659676943950809
T_PREM_right	Centerline Tractometry	Pack-Years	9.063555369421158	125.30671408374536	0.2405990580219876	0.0134236723456827	0.0243171761915443
T_PREM_right	Centerline Tractometry	Pack-Years	9.246304487375845	130.82216780471643	0.1889132878987217	0.0536032005462037	-0.0186281160891665
T_PREM_right	Centerline Tractometry	Pack-Years	9.125391055817069	127.5681920478327	0.2076745769241889	0.0335205786168118	0.0067085011726886
T_PREM_right	Centerline Tractometry	Pack-Years	9.1522832301595	130.06788705167628	0.183249829706001	0.0613239767585895	-0.012755016786772
T_PREM_right	Centerline Tractometry	Pack-Years	9.101003682699416	129.3948114815611	0.2056802005133859	0.0352976649945689	-0.0075142100376017
T_PREM_right	Centerline Tractometry	Pack-Years	9.19360999437022	127.33503107227806	0.2144323822104429	0.0280494650048143	0.0085239757918622
T_PREM_right	Centerline Tractometry	Pack-Years	9.190257207048765	126.24737806991632	0.2250736421615665	0.0209761403668124	0.0169928304771652
T_PREM_right	Centerline Tractometry	Pack-Years	9.04884532596598	124.90281065024048	0.2441705732054471	0.0120673028786682	0.0274621125617102
T_PREM_right	Centerline Tractometry	Pack-Years	9.170703318677049	130.27307077981018	0.1844070623286124	0.0596766571202526	-0.0143526505666462
T_PREM_right	Centerline Tractometry	Pack-Years	9.303565384086117	131.02017826621204	0.1785146987551427	0.068455117231788	-0.0201698962533687
T_PREM_right	Static Tractometry	Pack-Years	8.594938702512708	118.95810212845004	0.3200157359483571	0.0008750322379914	0.0737497360116582
T_PREM_right	Static Tractometry	Pack-Years	8.729665520565229	124.18104998088698	0.2877508801450088	0.0029156306456463	0.0330819988793584
T_PREM_right	Static Tractometry	Pack-Years	8.807291458475108	123.11195776588886	0.2918580488511036	0.002520117885923	0.0414063326460542
T_PREM_right	Static Tractometry	Pack-Years	8.69876957847635	120.82138723183088	0.3050122361713327	0.0015573478743615	0.0592415328038726
T_PREM_right	Static Tractometry	Pack-Years	8.856918975954416	126.33656238739852	0.2751093510799726	0.0045069666298296	0.0162984095328707
T_PREM_right	Static Tractometry	Pack-Years	8.578438633973235	118.76752846695896	0.3269744900657637	0.0006629321745844	0.0752336105952888
T_PREM_right	Static Tractometry	Pack-Years	8.81182190035702	123.8535588169764	0.2782140274469843	0.0040571539564545	0.0356319620310781
T_PREM_right	Static Tractometry	Pack-Years	8.664996103229218	124.69968772532712	0.2873177985371717	0.0029604304947821	0.0290437001917812
T_PREM_right	Static Tractometry	Pack-Years	8.637321818941025	120.43813882478705	0.3057327220962939	0.001515852010028	0.0622256417619508
T_PREM_right	Static Tractometry	Pack-Years	8.874151542131242	126.98185401348788	0.2634136438722087	0.0066275519905894	0.0112739384937368
