# Supplementary material for: Radiomic tractometry reveals tract-specific imaging biomarkers in white matter
Source: Nat Commun. 2024 Jan 5;15:303. doi: 10.1038/s41467-023-44591-3 (PMC10770385; doi:10.1038/s41467-023-44591-3)
Supplement: Supplementary file 6 — Source Data [file 41467_2023_44591_MOESM6_ESM.zip › S3.3_regression_pertract_Education.csv]

Tract	Features	Target	MAE	MSE	Pearson r	Pearson p	R2
CC_1	RadTract	Education	2.246700788438551	8.6564320198425	0.1579552626196178	0.1009211071812934	-0.0449176927615542
CC_1	RadTract	Education	2.2572246092932766	8.81159649715287	0.1291792870789605	0.1806555359025209	-0.0636475929396016
CC_1	RadTract	Education	2.228707223126395	8.62640039835955	0.1610291721131887	0.0943771231116431	-0.0412925764829392
CC_1	RadTract	Education	2.286209853357957	8.884412561546245	0.1360297332853373	0.158426348740411	-0.0724372182526051
CC_1	RadTract	Education	2.2033245272970787	8.35302795453054	0.198312429983719	0.0387199406859105	-0.0082937956208455
CC_1	RadTract	Education	2.2425597701200526	8.619344330504715	0.1684207568230379	0.0800112820592853	-0.0404408387085373
CC_1	RadTract	Education	2.2667058291301148	8.769942692436159	0.1363400270651655	0.1574701341301199	-0.0586195632133175
CC_1	RadTract	Education	2.234867882540947	8.61066667704409	0.1653351470884051	0.0857793822916908	-0.0393933593761894
CC_1	RadTract	Education	2.2426132067577207	8.74416658714662	0.1513790300252347	0.1161147513328812	-0.0555081301880495
CC_1	RadTract	Education	2.232836425611572	8.648460970732312	0.16765306527202	0.0814164853922797	-0.0439555076226869
CC_1	Centerline Tractometry	Education	2.280329335886933	8.90257557640467	0.0369706577244476	0.7027094464797219	-0.0746296753222104
CC_1	Centerline Tractometry	Education	2.3154703421455265	8.987257705743191	0.0245028909641257	0.8003405623136204	-0.0848516530381691
CC_1	Centerline Tractometry	Education	2.281815749919103	8.79291204615437	0.0561880628754666	0.5617013505303604	-0.0613921933265606
CC_1	Centerline Tractometry	Education	2.265883835258779	8.943128838995337	0.049772087817644	0.6072773182762455	-0.079524858635966
CC_1	Centerline Tractometry	Education	2.2792998425746607	8.826359303294682	0.0531573234665626	0.5830268278616166	-0.0654296109000069
CC_1	Centerline Tractometry	Education	2.2849993457886573	8.8933215864871	0.0487381841722475	0.6147713083573108	-0.073512626430549
CC_1	Centerline Tractometry	Education	2.243919615894897	8.646641396871667	0.0872137762481308	0.3671838911143027	-0.0437358669074456
CC_1	Centerline Tractometry	Education	2.2845592671905344	8.925158988399492	0.0216829731606694	0.8229181256325089	-0.0773557184196691
CC_1	Centerline Tractometry	Education	2.3073481248078025	9.089292635607292	-0.0142301869088175	0.8832408479800687	-0.0971682868718653
CC_1	Centerline Tractometry	Education	2.343620490006776	9.058801686507364	0.0032727915030277	0.9730564884524358	-0.0934877251680852
CC_1	Static Tractometry	Education	2.315165777829911	8.795870801075075	0.1513286874160694	0.1162375418206085	-0.0617493445590895
CC_1	Static Tractometry	Education	2.25478207413317	8.45082136021468	0.1822708879595717	0.0578347968200377	-0.0200984351767887
CC_1	Static Tractometry	Education	2.2801793423519374	8.442031039209954	0.16815606815317	0.0804935640083593	-0.0190373557480081
CC_1	Static Tractometry	Education	2.2677111198163584	8.482880959282573	0.1949951720497468	0.0421650770966522	-0.0239683485789958
CC_1	Static Tractometry	Education	2.271989083021043	8.36592558842436	0.2000147468518533	0.0370455988440236	-0.0098506686858128
CC_1	Static Tractometry	Education	2.3005450003075203	8.68013797669306	0.1513578564578987	0.1161663834587563	-0.0477792382204931
CC_1	Static Tractometry	Education	2.291082534093727	8.530252155038937	0.1767365950867313	0.0660017797916904	-0.0296865244347792
CC_1	Static Tractometry	Education	2.2851294742747688	8.466511591757612	0.1823826846570506	0.0576787681049953	-0.0219924026341837
CC_1	Static Tractometry	Education	2.283200711701613	8.580158423705617	0.1659636760976658	0.0845783307719528	-0.0357107088782071
CC_1	Static Tractometry	Education	2.259435200239287	8.337507125493548	0.1973754160869038	0.039668298471096	-0.0064202767357084
CC_2	RadTract	Education	2.2653022140835786	8.442396989618922	0.184851907024062	0.0543196428464053	-0.0190815296127284
CC_2	RadTract	Education	2.232195020627976	8.250517151590245	0.1993985692307847	0.0376444928528929	0.0040802808399844
CC_2	RadTract	Education	2.2631522942497844	8.318016398306883	0.1862117380670623	0.0525395318112635	-0.0040675515441455
CC_2	RadTract	Education	2.231499475181823	8.07680173769971	0.2310915213095264	0.0156201520784334	0.0250494641089727
CC_2	RadTract	Education	2.2448755733431858	8.206803304209854	0.2155594781187641	0.0243795217982722	0.009356978264714
CC_2	RadTract	Education	2.251620307415782	8.238282625124656	0.1895171583242345	0.0484122666905636	0.0055571102238634
CC_2	RadTract	Education	2.2275802181684448	8.24871958910492	0.2059923244803656	0.0316398203859458	0.0042972645626607
CC_2	RadTract	Education	2.2563089954654267	8.345855679311747	0.17895632154434	0.0626201643149905	-0.0074280304584442
CC_2	RadTract	Education	2.270333408961118	8.360238481347	0.1808166802973138	0.0598960476932278	-0.0091641781326448
CC_2	RadTract	Education	2.239425057938276	8.281966095941625	0.1911762872282242	0.0464440527374832	0.0002840795533451
CC_2	Centerline Tractometry	Education	2.2996380062913344	8.894050812022845	0.0699323227186548	0.4699362237414464	-0.073600651226743
CC_2	Centerline Tractometry	Education	2.2996942275672585	9.145413181823828	0.0438030756513193	0.6510799816757072	-0.1039425966030205
CC_2	Centerline Tractometry	Education	2.298064973804136	8.829374930102329	0.0788456973415686	0.4150993417452359	-0.0657936271365873
CC_2	Centerline Tractometry	Education	2.374253445118673	9.555932155973755	-0.0063969933688646	0.9473640780472622	-0.1534963317123949
CC_2	Centerline Tractometry	Education	2.3225432664115435	9.08208458758299	0.0233996464247989	0.8091551769030955	-0.0962982035750055
CC_2	Centerline Tractometry	Education	2.29023967414713	8.993968339159197	0.052443944994188	0.5881000307687901	-0.0856616934300937
CC_2	Centerline Tractometry	Education	2.338784019117156	9.19921390497249	0.0496102352264648	0.6084478093238472	-0.1104368805496327
CC_2	Centerline Tractometry	Education	2.2907839534037766	9.06296246021769	0.0517232943506832	0.5932452797373878	-0.0939899720586672
CC_2	Centerline Tractometry	Education	2.393301586136793	9.609608841796472	-0.0128626863425734	0.8943929538230166	-0.1599756431164924
CC_2	Centerline Tractometry	Education	2.278918795902795	8.88045157095754	0.082891185647865	0.3914956382009159	-0.0719590871776412
CC_2	Static Tractometry	Education	2.321126531036664	9.306090218487393	0.0169609161032717	0.8610417235839806	-0.1233379176828144
CC_2	Static Tractometry	Education	2.337307527008413	9.47768903352534	-0.0108424763808825	0.9109050726629164	-0.1440516063572079
CC_2	Static Tractometry	Education	2.296963682239517	9.270962009659948	0.0052357403787212	0.956908951939683	-0.1190975924732267
CC_2	Static Tractometry	Education	2.345902453423162	9.65283787612731	-0.0165307446597053	0.8645320321838739	-0.1651938187701271
CC_2	Static Tractometry	Education	2.330597381602094	9.511126609576204	0.0030715808484461	0.974712406039138	-0.1480878553265892
CC_2	Static Tractometry	Education	2.2873110665186744	9.150117428876577	0.0392712374738469	0.6851590023613109	-0.1045104461471826
CC_2	Static Tractometry	Education	2.292698747366707	9.143732627720516	0.0237944178984523	0.8059982577837705	-0.1037397369592123
CC_2	Static Tractometry	Education	2.3305860369469653	9.34854787666352	0.0252637014855984	0.7942764000662166	-0.1284629805400936
CC_2	Static Tractometry	Education	2.328300721720865	9.431062806921394	0.0246834771991878	0.7989000817912326	-0.1384233557091934
CC_2	Static Tractometry	Education	2.347256587831521	9.26479281422976	0.0344588444604212	0.7220510573733492	-0.1183529090470378
CC_3	RadTract	Education	2.3666477720008645	9.741928016877058	-0.1051732149706474	0.2764171152246542	-0.1759478874333642
CC_3	RadTract	Education	2.37371744630174	9.74075967920719	-0.1225884411882834	0.2041198064845513	-0.1758068574224354
CC_3	RadTract	Education	2.337822078695039	9.553019262716816	-0.0937989942475964	0.331976160453325	-0.1531447164401527
CC_3	RadTract	Education	2.3373324780011404	9.624874410777434	-0.070831119624687	0.4642338805316939	-0.1618183495666458
CC_3	RadTract	Education	2.373458669303054	10.004877035477554	-0.1448736088636387	0.132831670378931	-0.207688456896641
CC_3	RadTract	Education	2.3210128319357395	9.462456935426443	-0.0749545610099697	0.4385658654355963	-0.142212940176392
CC_3	RadTract	Education	2.3207637851442104	9.634951382146252	-0.0867948921906332	0.3694984091879076	-0.163034740528718
CC_3	RadTract	Education	2.375662863694715	9.97982930867714	-0.1387280566223175	0.1502548741801392	-0.2046649464205907
CC_3	RadTract	Education	2.405357529778523	10.132900032548791	-0.1411638493279106	0.1431542749798066	-0.223142109673381
CC_3	RadTract	Education	2.354210703561754	9.635257237320037	-0.0932215680678564	0.3349743958381031	-0.1630716602991013
CC_3	Centerline Tractometry	Education	2.389667920270179	9.410141129849707	-0.0114961224927653	0.90555801915475	-0.1358979005927738
CC_3	Centerline Tractometry	Education	2.4520946413907536	9.876248921485455	-0.0632001182871497	0.5138370772173364	-0.1921617604715084
CC_3	Centerline Tractometry	Education	2.3997600684014397	9.350062625251304	0.0014922097364326	0.9877134428580296	-0.1286458258042664
CC_3	Centerline Tractometry	Education	2.397116871529396	9.668314481317816	-0.0285637951776442	0.7681185002098145	-0.1670619993958602
CC_3	Centerline Tractometry	Education	2.411961152023424	9.59355384329176	-0.0438264971865585	0.6509056325816406	-0.1580376446482574
CC_3	Centerline Tractometry	Education	2.3934403468252787	9.334038289945726	-0.0020361488539009	0.9832353197763252	-0.1267115286900326
CC_3	Centerline Tractometry	Education	2.4537336052813816	9.816806323019296	-0.0509391618781971	0.5988667476912661	-0.1849864458963308
CC_3	Centerline Tractometry	Education	2.406952425148329	9.528568303640837	-0.0223996851252337	0.8171652978946604	-0.1501932417812037
CC_3	Centerline Tractometry	Education	2.4682497682999287	9.901692708339056	-0.074043094555857	0.4441693803286006	-0.1952330793466798
CC_3	Centerline Tractometry	Education	2.372321295242787	9.400770644186563	-0.0285628106345464	0.7681262670141152	-0.1347667895025761
CC_3	Static Tractometry	Education	2.3581911428476943	9.37473353407842	0.0424273329393435	0.6613537051756051	-0.131623850592178
CC_3	Static Tractometry	Education	2.3633603081143013	9.358151443766646	0.0380804680033734	0.6942228315827205	-0.1296222268850861
CC_3	Static Tractometry	Education	2.376614974908529	9.53571447160212	0.0143174138015925	0.8825302535877461	-0.1510558555372034
CC_3	Static Tractometry	Education	2.39737871536352	9.535467847238934	0.036912195043739	0.703157530696722	-0.1510260855164868
CC_3	Static Tractometry	Education	2.376090843441617	9.393618662745304	0.0382606838614485	0.692848264695899	-0.1339034740015539
CC_3	Static Tractometry	Education	2.307581165469997	8.969223796222282	0.0998620803506757	0.3015308725661126	-0.0826747802706289
CC_3	Static Tractometry	Education	2.347260998323971	9.391416477808834	0.0402963205058805	0.6773919070624553	-0.1336376483129127
CC_3	Static Tractometry	Education	2.3298536878520726	9.286385094209662	0.054666851021476	0.5723586822917214	-0.1209593126237473
CC_3	Static Tractometry	Education	2.3322629138342723	9.21695921857193	0.059536799267627	0.5385797000660388	-0.1125789169107052
CC_3	Static Tractometry	Education	2.349838638691869	9.238700636051318	0.0684251893511961	0.4795831431567345	-0.1152033228712503
CC_4	RadTract	Education	2.278963547995551	9.276177259703337	-0.0499109503832088	0.6062738779114878	-0.1197271251756173
CC_4	RadTract	Education	2.248384270457696	9.107744786453123	-0.0199885826013385	0.836555321034942	-0.0993956455392839
CC_4	RadTract	Education	2.286138852510073	9.20064026944856	-0.0535601570975051	0.5801709888408527	-0.1106090569698892
CC_4	RadTract	Education	2.2828025130107585	9.188433925596495	-0.0199528205880322	0.8368436869461947	-0.1091356295085845
CC_4	RadTract	Education	2.2976904132267784	9.374208491045694	-0.0736658234919651	0.4465005052419744	-0.1315604726608201
CC_4	RadTract	Education	2.3085828464032776	9.215705269892592	-0.0529916000020306	0.5842035773356208	-0.1124275527969631
CC_4	RadTract	Education	2.288423035233326	9.167796003828364	-0.0357851221982841	0.7118156327665951	-0.106644426487765
CC_4	RadTract	Education	2.3161885254403694	9.279372145121863	-0.0796311403385049	0.4104528803045394	-0.1201127797146368
CC_4	RadTract	Education	2.3225642303146192	9.410082431097669	-0.0668175654973164	0.489989565853409	-0.1358908150678819
CC_4	RadTract	Education	2.267882218470379	9.343597673100572	-0.0688083964160501	0.4771202446478214	-0.1278654415917328
CC_4	Centerline Tractometry	Education	2.387086223348323	9.663053786693022	-0.1375649496002483	0.1537374407828939	-0.166426981079184
CC_4	Centerline Tractometry	Education	2.3889824344823083	9.781107228388407	-0.1678992545999083	0.0809637192094157	-0.180677209075678
CC_4	Centerline Tractometry	Education	2.366668668866945	9.661694035113973	-0.1814385550739088	0.0590073436648826	-0.1662628455000618
CC_4	Centerline Tractometry	Education	2.375273498130525	9.794749063398134	-0.1513162295498937	0.1162679432802912	-0.1823239146387461
CC_4	Centerline Tractometry	Education	2.401855539878027	9.88223360012195	-0.1746182592216347	0.0693658433073134	-0.1928841708801421
CC_4	Centerline Tractometry	Education	2.3544752197125383	9.541221639348956	-0.1191464093700447	0.2172085132878971	-0.151720625618281
CC_4	Centerline Tractometry	Education	2.4055954892575757	9.918969297481569	-0.1705130610857124	0.0762799342731602	-0.1973185359902718
CC_4	Centerline Tractometry	Education	2.421055223841464	10.071980946512054	-0.2197063665048383	0.0217056182037795	-0.215788568320461
CC_4	Centerline Tractometry	Education	2.39557617397768	9.727885096500708	-0.1454365404827544	0.1313162443460634	-0.1742527668657154
CC_4	Centerline Tractometry	Education	2.429839050600844	9.888344193093896	-0.1945553502992939	0.0426404889408622	-0.1936217804050612
CC_4	Static Tractometry	Education	2.3748802690497124	9.338066187187575	-0.025211870240966	0.7946891448620387	-0.1271977360654257
CC_4	Static Tractometry	Education	2.3637521589158457	9.407181813127185	-0.0093755927421824	0.9229188262589236	-0.1355406815451614
CC_4	Static Tractometry	Education	2.3202343570513717	9.012040251196456	0.0084625302773656	0.9304057314904955	-0.0878431534804327
CC_4	Static Tractometry	Education	2.382718612564376	9.491150384921138	-0.0213472833829404	0.8256158549849597	-0.1456765257477499
CC_4	Static Tractometry	Education	2.346649389675553	9.264061156667449	0.0106435061806267	0.9125335196524512	-0.118264590680978
CC_4	Static Tractometry	Education	2.3949958292145213	9.557783103199952	-0.0163993935915494	0.8655983062015693	-0.1537197595058075
CC_4	Static Tractometry	Education	2.3890933359780475	9.335158229367018	0.0001270729063204	0.9989536665761536	-0.1268467165495856
CC_4	Static Tractometry	Education	2.38615461064094	9.446198118941613	-0.0214060524476621	0.8251434171096526	-0.1402503388448712
CC_4	Static Tractometry	Education	2.3570646317156765	9.296301518135586	0.0160653197597773	0.8683113139811415	-0.1221563239080005
CC_4	Static Tractometry	Education	2.4088194022599065	9.53483313804216	-0.017094420886817	0.8599590381490224	-0.150949469785208
CC_5	RadTract	Education	2.43182977055091	9.962818464364622	-0.1550440995796352	0.1074422740036797	-0.2026115678287856
CC_5	RadTract	Education	2.385629842456472	9.748340377335092	-0.1249679034102363	0.1954087203133596	-0.1767219233039869
CC_5	RadTract	Education	2.3735823512072685	9.800086315201494	-0.1365191713069278	0.1569200423746694	-0.1829681741705333
CC_5	RadTract	Education	2.390247272475861	9.77205184267801	-0.0903986879307421	0.3498785001519268	-0.1795841336929005
CC_5	RadTract	Education	2.398752927354796	9.644364258922682	-0.0992651810293058	0.3044440812215735	-0.1641709686491412
CC_5	RadTract	Education	2.382563803260262	9.60884610132162	-0.0859177036928579	0.3743741464875342	-0.1598835727328362
CC_5	RadTract	Education	2.336147817508033	9.602268216314986	-0.089539531608378	0.3544957274112618	-0.1590895563980892
CC_5	RadTract	Education	2.347404968147221	9.380202136149842	-0.057626536237082	0.5517115066879459	-0.1322839654115402
CC_5	RadTract	Education	2.334180946817797	9.440602599907992	-0.0695040316344985	0.4726668447939923	-0.1395749038821738
CC_5	RadTract	Education	2.3708513941374045	9.506283612802775	-0.0728933768091192	0.4512947385084057	-0.1475032573071115
CC_5	Centerline Tractometry	Education	2.202047195072165	8.823630749301818	0.0251389943588927	0.7952695690541878	-0.0651002472157242
CC_5	Centerline Tractometry	Education	2.168874391028575	8.751364669031448	0.0278952362921682	0.7733978335709685	-0.0563770104724625
CC_5	Centerline Tractometry	Education	2.1767506436913133	8.798769729293932	0.0213760603528	0.8253845123835786	-0.0620992741119337
CC_5	Centerline Tractometry	Education	2.211989877672119	8.844916728386435	0.0234513991469764	0.8087411437208901	-0.0676696772190195
CC_5	Centerline Tractometry	Education	2.200404644523108	8.876717492686353	0.0155970484932631	0.8721167046512147	-0.0715083466828536
CC_5	Centerline Tractometry	Education	2.160595637892581	8.452063759143108	0.1013933093826171	0.2941415461210366	-0.0202484051203875
CC_5	Centerline Tractometry	Education	2.1806394469245407	8.808597855161478	0.0201415599238235	0.8353220378908491	-0.063285626939767
CC_5	Centerline Tractometry	Education	2.1949357458563945	8.857799153510992	0.0163348197975392	0.8661225881434651	-0.0692247144338291
CC_5	Centerline Tractometry	Education	2.163017711769605	8.689929242723748	0.0495900737142589	0.6085936833998742	-0.0489611416983402
CC_5	Centerline Tractometry	Education	2.187482496999846	8.751705612730897	0.0302249332336464	0.7550474814001902	-0.0564181657779017
CC_5	Static Tractometry	Education	2.430312910568641	10.282700153647935	-0.1452543579911154	0.1318052309224261	-0.2412244785472448
CC_5	Static Tractometry	Education	2.4444919506936973	10.281962710707392	-0.1683506342682987	0.080138824456612	-0.241135461828323
CC_5	Static Tractometry	Education	2.4475698370063608	10.329893237352175	-0.1797976050573976	0.0613760189922637	-0.2469211545016683
CC_5	Static Tractometry	Education	2.503812112883528	10.75527106958778	-0.1656050138819318	0.0852620416395144	-0.2982685019991911
CC_5	Static Tractometry	Education	2.433558754657956	10.192356224118337	-0.1260451541560108	0.1915545891343711	-0.2303190650717284
CC_5	Static Tractometry	Education	2.4497416629653834	10.564655844335272	-0.1880638804382191	0.0501925577340603	-0.2752593429230829
CC_5	Static Tractometry	Education	2.4622234830096383	10.569088201301849	-0.1829781729167668	0.0568534793195052	-0.2757943726217384
CC_5	Static Tractometry	Education	2.47798929523124	10.412517247329973	-0.1738439958464906	0.0706295424002432	-0.2568946966810332
CC_5	Static Tractometry	Education	2.445472614617056	10.420627934495757	-0.1629248380365152	0.0905116856954064	-0.2578737375261013
CC_5	Static Tractometry	Education	2.461634014678705	10.428275010436376	-0.1418716591559949	0.1411393015825249	-0.2587968158717673
CC_6	RadTract	Education	2.222778640100813	8.664574826363319	0.1391668277875901	0.1489566301860027	-0.0459006107331658
CC_6	RadTract	Education	2.2407726505260155	8.780654807140662	0.1387879118305535	0.1500772741610195	-0.059912622311566
CC_6	RadTract	Education	2.187364692884253	8.567124529190494	0.1569906319553206	0.1030465685351177	-0.0341373877970481
CC_6	RadTract	Education	2.211527505448085	8.596009318527473	0.1627290599158461	0.0909049855306254	-0.0376240699959857
CC_6	RadTract	Education	2.2240482967899817	8.592016801204192	0.1589610542914674	0.0987417819819575	-0.037142133329679
CC_6	RadTract	Education	2.1886082912025064	8.376477241470392	0.1952409634885408	0.0419013277527286	-0.0111243584612774
CC_6	RadTract	Education	2.224375259660528	8.693579910673288	0.1414222013382759	0.1424162988586648	-0.0494018137352865
CC_6	RadTract	Education	2.225021548455175	8.75059533087859	0.1246252623584947	0.1966462736475731	-0.0562841436832597
CC_6	RadTract	Education	2.19166932907856	8.530237621236749	0.1693069152631117	0.0784134649222186	-0.0296847700598805
CC_6	RadTract	Education	2.242264520142078	8.741221621053027	0.1385784603048005	0.1506994413598993	-0.0551526434044966
CC_6	Centerline Tractometry	Education	2.416351199294523	9.85892092684446	-0.1203847240242146	0.2124328191665077	-0.1900700986714794
CC_6	Centerline Tractometry	Education	2.347241323329836	9.534142056942327	-0.067709845259605	0.484198948328094	-0.1508660494029197
CC_6	Centerline Tractometry	Education	2.3787804705568667	9.583571558620305	-0.0975222431598709	0.3130557065383721	-0.156832683315057
CC_6	Centerline Tractometry	Education	2.363429416199814	9.557334609248802	-0.0794767299241791	0.4113639153097537	-0.1536656218121734
CC_6	Centerline Tractometry	Education	2.374155355716188	9.382377859045542	-0.0610626256682631	0.5282028679662999	-0.1325465968679016
CC_6	Centerline Tractometry	Education	2.344042445888857	9.155056167294916	-0.0304089998564082	0.7536032849157152	-0.1051066011382244
CC_6	Centerline Tractometry	Education	2.385024547774466	9.709888990523485	-0.0844705849041686	0.3825030182180275	-0.1720804573629886
CC_6	Centerline Tractometry	Education	2.3773055001751997	9.440496921300634	-0.0428491324204756	0.6581970028422905	-0.1395621474201207
CC_6	Centerline Tractometry	Education	2.384283318156132	9.600559496389288	-0.0877375247011506	0.3643025141455143	-0.1588832968585649
CC_6	Centerline Tractometry	Education	2.412452950824562	9.60376050744932	-0.1030184977542701	0.2864308425027501	-0.1592696908236173
CC_6	Static Tractometry	Education	2.4579923115057047	9.981184256290964	-0.1255135125660781	0.1934497210986781	-0.2048285021131908
CC_6	Static Tractometry	Education	2.448950077131218	9.783606084723914	-0.0990295556422452	0.3055991220401682	-0.1809788459614816
CC_6	Static Tractometry	Education	2.4576579803899667	9.857251015124184	-0.1149810786702098	0.2338298048568392	-0.1898685236694612
CC_6	Static Tractometry	Education	2.4766872858513023	9.98799353060899	-0.1038909524362675	0.2823475132432391	-0.205650449445933
CC_6	Static Tractometry	Education	2.413350933167564	9.580411214976802	-0.0684551737775243	0.4793901848837735	-0.1564511983128378
CC_6	Static Tractometry	Education	2.492062450132991	10.044821193859065	-0.121446787925135	0.208396818498561	-0.2125101152565329
CC_6	Static Tractometry	Education	2.454270963877843	9.812319879521354	-0.074971588896559	0.4384615639923063	-0.1844448874138256
CC_6	Static Tractometry	Education	2.458552328621764	9.994423608924604	-0.1196875185016658	0.2151123851162199	-0.2064266240387009
CC_6	Static Tractometry	Education	2.4690170766331616	9.851672594127171	-0.0776523910014536	0.4222169458947168	-0.1891951526103359
CC_6	Static Tractometry	Education	2.4525945655570256	9.785191274981836	-0.0817706359295616	0.3979517543999226	-0.1811701942378962
CST_left	RadTract	Education	2.274970509132937	9.26280940641596	0.0238485795345534	0.8055653783829895	-0.1181134919394062
CST_left	RadTract	Education	2.236427017251738	9.01045804120528	0.0648417160341242	0.5029418256258711	-0.0876521649519426
CST_left	RadTract	Education	2.1875921466010926	8.943897631613906	0.0804564302490668	0.4056036741240467	-0.0796176595737385
CST_left	RadTract	Education	2.240058643483616	9.07520649696313	0.0515316578285922	0.5946169258930301	-0.0954679494281889
CST_left	RadTract	Education	2.226554740430582	8.900722160256812	0.0775349726946171	0.422921090079127	-0.0744059495053255
CST_left	RadTract	Education	2.221701548805675	8.730340577831482	0.1096558957080038	0.2563463309296562	-0.0538391929491781
CST_left	RadTract	Education	2.247661752018146	9.052683817114792	0.0561981102844203	0.5616312758285135	-0.0927492373066143
CST_left	RadTract	Education	2.2616856033886448	9.170464508297554	0.0448702775486544	0.6431550010048779	-0.1069665415955463
CST_left	RadTract	Education	2.2430215141631624	9.057438564235154	0.0634765825044301	0.5119937498833859	-0.0933231827126759
CST_left	RadTract	Education	2.231537082699231	9.081865188541183	0.0645267711001033	0.5050227358633593	-0.0962717199221525
CST_left	Centerline Tractometry	Education	2.375894208079659	10.037133907242358	-0.1887407938331372	0.0493567086981088	-0.2115821830811619
CST_left	Centerline Tractometry	Education	2.3594307880527925	9.706546457232898	-0.1324350869088651	0.1698215751998666	-0.1716769802530229
CST_left	Centerline Tractometry	Education	2.3927535827844	9.98468903377018	-0.1991770424064254	0.0378617812647754	-0.2052515637151106
CST_left	Centerline Tractometry	Education	2.3917717302755506	10.200821403512712	-0.176406945413234	0.066516403322371	-0.2313408966648498
CST_left	Centerline Tractometry	Education	2.362268678148796	9.820521428615251	-0.1746413120781932	0.0693285005326811	-0.1854348961999654
CST_left	Centerline Tractometry	Education	2.385709997179581	10.007937695050895	-0.1702260484949961	0.0767833451923542	-0.2080579090372432
CST_left	Centerline Tractometry	Education	2.3900380379431474	10.064544861945055	-0.1822914893345543	0.0578060186085898	-0.2148909587382315
CST_left	Centerline Tractometry	Education	2.399191798555992	9.953367656463024	-0.1767691444702621	0.0659511421655001	-0.2014707610431914
CST_left	Centerline Tractometry	Education	2.3878537281933374	10.01067279739324	-0.2052961897430493	0.0322328967310918	-0.2083880631726278
CST_left	Centerline Tractometry	Education	2.3830180397526517	9.84555929122168	-0.1798866458925601	0.0612455288272408	-0.1884572159694062
CST_left	Static Tractometry	Education	2.462932690728925	10.379353673358716	-0.1288918585914401	0.1816357466190336	-0.252891522495833
CST_left	Static Tractometry	Education	2.441048721778493	10.200882346420585	-0.109908617891541	0.2552453067187558	-0.2313482530817361
CST_left	Static Tractometry	Education	2.3958205575303286	10.052904699074311	-0.1237674411884261	0.1997693548079436	-0.2134858749690316
CST_left	Static Tractometry	Education	2.4697717285450964	10.59454670449614	-0.1287306981717285	0.1821870477274379	-0.2788674679060272
CST_left	Static Tractometry	Education	2.4624098616010723	10.392201946053364	-0.1743386576612991	0.0698200611179227	-0.2544424371716824
CST_left	Static Tractometry	Education	2.4282130286857484	10.14860936030517	-0.1220972495207363	0.2059521909822224	-0.2250383822342236
CST_left	Static Tractometry	Education	2.424016559917203	10.094952645769007	-0.1216480666921805	0.2076381478212778	-0.2185614815636274
CST_left	Static Tractometry	Education	2.459212924099829	10.21116037874734	-0.1274637991824869	0.186563551946626	-0.2325889141070156
CST_left	Static Tractometry	Education	2.424456233678202	10.301408845671505	-0.1255572003838898	0.1932934779639503	-0.2434828042938157
CST_left	Static Tractometry	Education	2.479743705949033	10.4337352958625	-0.1643928871198114	0.0876053522709481	-0.2594559267890834
CST_right	RadTract	Education	2.194811649822657	8.390260169947444	0.1784707661602954	0.06334754407705	-0.0127880954132604
CST_right	RadTract	Education	2.192216921048361	8.17788482657162	0.2045642683905934	0.0328665626445782	0.0128477269776541
CST_right	RadTract	Education	2.144529398842053	8.09861411792752	0.2159170578175922	0.0241383650110732	0.0224164922368392
CST_right	RadTract	Education	2.210483640196494	8.448338302488366	0.1670363933692866	0.0825595003125449	-0.0197987053407053
CST_right	RadTract	Education	2.1697665332867446	8.191958436656085	0.1917249360392196	0.0458079902238228	0.0111489018561057
CST_right	RadTract	Education	2.192911866376773	8.259138797344765	0.1892925458543677	0.0486839549987181	0.0030395621964407
CST_right	RadTract	Education	2.202544295235149	8.255036356427556	0.1815452850802676	0.0588559092756412	0.0035347677370227
CST_right	RadTract	Education	2.213402310351816	8.481885119815121	0.1557118822575151	0.1059180662031233	-0.0238481408217692
CST_right	RadTract	Education	2.2339093117195983	8.367569206221045	0.1771797206177135	0.0653151080451548	-0.010049069748971
CST_right	RadTract	Education	2.2343813642843355	8.537360305632172	0.1457196180263551	0.1305592033555162	-0.0305445491152318
CST_right	Centerline Tractometry	Education	2.3140521622918544	8.750056811794172	0.1122832991610067	0.2450578857003353	-0.0562191390580391
CST_right	Centerline Tractometry	Education	2.2724685006555303	8.576023417992886	0.1276980844853269	0.1857484946982545	-0.0352115724419712
CST_right	Centerline Tractometry	Education	2.3023687052432744	8.690653184386242	0.1067168735420642	0.2693896003828313	-0.0490485286783262
CST_right	Centerline Tractometry	Education	2.3590632869124923	8.9665804040836	0.07788663098037	0.4208142609227532	-0.0823556964716358
CST_right	Centerline Tractometry	Education	2.3062755443518466	8.84452304127491	0.099682273594062	0.3024064995821789	-0.0676221552576268
CST_right	Centerline Tractometry	Education	2.2820657164872467	8.624843894967274	0.1264623344904377	0.1900769308131759	-0.04110469099736
CST_right	Centerline Tractometry	Education	2.3421521957578624	8.901709524433405	0.1006076127152286	0.2979180345555274	-0.0745251342104045
CST_right	Centerline Tractometry	Education	2.330940283249712	8.7770241031265	0.1018421996834012	0.2919982010961565	-0.0594743601207601
CST_right	Centerline Tractometry	Education	2.318465961872571	8.694622148813078	0.1172372415392442	0.224719765622864	-0.0495276222750915
CST_right	Centerline Tractometry	Education	2.3161465171682925	8.742088960519222	0.1178148207357069	0.222428341153261	-0.0552573399297833
CST_right	Static Tractometry	Education	2.471323191794772	9.640472670438315	0.0596069769030649	0.5381002343377739	-0.1637012151004575
CST_right	Static Tractometry	Education	2.4037948224127	9.358114868278914	0.0883561413077954	0.3609172290028056	-0.1296178118588764
CST_right	Static Tractometry	Education	2.420128268881615	9.643410762960784	0.0499897949764333	0.6057044614411977	-0.1640558721754115
CST_right	Static Tractometry	Education	2.515073799233337	9.784859946441165	0.070021541332086	0.4693684832980045	-0.1811301995780327
CST_right	Static Tractometry	Education	2.438520342293499	9.670226297417932	0.061020666183846	0.5284868771155334	-0.1672927746695225
CST_right	Static Tractometry	Education	2.44261364926289	9.398463296616704	0.0886445729190463	0.3593455034410159	-0.1344882696350866
CST_right	Static Tractometry	Education	2.462198226665908	9.561258638861291	0.0573018969185153	0.5539585085661782	-0.1541392913286223
CST_right	Static Tractometry	Education	2.440655742580492	9.490189518431036	0.0828216828683931	0.3918942500387315	-0.1455605395777448
CST_right	Static Tractometry	Education	2.443406800271794	9.404620427011087	0.097144974111284	0.3149403577846897	-0.135231496691105
CST_right	Static Tractometry	Education	2.414449654012438	9.44250781020204	0.1008486047833699	0.2967563144894588	-0.1398048817691508
ST_FO_left	RadTract	Education	2.209843410774882	8.710643700475059	0.0798928848635633	0.4089112672115971	-0.0514615833757763
ST_FO_left	RadTract	Education	2.21536099244134	8.609935880493568	0.1161625916974834	0.2290273601994203	-0.0393051449428409
ST_FO_left	RadTract	Education	2.176104756839349	8.494500916438595	0.133327850456329	0.1669364849958761	-0.025370993316877
ST_FO_left	RadTract	Education	2.239300795487541	8.574880516104676	0.1096562233522607	0.2563449013935552	-0.0350736127836104
ST_FO_left	RadTract	Education	2.181135268968685	8.449204484473114	0.1383799337934423	0.1512909436360682	-0.0199032621464354
ST_FO_left	RadTract	Education	2.2259657992474247	8.54806604809143	0.1224282468796792	0.2047161197547579	-0.0318368390199159
ST_FO_left	RadTract	Education	2.2158638405532645	8.573760716802365	0.1137211306459851	0.2390281097180337	-0.034938441837816
ST_FO_left	RadTract	Education	2.194903698614255	8.470714607840257	0.1313266309348263	0.1734547824190577	-0.0224997486004723
ST_FO_left	RadTract	Education	2.1875814864907466	8.493933749556662	0.1338472767986735	0.165274685709592	-0.0253025306167342
ST_FO_left	RadTract	Education	2.237731559713924	8.674935491382783	0.1038471836966125	0.2825514312090634	-0.0471512463487171
ST_FO_left	Centerline Tractometry	Education	2.312117437997128	9.237657016519613	-0.0526391308966801	0.5867099649623966	-0.1150773475836615
ST_FO_left	Centerline Tractometry	Education	2.3549289627548093	9.473655312413356	-0.0706736750864608	0.4652300227241723	-0.1435646959825967
ST_FO_left	Centerline Tractometry	Education	2.335726096989995	9.265389935958645	-0.0490614588624476	0.6124238211534034	-0.1184249875960075
ST_FO_left	Centerline Tractometry	Education	2.3707996870762287	9.48241538548295	-0.0703697973053671	0.4671559475512923	-0.1446221241838836
ST_FO_left	Centerline Tractometry	Education	2.338872604315136	9.32411430258845	-0.0368721222189829	0.7034647255492273	-0.12551360442417
ST_FO_left	Centerline Tractometry	Education	2.3414225887858136	9.40655040589067	-0.0747673867689466	0.4397132958926114	-0.1354644643934228
ST_FO_left	Centerline Tractometry	Education	2.336457684825109	9.31438165644673	-0.0207280485387242	0.8305975669077924	-0.124338776951655
ST_FO_left	Centerline Tractometry	Education	2.349316343211438	9.407407059743036	-0.055501461687487	0.566499830888314	-0.1355678710585313
ST_FO_left	Centerline Tractometry	Education	2.300151843468017	9.171432471672126	-0.0083960338450891	0.930951232427363	-0.107083384430298
ST_FO_left	Centerline Tractometry	Education	2.316071502246681	9.321841260070704	-0.0545782363868645	0.572982407146454	-0.125239225518664
ST_FO_left	Static Tractometry	Education	2.294597305925187	9.28515914275152	0.0247363995617585	0.798478064062096	-0.1208113280538758
ST_FO_left	Static Tractometry	Education	2.2735024536203663	8.950042819775076	0.0734368899972123	0.4479184056514893	-0.0803594450830844
ST_FO_left	Static Tractometry	Education	2.2390313428391915	9.012944546425194	0.0460754483246411	0.6342533923139949	-0.0879523109348923
ST_FO_left	Static Tractometry	Education	2.263468484560798	9.06695805505277	0.0788586662542872	0.4150223733193668	-0.094472280211346
ST_FO_left	Static Tractometry	Education	2.274634685305968	8.897791372257748	0.07679815497103	0.4273551511348062	-0.0740521741592088
ST_FO_left	Static Tractometry	Education	2.254570995775488	9.01666386869304	0.0502639634117948	0.6037262545997123	-0.0884012702328853
ST_FO_left	Static Tractometry	Education	2.265133194677237	9.157219907382707	0.048682645827559	0.6151749975734565	-0.1053677861501427
ST_FO_left	Static Tractometry	Education	2.228649953196228	8.773449273752727	0.0956374483612762	0.3225444333330277	-0.0590428425563989
ST_FO_left	Static Tractometry	Education	2.269099115050844	9.210533273734807	0.0483869345653527	0.6173263535846555	-0.1118032412700227
ST_FO_left	Static Tractometry	Education	2.2741386793684257	9.112740033490727	0.0491001940250265	0.6121428047172452	-0.0999986216843447
ST_FO_right	RadTract	Education	2.2365918561604867	8.334191467149388	0.2074732198678957	0.0304088011034925	-0.0060200436998543
ST_FO_right	RadTract	Education	2.292286139908334	8.435046409349091	0.1820701672428243	0.0581157999323873	-0.018194241252073
ST_FO_right	RadTract	Education	2.293712685830108	8.546505794071964	0.1594583154067617	0.0976780997841744	-0.0316485007962221
ST_FO_right	RadTract	Education	2.285105953989892	8.611637312592748	0.1777656958237315	0.0644160052859253	-0.0395105247690084
ST_FO_right	RadTract	Education	2.32328369890159	8.741743512971425	0.1404327919514971	0.1452581955507473	-0.0552156409649227
ST_FO_right	RadTract	Education	2.2848532438024307	8.47331213447198	0.1845721072141545	0.0546920058205564	-0.0228132959752667
ST_FO_right	RadTract	Education	2.2981986661009435	8.56630695329963	0.1726621338023083	0.0725943286293314	-0.0340386982316958
ST_FO_right	RadTract	Education	2.304227281130696	8.623679461194781	0.144430390069254	0.1340341908014437	-0.0409641322257856
ST_FO_right	RadTract	Education	2.3071388692296777	8.721599342584389	0.15750947755047	0.1018990274483967	-0.0527840386609748
ST_FO_right	RadTract	Education	2.2399063776993238	8.317879168907584	0.2134985023123921	0.0258099667938659	-0.0040509865867859
ST_FO_right	Centerline Tractometry	Education	2.341807702714156	9.107974139127474	0.032091385165763	0.7404431404632273	-0.0994233306948724
ST_FO_right	Centerline Tractometry	Education	2.3652662511571787	9.156467425752211	0.0307715862118835	0.7507609018671614	-0.1052769541113327
ST_FO_right	Centerline Tractometry	Education	2.3226947868376904	8.973435847940124	0.0315477778257406	0.7446874322290971	-0.083183216928216
ST_FO_right	Centerline Tractometry	Education	2.3376715731615505	9.09109619599286	0.0352166394067506	0.7161967030157441	-0.0973859946009303
ST_FO_right	Centerline Tractometry	Education	2.3499888934407576	9.26020612356886	-0.0094227028398594	0.922532711069688	-0.1177992497319977
ST_FO_right	Centerline Tractometry	Education	2.3547333453901613	9.09684984886766	0.0092419940121916	0.9240139009102905	-0.098080517895644
ST_FO_right	Centerline Tractometry	Education	2.329396099669262	9.010289754613192	0.0263651860321096	0.7855186094550658	-0.0876318510816176
ST_FO_right	Centerline Tractometry	Education	2.313322220307319	8.87106573966082	0.0421714728545405	0.6632714361036925	-0.0708261237163978
ST_FO_right	Centerline Tractometry	Education	2.3642633391537844	9.163447913204978	0.0436841258282908	0.6519657303308568	-0.1061195685772897
ST_FO_right	Centerline Tractometry	Education	2.3305460112080225	8.881064600203919	0.058765107355666	0.5438659238077322	-0.0720330859226499
ST_FO_right	Static Tractometry	Education	2.295715043379389	8.784939506957471	0.0751078763847629	0.4376272646919026	-0.0604298283193638
ST_FO_right	Static Tractometry	Education	2.311561459930133	8.877961021329739	0.0641970557314648	0.5072060200047627	-0.0716584529943165
ST_FO_right	Static Tractometry	Education	2.340339211837428	8.927580560068357	0.0594578760516907	0.5391191693503533	-0.0776480262752943
ST_FO_right	Static Tractometry	Education	2.334444524286624	9.145504922391128	0.0374863032245948	0.6987617330622655	-0.1039536706046062
ST_FO_right	Static Tractometry	Education	2.302276002233228	8.860836401423771	0.0832994606212097	0.3891590051143762	-0.0695913405534698
ST_FO_right	Static Tractometry	Education	2.290341195449248	8.731920422132626	0.0976268352502072	0.3125345145812771	-0.0540298959152836
ST_FO_right	Static Tractometry	Education	2.2823566161150786	8.678774881557823	0.109097690402468	0.2587897517899967	-0.0476146990407868
ST_FO_right	Static Tractometry	Education	2.3625022781286598	9.073580391918586	0.0439799327605307	0.6497639295231722	-0.095271662328904
ST_FO_right	Static Tractometry	Education	2.325143250885436	9.03058627309289	0.0473444590987662	0.6249363225226724	-0.0900818433200234
ST_FO_right	Static Tractometry	Education	2.3251324128509063	8.754177128453186	0.1080924240446105	0.2632301056598496	-0.0567165023789677
ST_PREM_left	RadTract	Education	2.195297676324324	8.195779305524567	0.1608223710948977	0.0948065842672593	0.0106876848704877
ST_PREM_left	RadTract	Education	2.2192024810515534	8.24956416848825	0.146853669443022	0.1275598211762733	0.004195315406408
ST_PREM_left	RadTract	Education	2.186853992963856	8.297504087655897	0.1304015287980976	0.1765305885746838	-0.0015915110381372
ST_PREM_left	RadTract	Education	2.194716826791896	8.196633910599271	0.1560903690867948	0.1050617111304022	0.0105845255132798
ST_PREM_left	RadTract	Education	2.210707691183952	8.46884679091519	0.1020858511149137	0.2908391657530948	-0.0222742844661305
ST_PREM_left	RadTract	Education	2.169406343776084	8.047017571657722	0.1918892925543056	0.0456188618599956	0.0286447100474938
ST_PREM_left	RadTract	Education	2.1671273413991448	8.190785447804785	0.166036647072465	0.0844397644389215	0.0112904933110292
ST_PREM_left	RadTract	Education	2.1753689679563903	8.084373787504207	0.1867524107835549	0.0518452441474463	0.0241354421663232
ST_PREM_left	RadTract	Education	2.187326408157961	8.18083481162152	0.168354983752556	0.0801309086631811	0.0124916343560109
ST_PREM_left	RadTract	Education	2.2403838655764114	8.319421554197628	0.1322560559370408	0.1704045484120211	-0.0042371678765977
ST_PREM_left	Centerline Tractometry	Education	2.3553310600148314	9.035227332503505	0.0317836778956615	0.7428446614209832	-0.0906420654854824
ST_PREM_left	Centerline Tractometry	Education	2.331721932666132	9.209569971536608	-0.0304752158264926	0.7530839583806468	-0.1116869610857538
ST_PREM_left	Centerline Tractometry	Education	2.319961098884396	8.964253125618198	0.0141524710922471	0.8838740383883705	-0.0820747707462439
ST_PREM_left	Centerline Tractometry	Education	2.339665667206253	9.070305548636778	0.0209055052126067	0.8291692417472205	-0.0948763560782064
ST_PREM_left	Centerline Tractometry	Education	2.3165603822626784	8.868203290195643	0.0403096320176397	0.6772912651090893	-0.0704805975129987
ST_PREM_left	Centerline Tractometry	Education	2.3219364206820057	8.989531463772558	0.0337444897883086	0.7275845542397994	-0.0851261183130649
ST_PREM_left	Centerline Tractometry	Education	2.307591419910961	8.907834801006986	0.0310022648032605	0.7489543002812098	-0.0752645161925098
ST_PREM_left	Centerline Tractometry	Education	2.307904764394784	9.09040495594492	-0.0059917780441984	0.9506939530338466	-0.0973025550320199
ST_PREM_left	Centerline Tractometry	Education	2.3103376020741084	8.810283065474582	0.0585349719042663	0.5454473024669116	-0.0634890486345427
ST_PREM_left	Centerline Tractometry	Education	2.309040896435851	8.883645490974285	0.0620469052400656	0.5215626883354435	-0.0723446251830355
ST_PREM_left	Static Tractometry	Education	2.384904631377077	10.278862553273589	-0.031704595607984	0.7434622639800852	-0.2407612419019715
ST_PREM_left	Static Tractometry	Education	2.39758039075194	10.28417684800206	-0.0404369539529313	0.6763289322219067	-0.2414027302858234
ST_PREM_left	Static Tractometry	Education	2.405154744775052	10.07903250870617	-0.0246688815633944	0.7990164816709657	-0.2166397622166704
ST_PREM_left	Static Tractometry	Education	2.468009586459503	10.762677564345925	-0.0646478576069792	0.5042221619127926	-0.2991625397963331
ST_PREM_left	Static Tractometry	Education	2.3735129443184837	9.886290321097512	-0.0262837214278751	0.7861654251210449	-0.193373857567711
ST_PREM_left	Static Tractometry	Education	2.400255651041512	9.938795783041604	-0.0196708203700106	0.8391183414030888	-0.1997117905666925
ST_PREM_left	Static Tractometry	Education	2.402438058448184	10.359907468702184	-0.0383855257192133	0.691896637796299	-0.2505441716177699
ST_PREM_left	Static Tractometry	Education	2.4065425255115924	10.181955904588774	-0.0423459362573463	0.6619635554023249	-0.2290636427612542
ST_PREM_left	Static Tractometry	Education	2.443452585971213	10.43590039184459	-0.0426589826183305	0.6596193243141594	-0.2597172754709689
ST_PREM_left	Static Tractometry	Education	2.420560763580731	10.358403275831282	-0.0297130739373539	0.7590679823374376	-0.2503626005339183
ST_PREM_right	RadTract	Education	2.3864524008811907	10.109505818752837	-0.1526259291401198	0.1131054012029116	-0.2203181947107717
ST_PREM_right	RadTract	Education	2.3914756730013367	10.089273850936747	-0.1463878383943742	0.1287854096295912	-0.2178759943813575
ST_PREM_right	RadTract	Education	2.4288213366143445	10.390316438222742	-0.1993424190582164	0.037699469511615	-0.2542148375685733
ST_PREM_right	RadTract	Education	2.4790985631213545	10.894626722418302	-0.2105158315014162	0.0280064712243965	-0.3150901193693924
ST_PREM_right	RadTract	Education	2.371644984117094	10.081929110765978	-0.1598765396493386	0.0967904911533255	-0.2169894109789139
ST_PREM_right	RadTract	Education	2.4733742621952834	10.879769951915971	-0.2696055235320591	0.0045824529261772	-0.3132967589733777
ST_PREM_right	RadTract	Education	2.410777473662709	10.5158816620979	-0.1695496366242815	0.0779803142942629	-0.2693718126042421
ST_PREM_right	RadTract	Education	2.43191804776047	10.141867054976467	-0.1082799934854883	0.2623976848449246	-0.2242245187265092
ST_PREM_right	RadTract	Education	2.393251084038563	10.215395709895734	-0.1545359869570641	0.108613468051959	-0.2331001608240832
ST_PREM_right	RadTract	Education	2.420555549891516	10.234967676180336	-0.1746589971292551	0.0692998639733378	-0.2354626923851273
ST_PREM_right	Centerline Tractometry	Education	2.3349006254811244	9.510803183954796	-0.0387481923393682	0.6891348778890706	-0.1480488146279126
ST_PREM_right	Centerline Tractometry	Education	2.2958521004345425	9.27974222950128	-0.0104606470305283	0.91403042728822	-0.1201574525908266
ST_PREM_right	Centerline Tractometry	Education	2.2741775979048224	9.340286417881238	-0.0467872644063963	0.6290200831250918	-0.1274657400569663
ST_PREM_right	Centerline Tractometry	Education	2.319002055839495	9.415831991327536	-0.0345564167641087	0.7212963521259848	-0.1365848443395285
ST_PREM_right	Centerline Tractometry	Education	2.30965972384566	9.216362406730754	-0.0090693133422609	0.9254295303172924	-0.1125068757682732
ST_PREM_right	Centerline Tractometry	Education	2.3039693124078604	9.40096340607046	-0.038543213465344	0.6906953232724906	-0.1347900577847631
ST_PREM_right	Centerline Tractometry	Education	2.2686050332647194	9.189926397746891	-0.0086911294784693	0.9285306741264656	-0.109315785784557
ST_PREM_right	Centerline Tractometry	Education	2.3043198241329863	9.277789526204032	-0.0304059885138833	0.7536269052478173	-0.1199217418246203
ST_PREM_right	Centerline Tractometry	Education	2.319598684177322	9.34666369281573	-0.0231571260929961	0.8110960930358839	-0.1282355407549191
ST_PREM_right	Centerline Tractometry	Education	2.284665019379328	9.20686226008456	-0.0134340597056887	0.8897307145184803	-0.111360113304052
ST_PREM_right	Static Tractometry	Education	2.3474950094107405	9.240216318413385	-0.0333555142425409	0.7306035367001296	-0.1153862808512933
ST_PREM_right	Static Tractometry	Education	2.3375288800523952	9.1671549738925	-0.0236106217518217	0.8074676593088319	-0.1065670477802285
ST_PREM_right	Static Tractometry	Education	2.3313211708413943	9.173623798473484	-0.0277377690250496	0.774642802870221	-0.1073478994337211
ST_PREM_right	Static Tractometry	Education	2.341085397371578	9.185314889122248	-0.0106056442428008	0.9128434372208876	-0.1087591306937334
ST_PREM_right	Static Tractometry	Education	2.3743341275855228	9.391811777906272	-0.0386866908705642	0.6896029343972551	-0.1336853649777947
ST_PREM_right	Static Tractometry	Education	2.351484851368177	9.31714534605788	-0.0402578327021473	0.6776829268144381	-0.1246723818555426
ST_PREM_right	Static Tractometry	Education	2.336376427050588	9.124346272355766	0.0082786993744711	0.9319138591137136	-0.101399610487664
ST_PREM_right	Static Tractometry	Education	2.3472491495852457	9.152572576768932	-0.0111557183724639	0.9083421324165716	-0.1048068069879062
ST_PREM_right	Static Tractometry	Education	2.36307828832677	9.44452599097043	-0.0802016546906227	0.407097061440648	-0.1400484963192618
ST_PREM_right	Static Tractometry	Education	2.3201510111413777	9.049295366618496	0.0042637483481723	0.9649029453459804	-0.0923402175318952
T_PREM_left	RadTract	Education	2.2947438831678206	8.785379829850216	0.1364644386364682	0.1570879554177385	-0.0604829796847419
T_PREM_left	RadTract	Education	2.336197514357901	8.810951301864725	0.1403676286883555	0.1454468571576308	-0.0635697114324953
T_PREM_left	RadTract	Education	2.2700565502011893	8.6034291471235	0.1622524366920906	0.0918681422829545	-0.0385197173203653
T_PREM_left	RadTract	Education	2.3401874153087245	8.813149173014875	0.1459713454700232	0.1298888108040194	-0.0638350164040977
T_PREM_left	RadTract	Education	2.308941086664668	8.816478029071957	0.1378719527498233	0.1528123917933279	-0.0642368425355486
T_PREM_left	RadTract	Education	2.34534299183586	8.914347438635016	0.1052502326268135	0.2760635981487337	-0.0760506565178162
T_PREM_left	RadTract	Education	2.3096869773540845	8.896603469533071	0.1298648047058127	0.1783333755031817	-0.0739087824510027
T_PREM_left	RadTract	Education	2.2946311341448142	8.846323092094254	0.1512808841253397	0.1163542317493248	-0.0678394393470407
T_PREM_left	RadTract	Education	2.325183478400192	8.913630193500994	0.1331008478306023	0.1676666089284992	-0.0759640778756152
T_PREM_left	RadTract	Education	2.3410717124282865	8.926558365173198	0.1275297324717357	0.186333913079726	-0.0775246371550479
T_PREM_left	Centerline Tractometry	Education	2.304762536009494	9.047920379070698	0.0936701126999007	0.3326438800279073	-0.0921742428193661
T_PREM_left	Centerline Tractometry	Education	2.3127515966772867	9.139523613176411	0.0660981253167215	0.4946851197406061	-0.1032316669187911
T_PREM_left	Centerline Tractometry	Education	2.2499076681239245	8.639320315385522	0.1297042620323525	0.1788752328780074	-0.042852139344232
T_PREM_left	Centerline Tractometry	Education	2.294016061803203	8.918463673181112	0.1238769347841805	0.1993687434198645	-0.0765475270869968
T_PREM_left	Centerline Tractometry	Education	2.298734204065151	9.048446031072572	0.0756791624808509	0.4341398874411666	-0.0922376942593747
T_PREM_left	Centerline Tractometry	Education	2.2831850933853883	8.923198787018157	0.0944584963935192	0.3285727367807984	-0.07711910255992
T_PREM_left	Centerline Tractometry	Education	2.319559929524304	9.053822446232807	0.0861830539460383	0.3728951105232702	-0.0928866811989916
T_PREM_left	Centerline Tractometry	Education	2.289080366407973	8.868066509185835	0.1037163039600678	0.2831617852296029	-0.0704640866807235
T_PREM_left	Centerline Tractometry	Education	2.3249822092165853	9.1944342069742	0.0554858464092768	0.5666091871331154	-0.1098599233237196
T_PREM_left	Centerline Tractometry	Education	2.296279113810645	8.844468183971355	0.0957880252071278	0.3217796481651352	-0.0676155334338857
T_PREM_left	Static Tractometry	Education	2.4025546228341192	10.15416661599974	-0.0177108472143922	0.8549633935458207	-0.2257091984302206
T_PREM_left	Static Tractometry	Education	2.3728276017356986	9.943641430761842	-0.0020575730144021	0.9830589494392928	-0.2002967085818932
T_PREM_left	Static Tractometry	Education	2.359480395827528	9.657764402090873	0.0163663001039162	0.8658669887031751	-0.1657884995960581
T_PREM_left	Static Tractometry	Education	2.3999983102182973	10.09804158000213	0.0058719971087637	0.9516784233620036	-0.2189343467377045
T_PREM_left	Static Tractometry	Education	2.383041979989905	10.07600247444418	-0.0078632363478586	0.9353231497909106	-0.2162740068566362
T_PREM_left	Static Tractometry	Education	2.363098226938715	9.811634928931394	-0.0024331504904614	0.9799672193162569	-0.1843622070452306
T_PREM_left	Static Tractometry	Education	2.415131329475068	9.943400627775988	0.0144855151336867	0.8811610784475105	-0.2002676412594892
T_PREM_left	Static Tractometry	Education	2.3852315574616973	9.952243095092689	0.0004879117042877	0.9959824925996542	-0.2013350152682846
T_PREM_left	Static Tractometry	Education	2.3643176582932	9.930987392074371	0.021942901886573	0.8208306554690513	-0.1987692398881961
T_PREM_left	Static Tractometry	Education	2.37461694378168	9.937973117001947	0.0062933890467905	0.9482153672268084	-0.1996124865696069
T_PREM_right	RadTract	Education	2.2398656424149523	8.335610563743641	0.1607310730168187	0.0949966724176216	-0.0061913428142785
T_PREM_right	RadTract	Education	2.2675574007022257	8.489803600711587	0.1436599202178736	0.1361443263713243	-0.0248039804528716
T_PREM_right	RadTract	Education	2.2704866291345547	8.623015651846265	0.1135533328996443	0.2397264287567634	-0.040884003815917
T_PREM_right	RadTract	Education	2.2470632791175054	8.390968973026597	0.1691120619644167	0.0787625873626914	-0.0128736550152295
T_PREM_right	RadTract	Education	2.2746020763288786	8.485436944251335	0.1432339400088038	0.1373217893243037	-0.0242768814606921
T_PREM_right	RadTract	Education	2.241954499271971	8.555497793049977	0.131650639502323	0.1723869004124555	-0.0327339247681177
T_PREM_right	RadTract	Education	2.2359795427078817	8.336481446634185	0.1704603787907002	0.0763721379490073	-0.0062964670662299
T_PREM_right	RadTract	Education	2.231276180382133	8.454660343029609	0.1520288231052034	0.1145388483221446	-0.0205618386964294
T_PREM_right	RadTract	Education	2.2796142622600963	8.409900163849546	0.1529928680303979	0.1122314446121349	-0.015158838586313
T_PREM_right	RadTract	Education	2.2513961942821017	8.384457058414194	0.1548199192462129	0.107957785784666	-0.0120876019651212
T_PREM_right	Centerline Tractometry	Education	2.410161936140579	10.220221022140056	-0.1752430160772389	0.068359557849583	-0.2336826241444942
T_PREM_right	Centerline Tractometry	Education	2.4262619361709965	10.190865030781795	-0.1626515187202937	0.0910611326109231	-0.2301390631613447
T_PREM_right	Centerline Tractometry	Education	2.398174362493289	10.095898581278858	-0.1681172423403005	0.0805645028214551	-0.2186756654153789
T_PREM_right	Centerline Tractometry	Education	2.4343142567379306	10.572543034086534	-0.1903614358973781	0.047402244230509	-0.27621140540083
T_PREM_right	Centerline Tractometry	Education	2.3591291468877023	9.715102558508498	-0.1095497805369542	0.2568096064506874	-0.1727097870241547
T_PREM_right	Centerline Tractometry	Education	2.3825509506387377	9.933524774406068	-0.1800539798493748	0.061000912229499	-0.1990755272460376
T_PREM_right	Centerline Tractometry	Education	2.3540256101513037	9.897611425233553	-0.1118816379224946	0.2467609561291605	-0.1947404277650195
T_PREM_right	Centerline Tractometry	Education	2.408738906228435	10.042516886193708	-0.1488850585059038	0.1223195997369155	-0.2122319623358401
T_PREM_right	Centerline Tractometry	Education	2.39124526472332	10.044086795347464	-0.167787595953815	0.0811688199752072	-0.212421466030553
T_PREM_right	Centerline Tractometry	Education	2.386592236236053	9.996864139983668	-0.1614852953955592	0.0934353327169317	-0.2067212204818436
T_PREM_right	Static Tractometry	Education	2.4083579287970536	9.725691596890115	-0.0587073662561522	0.5442624811161779	-0.1739879895825438
T_PREM_right	Static Tractometry	Education	2.36531964826974	9.49485948205738	-0.0339347850208789	0.7261091166020756	-0.1461242507703626
T_PREM_right	Static Tractometry	Education	2.365890897523167	9.627590055860937	-0.0539274849398384	0.5775725121755426	-0.1621461550168024
T_PREM_right	Static Tractometry	Education	2.425702564670399	9.888002639188938	-0.0550047375761905	0.5699833489663249	-0.1935805514417303
T_PREM_right	Static Tractometry	Education	2.4044333635877133	9.74923972982301	-0.0523631642833189	0.5886757698422248	-0.1768304841203256
T_PREM_right	Static Tractometry	Education	2.362722260262045	9.515104788825214	-0.0483952756653983	0.6172656259786583	-0.148568061244309
T_PREM_right	Static Tractometry	Education	2.4058285252818448	10.041711253143564	-0.0717563489264169	0.4584037237134735	-0.212134714390493
T_PREM_right	Static Tractometry	Education	2.403102144057005	9.65923904154919	-0.046657036130741	0.62997616622432	-0.1659665032882156
T_PREM_right	Static Tractometry	Education	2.401925143182245	9.865397917148996	-0.0614617608065578	0.5255050996876104	-0.1908519360092577
T_PREM_right	Static Tractometry	Education	2.386393205536395	9.69959796372549	-0.0506631057995502	0.600851452857526	-0.1708382277754101
