# Supplementary material for: Radiomic tractometry reveals tract-specific imaging biomarkers in white matter
Source: Nat Commun. 2024 Jan 5;15:303. doi: 10.1038/s41467-023-44591-3 (PMC10770385; doi:10.1038/s41467-023-44591-3)
Supplement: Supplementary file 6 — Source Data [file 41467_2023_44591_MOESM6_ESM.zip › S3.4_regression_pertract_BPRS total.csv]

Tract	Features	Target	MAE	MSE	Pearson r	Pearson p	R2
CC_1	RadTract	BPRS total	10.281008709516769	173.63890442651024	0.0003638148367602	0.9970043114568696	-0.0972560795699957
CC_1	RadTract	BPRS total	10.080177158583268	170.3477744008943	0.0136989775588697	0.8875703276252415	-0.0764588253993969
CC_1	RadTract	BPRS total	10.183721043299473	170.68065941177886	0.0176017246541207	0.8558473334882734	-0.0785623868287734
CC_1	RadTract	BPRS total	10.14844721165275	171.66902184011357	0.0226022227363457	0.8155413345112839	-0.0848080302627183
CC_1	RadTract	BPRS total	10.107802537569151	169.45322719832134	0.0206604126916579	0.8311421043763706	-0.0708060175811988
CC_1	RadTract	BPRS total	10.137800574268056	173.0632095845508	-0.0056985844225036	0.9531038173817	-0.093618158290756
CC_1	RadTract	BPRS total	10.20856004448678	171.2953276854812	0.0090965221020181	0.925206458399392	-0.0824465883702785
CC_1	RadTract	BPRS total	10.09042504707207	171.70541221335776	0.0018272598233144	0.9849550001320502	-0.0850379877046401
CC_1	RadTract	BPRS total	10.082444652254724	171.24100871950998	0.0122320519713277	0.8995429184430214	-0.0821033368631076
CC_1	RadTract	BPRS total	10.159103135745177	170.50933798956322	0.0258158986274541	0.7898826666457717	-0.0774797753442817
CC_1	Centerline Tractometry	BPRS total	10.656105627338832	186.32407828005375	-0.1506057900866771	0.1180118716533376	-0.1774160194013019
CC_1	Centerline Tractometry	BPRS total	10.656472310765007	182.3534473389368	-0.0807546737889569	0.4038596017802413	-0.1523248743364396
CC_1	Centerline Tractometry	BPRS total	10.63850926409023	181.26295499733797	-0.1302809717089258	0.1769343534511242	-0.1454338532516441
CC_1	Centerline Tractometry	BPRS total	10.618269222806385	182.1726256042485	-0.1230880207047151	0.2022681574302072	-0.1511822286352333
CC_1	Centerline Tractometry	BPRS total	10.573536464951724	181.53434767610588	-0.1354148765380502	0.1603339102264171	-0.1471488333577006
CC_1	Centerline Tractometry	BPRS total	10.64948304055418	185.37083416968676	-0.169115443397619	0.0787565181701011	-0.1713922950587125
CC_1	Centerline Tractometry	BPRS total	10.597890048902183	180.92330136995363	-0.1046303043081366	0.2789177488287507	-0.1432875196933536
CC_1	Centerline Tractometry	BPRS total	10.656399345912972	184.0924792974096	-0.1574955883587755	0.1019296152532465	-0.1633141361916845
CC_1	Centerline Tractometry	BPRS total	10.832549177563594	188.16736467967863	-0.167773090041521	0.0811954957253755	-0.1890640841887243
CC_1	Centerline Tractometry	BPRS total	10.567397179216814	184.51551507238952	-0.1408429144179696	0.1440750418474223	-0.1659873768315365
CC_1	Static Tractometry	BPRS total	10.780926594983375	196.5927245528075	-0.3318935098833803	0.0004225140876397	-0.242305478298467
CC_1	Static Tractometry	BPRS total	10.65706578117646	193.17519721909684	-0.2819268389742101	0.0029783843644537	-0.2207094963588449
CC_1	Static Tractometry	BPRS total	10.705851830268612	193.7827172277212	-0.268940284545013	0.0046877431208343	-0.2245485267024487
CC_1	Static Tractometry	BPRS total	10.92746378093703	196.1784742101348	-0.3298427351926161	0.0004608931050093	-0.239687754416467
CC_1	Static Tractometry	BPRS total	10.710723019659028	192.8247437254121	-0.3093872997007054	0.0010619997522608	-0.2184949164648855
CC_1	Static Tractometry	BPRS total	10.656753332390162	191.13636050536655	-0.2598831852883555	0.0063519558601628	-0.2078257132759018
CC_1	Static Tractometry	BPRS total	10.736498075412577	193.943715531801	-0.258857496872775	0.0065701087292483	-0.225565904510351
CC_1	Static Tractometry	BPRS total	10.786897686658277	193.36976717022787	-0.3123183321167633	0.0009456462347718	-0.221939019560948
CC_1	Static Tractometry	BPRS total	10.67661931691686	192.2365946436684	-0.3186407702694363	0.0007332827546321	-0.2147782945605476
CC_1	Static Tractometry	BPRS total	10.788242578436288	194.80026922113544	-0.2657559101210637	0.0052222448074	-0.2309786243510139
CC_2	RadTract	BPRS total	9.659348937045907	160.25773154693388	0.1754046574527184	0.0681011404977427	-0.0126979942584952
CC_2	RadTract	BPRS total	10.02199846353587	163.8424939226675	0.146997333003502	0.1271836566860477	-0.035350765096797
CC_2	RadTract	BPRS total	9.719230659332162	159.51233248757885	0.1712218185524016	0.0750481598455791	-0.0079876809085903
CC_2	RadTract	BPRS total	9.850187544082027	161.73825425150144	0.1749744573837865	0.0687906614425965	-0.0220536887319982
CC_2	RadTract	BPRS total	9.720349551236644	160.08460667434122	0.1812873150587119	0.0592224772382477	-0.0116039864403483
CC_2	RadTract	BPRS total	9.862751547315854	162.9821823072326	0.154195078117034	0.1094048247625066	-0.029914298231964
CC_2	RadTract	BPRS total	9.558655939583687	153.97940991133396	0.2200571750977336	0.0214914315874077	0.0269758714970529
CC_2	RadTract	BPRS total	9.793060326195096	159.72541701263938	0.1730442533825532	0.0719543058921603	-0.0093342010986201
CC_2	RadTract	BPRS total	9.80167941733712	162.3160442114646	0.1553909123614505	0.1066485532442551	-0.0257048494461133
CC_2	RadTract	BPRS total	9.693944742222348	160.5231599572794	0.1758945516238731	0.0673227767137055	-0.0143752850586424
CC_2	Centerline Tractometry	BPRS total	10.281350342497891	178.0748466622867	-0.0883546844875531	0.3609251783036958	-0.1252876120361952
CC_2	Centerline Tractometry	BPRS total	10.50477079635205	183.67258437166907	-0.1319474240360006	0.1714130061260182	-0.1606607431541562
CC_2	Centerline Tractometry	BPRS total	10.60006909426005	181.61908864279184	-0.0689878126793484	0.4759694741659453	-0.1476843270662788
CC_2	Centerline Tractometry	BPRS total	10.648892342875866	185.39634665740667	-0.1347981938107872	0.1622642768355406	-0.1715535131471823
CC_2	Centerline Tractometry	BPRS total	10.654293951159865	185.1152693188165	-0.1493132018872757	0.1212366175698489	-0.169777333899703
CC_2	Centerline Tractometry	BPRS total	10.537576279346302	180.9287932968425	-0.1080943632429707	0.2632214904436535	-0.1433222241864928
CC_2	Centerline Tractometry	BPRS total	10.383030369538082	179.14786765877236	-0.0792481828623275	0.4127145326012157	-0.1320682284872651
CC_2	Centerline Tractometry	BPRS total	10.685470653047586	186.67641896949476	-0.1441034222740849	0.134926612094151	-0.1796425248313253
CC_2	Centerline Tractometry	BPRS total	10.692896621696027	185.90239203091184	-0.1643136445073087	0.0877603120808267	-0.1747513066627009
CC_2	Centerline Tractometry	BPRS total	10.537306759764308	182.3328431880168	-0.0908203048554272	0.3476264972140586	-0.1521946729283161
CC_2	Static Tractometry	BPRS total	10.206402719377223	170.8244781401134	0.0774323441407374	0.4235370966894639	-0.0794712037470919
CC_2	Static Tractometry	BPRS total	10.157920870221147	167.61762231539657	0.1219220575911993	0.2066085839825955	-0.0592064937064669
CC_2	Static Tractometry	BPRS total	10.235971552123058	165.58736895257022	0.127480029877282	0.186507002987399	-0.0463769503919302
CC_2	Static Tractometry	BPRS total	10.185976234618296	165.86807629897754	0.1248336905306698	0.1958927989268969	-0.0481507915909558
CC_2	Static Tractometry	BPRS total	10.161762112012635	168.05989090119172	0.099416969512708	0.3037015260861865	-0.0620012700048393
CC_2	Static Tractometry	BPRS total	10.145974655511594	167.22422845963305	0.1023813451214653	0.2894376173645221	-0.0567205657899803
CC_2	Static Tractometry	BPRS total	9.984494499032504	161.322876720004	0.1656987911944715	0.0850828518301763	-0.0194288419371069
CC_2	Static Tractometry	BPRS total	10.087043179887344	164.80178487865862	0.1188307888433441	0.2184378195038697	-0.0414127005657762
CC_2	Static Tractometry	BPRS total	10.124842873239364	165.534064129962	0.0992141528007594	0.3046939799789966	-0.0460401074426473
CC_2	Static Tractometry	BPRS total	10.318866922600211	171.60729393065213	0.0799212354556421	0.4087444931428448	-0.0844179602829553
CC_3	RadTract	BPRS total	10.866330484619732	203.48568817404015	-0.2725702099619893	0.0041384459935591	-0.2858633794763876
CC_3	RadTract	BPRS total	11.154468055617365	203.7594081422902	-0.2686203235337583	0.0047391495008904	-0.2875930661514678
CC_3	RadTract	BPRS total	10.895446005849564	199.169076338527	-0.2531179849337531	0.0079178210201698	-0.2585859176926706
CC_3	RadTract	BPRS total	10.91066830606682	199.3304598348163	-0.2572592533172456	0.0069232886947352	-0.2596057296007827
CC_3	RadTract	BPRS total	11.064660009938144	203.27312212422672	-0.2682813322209366	0.0047941616160202	-0.2845201356265239
CC_3	RadTract	BPRS total	11.145587292994016	203.75669246716512	-0.2714510648831259	0.0043013195201855	-0.2875759053023428
CC_3	RadTract	BPRS total	10.858980666084951	199.2780142319297	-0.2419931328903595	0.0112397924185953	-0.2592743162184874
CC_3	RadTract	BPRS total	11.048050788804224	206.79332893615413	-0.2866500172576537	0.0025119882373617	-0.3067649680187132
CC_3	RadTract	BPRS total	10.78881365256458	198.01629283514248	-0.2144321503628581	0.0251533279200312	-0.2513012673333843
CC_3	RadTract	BPRS total	10.99938898489562	200.99855752112603	-0.2236160566464616	0.0194191603817017	-0.2701467447820589
CC_3	Centerline Tractometry	BPRS total	9.903296288556538	157.24076871088604	0.1494414340855416	0.1209136994475781	0.0063667471635013
CC_3	Centerline Tractometry	BPRS total	10.011799118886255	161.27920753533596	0.1233884628340671	0.2011604224027821	-0.0191528883509843
CC_3	Centerline Tractometry	BPRS total	9.96855293255744	160.22990163047808	0.1230533135813468	0.2023964050049135	-0.0125221319128654
CC_3	Centerline Tractometry	BPRS total	10.158903872843648	164.16687007338334	0.0876038474937028	0.3650366051715011	-0.0374005574783833
CC_3	Centerline Tractometry	BPRS total	10.098136942454811	165.0286283838465	0.0881560374788882	0.3620101315901394	-0.0428461662743999
CC_3	Centerline Tractometry	BPRS total	10.097479918227696	161.9198233918763	0.0977812282734845	0.3117661905335766	-0.0232010574267995
CC_3	Centerline Tractometry	BPRS total	10.2868850083498	167.05651477932278	0.0631039105562435	0.5144793405663678	-0.0556607522881891
CC_3	Centerline Tractometry	BPRS total	10.333287721207212	167.11238325542388	0.0528978567519315	0.5848697004856388	-0.0560137954340249
CC_3	Centerline Tractometry	BPRS total	10.331374817132264	166.20125095805963	0.0655760605261141	0.4981072572075797	-0.0502561833604091
CC_3	Centerline Tractometry	BPRS total	10.202726975559411	166.88280772341074	0.0641659726696311	0.5074120952831767	-0.054563065546884
CC_3	Static Tractometry	BPRS total	10.69503575249712	187.4766029963048	-0.1427453335932148	0.138681874755312	-0.1846990344372343
CC_3	Static Tractometry	BPRS total	10.473538817620154	186.25427796222056	-0.1024790769628198	0.2889750571257867	-0.1769749383926919
CC_3	Static Tractometry	BPRS total	10.45780533759658	181.6242811033868	-0.0881846051373548	0.3618539792735372	-0.1477171391769896
CC_3	Static Tractometry	BPRS total	10.527903112888636	185.3356482610945	-0.1152458781387431	0.2327474160446488	-0.1711699488498053
CC_3	Static Tractometry	BPRS total	10.578569868048872	188.8388148134181	-0.1398232522415328	0.1470301778031183	-0.1933071007166569
CC_3	Static Tractometry	BPRS total	10.407551826856748	183.35549745447972	-0.0986562563135864	0.3074349014309645	-0.1586570127759485
CC_3	Static Tractometry	BPRS total	10.435747360601953	185.6148141806457	-0.1228345996121177	0.2032059272475465	-0.1729340494898552
CC_3	Static Tractometry	BPRS total	10.540154085030345	188.97541674110656	-0.1408422394275484	0.1440769831106181	-0.194170313348251
CC_3	Static Tractometry	BPRS total	10.60215941951718	189.10203115042432	-0.1551073139433108	0.1072972579729676	-0.1949704130197151
CC_3	Static Tractometry	BPRS total	10.544515465977788	187.15362292251515	-0.1383944174469663	0.1512477312536272	-0.1826580641217619
CC_4	RadTract	BPRS total	10.544538557522037	187.75955677137057	-0.1611979821484281	0.0940276983050764	-0.1864870712309105
CC_4	RadTract	BPRS total	10.673165288200808	188.51743896958004	-0.1669921023686	0.0826420857843584	-0.1912762678244375
CC_4	RadTract	BPRS total	10.427136392787409	187.277410995215	-0.1506488899591473	0.1179055004680661	-0.1834403036538345
CC_4	RadTract	BPRS total	10.604085641157443	185.9819152176313	-0.1493281060064452	0.121199051452167	-0.1752538282628164
CC_4	RadTract	BPRS total	10.511746654605576	186.3870636461263	-0.1526277676978946	0.113101009078123	-0.1778140354799871
CC_4	RadTract	BPRS total	10.477452311534956	184.0856176460892	-0.1412971487759532	0.1427731480070782	-0.1632707761586778
CC_4	RadTract	BPRS total	10.483414507024172	183.05182071935525	-0.1286600066298459	0.1824292565766949	-0.1567380237974138
CC_4	RadTract	BPRS total	10.489903645857853	183.2493080331923	-0.118941563145583	0.2180058060635022	-0.1579859823494522
CC_4	RadTract	BPRS total	10.476159030964402	181.5275534828393	-0.0919278980246764	0.3417538778481639	-0.1471058996045064
CC_4	RadTract	BPRS total	10.463871153627618	183.6075252629656	-0.1370624541771525	0.1552605861695265	-0.1602496227154959
CC_4	Centerline Tractometry	BPRS total	10.715158157371466	177.74792376147724	-0.045485650721472	0.6386033301662399	-0.1232217262737356
CC_4	Centerline Tractometry	BPRS total	10.510495124715268	173.9533677474897	-0.0253081177716792	0.7939227475608751	-0.0992432309626289
CC_4	Centerline Tractometry	BPRS total	10.575262285178288	175.1348216490518	-0.0344050700992987	0.7224671070321166	-0.1067090548256755
CC_4	Centerline Tractometry	BPRS total	10.578486778417698	175.58093790713454	-0.0174551945033966	0.8570345714321933	-0.1095281452708327
CC_4	Centerline Tractometry	BPRS total	10.443508516965911	173.8562005468852	-0.0466384567837792	0.6301126181167351	-0.0986292136031541
CC_4	Centerline Tractometry	BPRS total	10.55493542942047	173.36304289226376	-0.0525980480398913	0.5870024221774096	-0.0955128599466561
CC_4	Centerline Tractometry	BPRS total	10.546586981561106	176.84030939093955	-0.0463133680135227	0.6325021705874646	-0.1174863446248661
CC_4	Centerline Tractometry	BPRS total	10.40744403406394	174.62516270870785	-0.0336441049827818	0.7283632808695535	-0.1034884265186346
CC_4	Centerline Tractometry	BPRS total	10.464784601134788	175.39868090337364	-0.051197416874353	0.5970126812073813	-0.108376429841152
CC_4	Centerline Tractometry	BPRS total	10.254277884318212	164.30780578060268	0.0808841335224367	0.4031039252256054	-0.0382911560575767
CC_4	Static Tractometry	BPRS total	10.786888692217495	180.3912321568306	-0.0040240892100981	0.966874548971918	-0.1399252767629486
CC_4	Static Tractometry	BPRS total	10.730207381752312	181.07311773779116	-0.0160973106771642	0.868051449579214	-0.1442342367955589
CC_4	Static Tractometry	BPRS total	10.71409452589964	181.4702175444126	-0.0407832406696714	0.6737142446773585	-0.1467435832951269
CC_4	Static Tractometry	BPRS total	10.794844517277808	179.11400026393818	0.0068481699600349	0.9436575830861962	-0.1318542142085887
CC_4	Static Tractometry	BPRS total	10.648177575560256	178.65991824997283	0.0029663429993705	0.9755785326720136	-0.1289847866912217
CC_4	Static Tractometry	BPRS total	10.751482596187424	179.76707097090048	-0.0161674505753359	0.8674817476321369	-0.1359810877682334
CC_4	Static Tractometry	BPRS total	10.784122567496082	181.20374390298943	-0.0320834940091274	0.7405046964629005	-0.145059687488122
CC_4	Static Tractometry	BPRS total	10.87877748287048	183.56678299187791	-0.050941513211601	0.5988498553732209	-0.1599921648330353
CC_4	Static Tractometry	BPRS total	10.637672926131756	181.81103383266748	-0.0380844569535781	0.6941923957661268	-0.1488972639206713
CC_4	Static Tractometry	BPRS total	10.76656835294374	182.0169190932058	-0.0256954087158024	0.7908408268524288	-0.1501982906379593
CC_5	RadTract	BPRS total	10.227643418454228	179.59794404304887	-0.0198096403891298	0.8379984322775033	-0.1349123436960622
CC_5	RadTract	BPRS total	10.078037936499424	173.48441364087805	0.0417815019131135	0.666198544731488	-0.0962798239645348
CC_5	RadTract	BPRS total	10.247290575268249	175.81216816681112	0.0066281265993436	0.9454651326363426	-0.1109893316855286
CC_5	RadTract	BPRS total	10.059670185794449	172.98126313540106	0.041052823884705	0.671681403158832	-0.0931003236509573
CC_5	RadTract	BPRS total	10.153732753892015	177.51620498989124	-0.0173533526467331	0.8578599174166205	-0.121757452862699
CC_5	RadTract	BPRS total	10.231174602977251	181.53315322794336	-0.0338033807598427	0.7271278414988019	-0.1471412854207194
CC_5	RadTract	BPRS total	10.31325890408113	182.26737934855413	-0.0439806606910808	0.6497585149736413	-0.1517809949217676
CC_5	RadTract	BPRS total	10.194110783445728	180.79321963205624	-0.0319283678194066	0.7417151107603658	-0.1424655093367439
CC_5	RadTract	BPRS total	10.24804958483414	178.25292526465086	-0.0207793279481016	0.8301847688558512	-0.1264129233812003
CC_5	RadTract	BPRS total	10.257341879822665	177.59222186604134	-0.0173463547369331	0.8579166354585877	-0.1222378174433276
CC_5	Centerline Tractometry	BPRS total	9.889791184212331	166.78487836750543	0.0534235135845704	0.5811389814342488	-0.0539442319882965
CC_5	Centerline Tractometry	BPRS total	9.862011551982432	169.07617848663995	0.0444103712480519	0.6465653997026881	-0.0684233776275959
CC_5	Centerline Tractometry	BPRS total	10.067040105193492	170.1728620534465	0.0149505610320527	0.8773751440051529	-0.0753535221998469
CC_5	Centerline Tractometry	BPRS total	10.100556978036346	170.11952296053607	0.0070554236157396	0.9419553561384753	-0.0750164626902398
CC_5	Centerline Tractometry	BPRS total	9.986576985465652	168.2169651789917	0.0341328593347865	0.724574428067044	-0.0629938511710783
CC_5	Centerline Tractometry	BPRS total	10.017609286218375	170.89328393284757	0.0057949192259225	0.952311959114764	-0.0799060001692217
CC_5	Centerline Tractometry	BPRS total	10.053696037494904	168.70258271811525	0.0280049895306767	0.7725304409970317	-0.0660625574550128
CC_5	Centerline Tractometry	BPRS total	9.967484941791604	167.68633279303387	0.0394972614757188	0.6834435524170439	-0.0596406878150208
CC_5	Centerline Tractometry	BPRS total	10.11785988126597	171.2680540212894	-0.008187138062237	0.9326651078622477	-0.0822742410847121
CC_5	Centerline Tractometry	BPRS total	9.973932636947907	168.88268349526317	0.0431692147548467	0.6558055396067213	-0.0672006472933097
CC_5	Static Tractometry	BPRS total	10.609223438449948	180.25402190330905	-0.0279301330048265	0.7731220104922922	-0.1390582200088583
CC_5	Static Tractometry	BPRS total	10.575523743932694	181.22416807466857	-0.051198459182714	0.5970052034772259	-0.1451887515744172
CC_5	Static Tractometry	BPRS total	10.45798937732082	177.6957436386407	-0.0316824695192241	0.7436350894677292	-0.122891990508561
CC_5	Static Tractometry	BPRS total	10.792207103811004	185.98326423645156	-0.0860383043407349	0.3737014875961214	-0.1752623529601291
CC_5	Static Tractometry	BPRS total	10.673842276009667	182.92259491466456	-0.0688834358814508	0.4766387612146007	-0.1559214222397011
CC_5	Static Tractometry	BPRS total	10.694949352599531	186.749461535583	-0.0889735171786209	0.3575581998229937	-0.1801040942012339
CC_5	Static Tractometry	BPRS total	10.353542124223708	176.52353570925862	-0.0160707372102226	0.8682673066746723	-0.1154845936392783
CC_5	Static Tractometry	BPRS total	10.595688895373891	181.23295227649515	-0.0726497108518572	0.4528130010464916	-0.1452442605566364
CC_5	Static Tractometry	BPRS total	10.47071229211284	180.6817982962884	-0.0559877489695868	0.5630992899352792	-0.1417614174831996
CC_5	Static Tractometry	BPRS total	10.687346483146614	183.8540255490265	-0.0643730718752989	0.5060398818401614	-0.1618073032271838
CC_6	RadTract	BPRS total	10.224034666127698	179.9033969478191	-0.0837913120598315	0.3863551878289513	-0.1368425566163083
CC_6	RadTract	BPRS total	10.52646584075017	187.09837829032688	-0.1759292629655857	0.0672679008855447	-0.1823089631600138
CC_6	RadTract	BPRS total	10.344246080133772	182.80951000532423	-0.1103181602538702	0.2534679611805029	-0.1552068179596806
CC_6	RadTract	BPRS total	10.44850471896459	185.13405921199407	-0.1485686506450468	0.1231247267696789	-0.1698960706804473
CC_6	RadTract	BPRS total	10.040873466675231	173.62847393873992	-0.0177830282305405	0.8543787946136111	-0.0971901674049964
CC_6	RadTract	BPRS total	10.160127633495597	178.63915901617412	-0.0806120774722275	0.4046929254810734	-0.1288536052859481
CC_6	RadTract	BPRS total	10.216940248709776	179.499831298191	-0.0894896046363878	0.3547652031931719	-0.134292351269053
CC_6	RadTract	BPRS total	10.202549337637908	178.9959809352493	-0.0731081174071131	0.4499590649686942	-0.1311084284278134
CC_6	RadTract	BPRS total	10.103873752569475	176.1312656125742	-0.0749484661086188	0.4386032021408708	-0.1130057669624913
CC_6	RadTract	BPRS total	10.222296241683065	181.17936947654948	-0.0884529272370448	0.3603893484518667	-0.1449056610175818
CC_6	Centerline Tractometry	BPRS total	10.411454421467294	183.36071454088267	-0.1773486989143359	0.06505479213526	-0.1586899805016557
CC_6	Centerline Tractometry	BPRS total	10.501501988857296	183.73407086333668	-0.172316704744394	0.0731768437950505	-0.1610492875706077
CC_6	Centerline Tractometry	BPRS total	10.26276491480722	178.56532381802103	-0.1028667590194901	0.2871450158933658	-0.1283870271286664
CC_6	Centerline Tractometry	BPRS total	10.82409873972612	189.86251589676252	-0.2175707580647695	0.0230494304546982	-0.1997760555921321
CC_6	Centerline Tractometry	BPRS total	10.448940411181832	180.73138337860672	-0.1516607342570678	0.115429501125209	-0.1420747547114518
CC_6	Centerline Tractometry	BPRS total	10.563592848456553	183.97311881194813	-0.1927799620573452	0.0446051989925637	-0.1625598753953179
CC_6	Centerline Tractometry	BPRS total	10.573658492657756	185.64242375002243	-0.1530953209709557	0.1119883673562118	-0.1731085194218842
CC_6	Centerline Tractometry	BPRS total	10.31439612338558	177.0489228908528	-0.1186306689308082	0.2192198123862948	-0.1188046115870784
CC_6	Centerline Tractometry	BPRS total	10.501023446507396	184.13094926043487	-0.1663306792879829	0.0838832537135947	-0.1635572349427954
CC_6	Centerline Tractometry	BPRS total	10.59426867836422	185.99052354724017	-0.1845314056497495	0.0547463466931744	-0.1753082258762399
CC_6	Static Tractometry	BPRS total	10.588103451767386	184.5469620425504	-0.08464459347546	0.3815199598231479	-0.1661860960028365
CC_6	Static Tractometry	BPRS total	10.61757914040932	183.72938066525387	-0.0634739042973026	0.5120115905209282	-0.1610196493488178
CC_6	Static Tractometry	BPRS total	10.69848445588042	184.74929358782757	-0.0995025774364216	0.3032832524911658	-0.1674646661416969
CC_6	Static Tractometry	BPRS total	10.5654407534314	181.25892292705723	-0.0227723345446688	0.8141779669337935	-0.1454083738601252
CC_6	Static Tractometry	BPRS total	10.588641056092124	182.9398630691913	-0.0761428406927912	0.4313210725118642	-0.1560305428748489
CC_6	Static Tractometry	BPRS total	10.639485744445675	185.09558783894477	-0.0869844453128674	0.368449939593993	-0.1696529630191361
CC_6	Static Tractometry	BPRS total	10.643664859311794	186.55576460921503	-0.097932577026813	0.3110142086288401	-0.1788800878027072
CC_6	Static Tractometry	BPRS total	10.594417760160836	183.05442211611637	-0.0648215735454072	0.5030747776163358	-0.1567544625006001
CC_6	Static Tractometry	BPRS total	10.721168493202551	186.60870131413932	-0.1057805727344436	0.2736375512216913	-0.1792146045488385
CC_6	Static Tractometry	BPRS total	10.573041882588194	183.80766024687568	-0.0974426335139308	0.3134527866148333	-0.1615143123802647
CST_left	RadTract	BPRS total	10.476305616031643	179.2618297938477	-0.0204094065494723	0.8331636563415198	-0.1327883761175741
CST_left	RadTract	BPRS total	10.344935436125692	178.61936010721874	-0.0201828942020708	0.8349888747166112	-0.1287284923494671
CST_left	RadTract	BPRS total	10.496434336931618	178.11696878972373	-0.0296380371391761	0.7596579167510582	-0.1255537894839702
CST_left	RadTract	BPRS total	10.57126672524209	178.80103930213846	-0.0313714307709692	0.7460659376348806	-0.12987655649912
CST_left	RadTract	BPRS total	10.394245069180965	173.88443924992546	0.0123949113674155	0.8982125475969633	-0.0988076591461759
CST_left	RadTract	BPRS total	10.507922254381077	178.23027805864223	-0.0331283901533481	0.7323682384087442	-0.1262698115333094
CST_left	RadTract	BPRS total	10.288477094209757	173.96196805587036	0.0292175770540807	0.7629660886479513	-0.0992975778884406
CST_left	RadTract	BPRS total	10.343341566330585	173.424106889277	0.0088261804910456	0.9274231176364668	-0.0958987345419084
CST_left	RadTract	BPRS total	10.164359275367598	169.9818616240414	0.0595548404484075	0.5384564194334214	-0.0741465554601212
CST_left	RadTract	BPRS total	10.360974201403518	176.971570674755	-0.0314905433032918	0.7451347465159391	-0.1183158087484412
CST_left	Centerline Tractometry	BPRS total	9.72559611298907	151.1735909706059	0.2421980316819381	0.0111689891126539	0.0447063559242312
CST_left	Centerline Tractometry	BPRS total	9.72099528941206	152.56674443374607	0.2322834762473529	0.0150782651811506	0.0359027637093796
CST_left	Centerline Tractometry	BPRS total	9.672444746312278	152.0658814954348	0.2327579590021576	0.0148671416847009	0.0390678084665351
CST_left	Centerline Tractometry	BPRS total	10.030732605310506	156.5690792000869	0.206476250162141	0.0312329952063314	0.0106112763589715
CST_left	Centerline Tractometry	BPRS total	9.759616111192791	150.76115801444334	0.2422469109075928	0.0111521565769705	0.0473125954075948
CST_left	Centerline Tractometry	BPRS total	9.767112602462191	153.38326454681118	0.2126807246085379	0.0263970656267168	0.0307430233786576
CST_left	Centerline Tractometry	BPRS total	9.76522889236712	152.21607794807147	0.2419346142709702	0.0112600856813842	0.0381186895387823
CST_left	Centerline Tractometry	BPRS total	9.855868453952432	152.15218702238633	0.248296145854954	0.0092330111325659	0.0385224280147242
CST_left	Centerline Tractometry	BPRS total	9.896557750213615	159.04423217073614	0.1734761675317034	0.0712363751278764	-0.005029669164617
CST_left	Centerline Tractometry	BPRS total	9.963565631235554	158.70879004838085	0.1721300527951962	0.0734931702635388	-0.0029099488789248
CST_left	Static Tractometry	BPRS total	10.26410127178863	162.23558093674808	0.180938492637992	0.0597211124537503	-0.0251963872575478
CST_left	Static Tractometry	BPRS total	10.468906311077662	174.3546780349948	0.1095622662339205	0.2567550669155173	-0.1017791842630333
CST_left	Static Tractometry	BPRS total	10.04075482101987	163.7183078150048	0.1709653189817058	0.0754920772730964	-0.0345660103088012
CST_left	Static Tractometry	BPRS total	10.4178645128729	171.7300819000222	0.1202870551660939	0.2128067508720983	-0.0851938799786846
CST_left	Static Tractometry	BPRS total	10.40973662195284	168.9975760773221	0.1463556829747293	0.1288703413120051	-0.0679266745887365
CST_left	Static Tractometry	BPRS total	10.364400772316182	168.35271108261497	0.125880674639786	0.192139461788258	-0.0638516544296237
CST_left	Static Tractometry	BPRS total	10.213354666221775	165.13216998419793	0.1586544675241978	0.0994021259540893	-0.0435004646348349
CST_left	Static Tractometry	BPRS total	10.064005237394822	161.921414562479	0.1827700170744055	0.05714085487324	-0.0232111123256322
CST_left	Static Tractometry	BPRS total	10.239593007835015	166.1275447202551	0.1574627624851526	0.1020019354582737	-0.0497904201272192
CST_left	Static Tractometry	BPRS total	10.269477956346016	168.85889455823803	0.1368175118412798	0.1560071284824745	-0.067050320637751
CST_right	RadTract	BPRS total	10.404565535291312	181.55538612923715	-0.0832751187540462	0.3892980831095465	-0.1472817792011409
CST_right	RadTract	BPRS total	10.375529508322323	182.3278179162044	-0.081664520730995	0.3985664047624386	-0.1521629173141818
CST_right	RadTract	BPRS total	10.401133693130898	180.3417883403361	-0.0696999381339171	0.4714167519345272	-0.1396128322193432
CST_right	RadTract	BPRS total	10.57008533887216	185.55782252056085	-0.1133010943298021	0.2407788286028053	-0.1725739087384521
CST_right	RadTract	BPRS total	10.503917303917916	182.3351666320624	-0.0956593972568616	0.3224328813903395	-0.1522093551973216
CST_right	RadTract	BPRS total	10.19691469797498	177.9841497893626	-0.0415970843357287	0.667584527741929	-0.1247144818638836
CST_right	RadTract	BPRS total	10.19229055243652	177.5988916832322	-0.0447287793441279	0.6442034847518422	-0.1222799652412904
CST_right	RadTract	BPRS total	10.287825499524086	177.67493059643598	-0.0438784459327456	0.6505189951200204	-0.1227604690781023
CST_right	RadTract	BPRS total	10.1878855776431	178.24826364752465	-0.0401167618644563	0.6787500179973145	-0.1263834657677165
CST_right	RadTract	BPRS total	10.53418233220523	186.37578644649471	-0.1105013473405423	0.2526757164568315	-0.1777427727874636
CST_right	Centerline Tractometry	BPRS total	10.246555302987336	175.46871324406308	-0.0124298808883648	0.8979269241495684	-0.1088189770447398
CST_right	Centerline Tractometry	BPRS total	10.3379110853407	173.94252628199175	0.0143930454045968	0.8819141957058596	-0.0991747217540024
CST_right	Centerline Tractometry	BPRS total	10.38854245951526	173.8563098049623	0.0313398726271047	0.7463127124274331	-0.0986299040249794
CST_right	Centerline Tractometry	BPRS total	10.411678479879775	173.87405419186376	0.0348752976332108	0.7188317315018875	-0.0987420340598363
CST_right	Centerline Tractometry	BPRS total	10.43836994683218	175.39820792016562	-0.0036150275959835	0.9702402305810216	-0.1083734409735233
CST_right	Centerline Tractometry	BPRS total	10.355926304161086	172.49188450777845	0.0203368083520912	0.833748550767369	-0.0900078503590759
CST_right	Centerline Tractometry	BPRS total	10.36453212515049	172.41558088736983	0.0320588917121025	0.7406966204123824	-0.0895256737888936
CST_right	Centerline Tractometry	BPRS total	10.342794510914082	173.626393377482	0.0159019429537372	0.869638653073028	-0.0971770199568671
CST_right	Centerline Tractometry	BPRS total	10.148086861598513	167.7861587267861	0.0643969764478026	0.5058816171452	-0.0602715061968237
CST_right	Centerline Tractometry	BPRS total	10.335126175225223	174.78386424752784	0.0098812696578454	0.9187752431659444	-0.1044912906456718
CST_right	Static Tractometry	BPRS total	10.093063652391042	166.05598196551418	0.1306074402587915	0.175842524749155	-0.0493382019565875
CST_right	Static Tractometry	BPRS total	10.324683296702492	170.3903327556965	0.1014145992350226	0.2940396577848398	-0.0767277594478894
CST_right	Static Tractometry	BPRS total	10.071496597847908	166.41202913335047	0.1326279774884825	0.1691951224356803	-0.051588129303298
CST_right	Static Tractometry	BPRS total	10.426288714533314	174.48457165584264	0.070082401279041	0.4689814171622163	-0.1026000058735092
CST_right	Static Tractometry	BPRS total	10.175260120241186	163.94317899984628	0.1389203186933127	0.149684962558563	-0.0359870125634651
CST_right	Static Tractometry	BPRS total	10.326784689572223	169.67187844163848	0.0970710172291945	0.3153106701243504	-0.0721877148847363
CST_right	Static Tractometry	BPRS total	10.214978732090604	168.39241979246992	0.1114759042567194	0.248489575773051	-0.0641025810491171
CST_right	Static Tractometry	BPRS total	10.325458161400862	170.57648193585925	0.09921221055143	0.3047034943398141	-0.0779040702540141
CST_right	Static Tractometry	BPRS total	10.00037069365961	163.2947263849192	0.1456141998329651	0.1308407346818439	-0.0318893215742723
CST_right	Static Tractometry	BPRS total	10.114230309860446	162.46696585746764	0.1397714197078113	0.147181607758447	-0.0266585510037364
ST_FO_left	RadTract	BPRS total	9.91615815370102	161.23007785282178	0.1601767751678677	0.0961572240089697	-0.0188424288776072
ST_FO_left	RadTract	BPRS total	9.859021535093206	158.23415107070682	0.1821562932849375	0.0579950893098996	8.938186192375408e-05
ST_FO_left	RadTract	BPRS total	9.896505130094557	159.85285141746073	0.1633415714841974	0.0896790016678283	-0.0101394824720453
ST_FO_left	RadTract	BPRS total	10.00723342910762	162.8848958275978	0.1414951145216643	0.1422085460977637	-0.0292995271264226
ST_FO_left	RadTract	BPRS total	9.941714294407634	159.87504484700483	0.1702636235858687	0.076717288182401	-0.0102797268232417
ST_FO_left	RadTract	BPRS total	10.05058438510265	162.99539545018072	0.1250471129216661	0.195123433738664	-0.0299977945053246
ST_FO_left	RadTract	BPRS total	9.988075164856358	162.61866812253237	0.138499297875026	0.1509350941719071	-0.0276171854363629
ST_FO_left	RadTract	BPRS total	9.976735946897396	162.8817968286735	0.1458303634748292	0.1302639442771467	-0.0292799439839148
ST_FO_left	RadTract	BPRS total	9.849793872365009	158.31290968538667	0.1713003005072354	0.0749127537403171	-0.0004083082672636
ST_FO_left	RadTract	BPRS total	9.861294118866088	156.0192731453471	0.2069618946068341	0.0308291826372639	0.0140856016441955
ST_FO_left	Centerline Tractometry	BPRS total	10.264026130084584	168.97832613525745	0.0885601668398456	0.3598050107556514	-0.0678050306747095
ST_FO_left	Centerline Tractometry	BPRS total	10.186487236640664	167.5375820351169	0.0844647948718353	0.3825357551993044	-0.0587007044973184
ST_FO_left	Centerline Tractometry	BPRS total	10.157955246109024	164.8024951808587	0.1164347244859993	0.2279311121357205	-0.041417189095636
ST_FO_left	Centerline Tractometry	BPRS total	10.201684002039409	165.63709942336732	0.1070971214927571	0.2676772417813267	-0.0466912063566418
ST_FO_left	Centerline Tractometry	BPRS total	10.153762441751953	163.27668623103068	0.125891094299308	0.192102372163181	-0.0317753225335855
ST_FO_left	Centerline Tractometry	BPRS total	10.22972422141836	167.9288678003422	0.0838357129125265	0.3861026788338315	-0.0611733110031049
ST_FO_left	Centerline Tractometry	BPRS total	10.219441009685264	164.69833262874192	0.1196410990808067	0.2152916373395983	-0.0407589668271237
ST_FO_left	Centerline Tractometry	BPRS total	10.233085028535124	163.84774027353703	0.1174109519660296	0.2240288642639401	-0.0353839177500354
ST_FO_left	Centerline Tractometry	BPRS total	10.215811182765048	167.81821057071767	0.0686766777293398	0.4779660391315244	-0.0604740476764045
ST_FO_left	Centerline Tractometry	BPRS total	10.244664965158028	168.87280488198726	0.0786469788656463	0.4162797438207079	-0.0671382225244452
ST_FO_left	Static Tractometry	BPRS total	10.812223566939547	186.11476235338623	-0.0769621549774455	0.4263659199121919	-0.1760933136756159
ST_FO_left	Static Tractometry	BPRS total	10.871187842188156	188.77081149661103	-0.104096088904517	0.2813930964630511	-0.1928773752870709
ST_FO_left	Static Tractometry	BPRS total	10.962991985715409	187.7840646811367	-0.1360179747120719	0.158462669508824	-0.1866419412070672
ST_FO_left	Static Tractometry	BPRS total	10.809247281166169	184.97350948178823	-0.0767472728009944	0.4276623348810195	-0.1688815274931157
ST_FO_left	Static Tractometry	BPRS total	10.846490772095478	187.4646007715088	-0.1393272750417464	0.1484840099685684	-0.1846231901777393
ST_FO_left	Static Tractometry	BPRS total	10.913373940018383	186.8837210838686	-0.0786796041361944	0.4160858134722328	-0.180952504907828
ST_FO_left	Static Tractometry	BPRS total	10.72312686891472	184.0492326421441	-0.0659445397682367	0.4956905856258304	-0.1630408526463418
ST_FO_left	Static Tractometry	BPRS total	10.80553388065291	187.7132942442871	-0.1184046037654283	0.2201055708292375	-0.1861947298384889
ST_FO_left	Static Tractometry	BPRS total	10.779354808612366	187.30511325740025	-0.1146604806473896	0.2351449755004986	-0.1836153593287188
ST_FO_left	Static Tractometry	BPRS total	10.942658945989972	190.68269280116692	-0.1228487157106992	0.2031536095082061	-0.204958903857922
ST_FO_right	RadTract	BPRS total	10.693373593436284	186.1614049866699	-0.064996032033345	0.5019238590991827	-0.1763880570288218
ST_FO_right	RadTract	BPRS total	10.641902397381676	187.12318936754903	-0.0755509204568541	0.4349213511160961	-0.1824657489069212
ST_FO_right	RadTract	BPRS total	10.551843648492625	183.6036722619632	-0.0480917295319327	0.6194772605909561	-0.1602252748955852
ST_FO_right	RadTract	BPRS total	10.699417643950689	190.38002974670303	-0.1020123792657501	0.2911883452292332	-0.2030463205133739
ST_FO_right	RadTract	BPRS total	10.716729623209162	186.3246970371547	-0.0604243471965587	0.5325314226011308	-0.1774199294408924
ST_FO_right	RadTract	BPRS total	10.654042814983269	182.7831417368377	-0.0357958603592306	0.7117329677068166	-0.1550401920356106
ST_FO_right	RadTract	BPRS total	10.350013372766677	178.0704336804231	-0.0037844037438296	0.9688465688882316	-0.1252597255945313
ST_FO_right	RadTract	BPRS total	10.559990527581428	185.19569972572828	-0.0685590189920571	0.4787222344838492	-0.1702855883905829
ST_FO_right	RadTract	BPRS total	10.70839119701575	186.6779774333736	-0.0752896939248929	0.4365156514007912	-0.1796523730503723
ST_FO_right	RadTract	BPRS total	10.680512842882376	188.34343311883484	-0.0880070235781617	0.3628253240826014	-0.1901766929437878
ST_FO_right	Centerline Tractometry	BPRS total	10.168274984998606	173.35295158266075	-0.0749991750716503	0.4382926193745269	-0.0954490911106957
ST_FO_right	Centerline Tractometry	BPRS total	10.48505994538655	176.5809909294987	-0.0944516865578724	0.3286077652120798	-0.1158476637123111
ST_FO_right	Centerline Tractometry	BPRS total	10.228552761370638	172.51825499169914	-0.0714489492368712	0.4603362407534109	-0.0901744902828807
ST_FO_right	Centerline Tractometry	BPRS total	10.334532530520429	178.09587696335765	-0.081276982603736	0.4008159226172317	-0.1254205063652715
ST_FO_right	Centerline Tractometry	BPRS total	10.281088282105577	176.67445313442207	-0.091706112155299	0.3429247788211647	-0.1164382685246421
ST_FO_right	Centerline Tractometry	BPRS total	10.474381146313902	182.28087980793757	-0.1828462808864058	0.057035428711932	-0.1518663068003722
ST_FO_right	Centerline Tractometry	BPRS total	10.44248092887981	180.22844918833331	-0.1370127653630132	0.155411812556844	-0.1388966213333144
ST_FO_right	Centerline Tractometry	BPRS total	10.275146236434814	175.06789237189244	-0.1019355041723814	0.2915539962293962	-0.1062861164495849
ST_FO_right	Centerline Tractometry	BPRS total	10.476209188900956	182.3134377741819	-0.1635779956001193	0.0892093079522424	-0.1520720465596619
ST_FO_right	Centerline Tractometry	BPRS total	10.275452610697071	177.15236166827768	-0.0995570236693294	0.3030174289566894	-0.1194582601905844
ST_FO_right	Static Tractometry	BPRS total	10.617766264008724	190.30373591864875	-0.1580783640314342	0.1006523622606649	-0.2025642058228742
ST_FO_right	Static Tractometry	BPRS total	10.777783019713258	196.7878552345456	-0.2033744300943356	0.0339191037165447	-0.2435385448601046
ST_FO_right	Static Tractometry	BPRS total	10.813107230785038	193.68259135796745	-0.1913400267176779	0.0462534626156079	-0.2239158129700487
ST_FO_right	Static Tractometry	BPRS total	10.782113952886249	193.6928637120357	-0.1886163763490266	0.0495094692099948	-0.2239807258591857
ST_FO_right	Static Tractometry	BPRS total	10.863955545632908	197.3769921937665	-0.1878776726374982	0.0504245265880923	-0.2472614093433816
ST_FO_right	Static Tractometry	BPRS total	10.966260493306551	199.23698304283465	-0.2418590166139473	0.0112863491427738	-0.2590150326101554
ST_FO_right	Static Tractometry	BPRS total	10.8047980782597	195.7570117820202	-0.1990841852132908	0.0379531741725794	-0.2370244560439827
ST_FO_right	Static Tractometry	BPRS total	10.57980920924978	191.13124779061445	-0.1808520931624938	0.0598451479795298	-0.2077934050937961
ST_FO_right	Static Tractometry	BPRS total	10.79080996703605	190.3964644003252	-0.1643607548719443	0.087668160988555	-0.2031501741034553
ST_FO_right	Static Tractometry	BPRS total	10.83849341978178	196.13864909316	-0.2353923699168551	0.0137410396574629	-0.2394360921990366
ST_PREM_left	RadTract	BPRS total	10.380503484916646	178.23300671303775	0.0472509655167842	0.6256207628642868	-0.1262870544008245
ST_PREM_left	RadTract	BPRS total	10.12747941735237	173.3355457570412	0.0794089923956876	0.4117639457700193	-0.0953391005066657
ST_PREM_left	RadTract	BPRS total	10.306058611147144	177.53915511364485	0.0423670012292082	0.6618057086061795	-0.1219024789033706
ST_PREM_left	RadTract	BPRS total	10.15553908690964	175.7479819770658	0.0763586340836637	0.4300127867460676	-0.1105837273818437
ST_PREM_left	RadTract	BPRS total	10.333450318922935	179.1235829546123	0.0468156845820251	0.6288115151560778	-0.1319147689882651
ST_PREM_left	RadTract	BPRS total	10.125278433012827	175.75826275278794	0.0706844608071754	0.4651617447569053	-0.1106486934889559
ST_PREM_left	RadTract	BPRS total	10.312427551976915	179.36255956513057	0.0397847851800511	0.6812636667635892	-0.1334249060144821
ST_PREM_left	RadTract	BPRS total	10.254481822842664	178.43358843888691	0.0405516086125386	0.6754627876958432	-0.1275545671098314
ST_PREM_left	RadTract	BPRS total	10.26268703646254	176.20964752507868	0.0628073359958511	0.5164617981973296	-0.1135010766415516
ST_PREM_left	RadTract	BPRS total	10.409367168683625	180.3489252572625	0.0251271417232854	0.7953639806303858	-0.1396579317061932
ST_PREM_left	Centerline Tractometry	BPRS total	10.257061736374768	171.5767399176031	0.0091711583037026	0.924594580843482	-0.0842248838713988
ST_PREM_left	Centerline Tractometry	BPRS total	10.121930179109125	170.1570215584884	0.0557132089426979	0.5650179178116368	-0.0752534232073223
ST_PREM_left	Centerline Tractometry	BPRS total	9.950155702993964	163.54009638909835	0.0915206264303594	0.3439059746187277	-0.0334398596274749
ST_PREM_left	Centerline Tractometry	BPRS total	10.018586586782178	166.69606573157276	0.0871332142064004	0.3676283384931819	-0.0533830086550719
ST_PREM_left	Centerline Tractometry	BPRS total	9.976795390116695	165.82901481812146	0.0704397307776977	0.4667123355492487	-0.0479039549301976
ST_PREM_left	Centerline Tractometry	BPRS total	10.166214889565254	170.0375750505681	0.0332668131631834	0.7312925568851605	-0.0744986188192631
ST_PREM_left	Centerline Tractometry	BPRS total	10.06654186937627	168.52292066877823	0.0766591194261915	0.4281948307621841	-0.0649272400182081
ST_PREM_left	Centerline Tractometry	BPRS total	10.018668487717122	169.06785022561868	0.0497240828537605	0.607624378817697	-0.0683707498189374
ST_PREM_left	Centerline Tractometry	BPRS total	9.815696511182916	163.45472794736926	0.1018586581382447	0.29191981298627	-0.0329004007890307
ST_PREM_left	Centerline Tractometry	BPRS total	9.918063429491276	164.7429562582267	0.0909386539677481	0.3469959908226608	-0.0410409517250724
ST_PREM_left	Static Tractometry	BPRS total	10.922481181253444	189.59350642966305	-0.1212651089204883	0.2090833119755058	-0.1980761354376499
ST_PREM_left	Static Tractometry	BPRS total	10.788149591304665	187.93876470778105	-0.0999481255579187	0.3011124370313258	-0.1876195190448553
ST_PREM_left	Static Tractometry	BPRS total	10.76529953496768	185.03055986727392	-0.0633018435242573	0.5131584277579002	-0.1692420393410953
ST_PREM_left	Static Tractometry	BPRS total	10.747558645404728	186.49352172530564	-0.0822002844343104	0.3954688663335595	-0.1784867636049696
ST_PREM_left	Static Tractometry	BPRS total	10.631161566850585	183.5652557139806	-0.0638422959149558	0.5095605888865292	-0.1599825136839248
ST_PREM_left	Static Tractometry	BPRS total	10.880069852479098	187.9421037211147	-0.1022829241407896	0.2899039358615072	-0.1876406188824304
ST_PREM_left	Static Tractometry	BPRS total	10.796617246557949	187.81055535947985	-0.0914218516389465	0.3444292010074684	-0.1868093406614692
ST_PREM_left	Static Tractometry	BPRS total	10.777365010727111	185.43189085195075	-0.0755513861253712	0.4349185120416015	-0.1717781234307229
ST_PREM_left	Static Tractometry	BPRS total	10.756214707428116	188.65304008284343	-0.1085536184818203	0.261186572923816	-0.1921331561261472
ST_PREM_left	Static Tractometry	BPRS total	10.989879206675967	190.9926685740069	-0.1302889668006155	0.1769075556332088	-0.2069176976109199
ST_PREM_right	RadTract	BPRS total	10.27087915892217	169.0041693690781	0.0922840305308642	0.339878987819032	-0.0679683388084433
ST_PREM_right	RadTract	BPRS total	9.93708520494618	161.7686576617318	0.1554330219144046	0.1065524934606041	-0.0222458134567253
ST_PREM_right	RadTract	BPRS total	9.950912116541623	164.51555394461738	0.1329404706202966	0.1681838646198988	-0.0396039548035576
ST_PREM_right	RadTract	BPRS total	10.007684674837488	163.20656775921495	0.1458721168330736	0.1301527581129114	-0.0313322310516155
ST_PREM_right	RadTract	BPRS total	9.992752471219209	163.72063899571327	0.1399634467687265	0.146621184731	-0.0345807414671981
ST_PREM_right	RadTract	BPRS total	10.028084545569284	165.10893819453364	0.1155310339379207	0.2315857433263934	-0.0433536586956209
ST_PREM_right	RadTract	BPRS total	9.963303557457747	166.12911538844162	0.1176178537183126	0.2232079059333204	-0.0498003454675242
ST_PREM_right	RadTract	BPRS total	9.899423285241468	162.71013090647529	0.1448343567706062	0.1329378337884323	-0.0281951555408579
ST_PREM_right	RadTract	BPRS total	10.058178928996808	162.95802593475838	0.1486210109658277	0.1229912104305197	-0.0297616496844206
ST_PREM_right	RadTract	BPRS total	9.867773543243258	160.14807468701338	0.1708974092171977	0.0756099601041184	-0.0120050524514059
ST_PREM_right	Centerline Tractometry	BPRS total	10.70364258199798	180.7114195548047	-0.0412514060623644	0.6701854698512745	-0.1419485996478122
ST_PREM_right	Centerline Tractometry	BPRS total	10.662569207764593	176.4769337758218	0.0055696704353486	0.9541635431439004	-0.1151901074758683
ST_PREM_right	Centerline Tractometry	BPRS total	10.750443054882451	178.13200598623894	-0.0135048450054668	0.8891533855497227	-0.1256488122863226
ST_PREM_right	Centerline Tractometry	BPRS total	10.636087968343356	175.6782655298944	0.0327209702620689	0.7355372900253669	-0.1101431763673259
ST_PREM_right	Centerline Tractometry	BPRS total	10.60032102950917	175.67352317221878	0.0166453939525253	0.8636015375258734	-0.110113208539504
ST_PREM_right	Centerline Tractometry	BPRS total	10.7143608661368	175.6191712353799	-0.0134856215021935	0.8893101678259914	-0.1097697486833741
ST_PREM_right	Centerline Tractometry	BPRS total	10.676986011678164	180.27971460272383	-0.0197702831306266	0.8383159081420478	-0.1392205768880758
ST_PREM_right	Centerline Tractometry	BPRS total	10.6237778435321	177.02752693965277	-0.0156221002868189	0.8719130474029981	-0.1186694066477824
ST_PREM_right	Centerline Tractometry	BPRS total	10.739132545879524	176.45384825942426	-0.0065787504292877	0.9458707722954034	-0.115044225864251
ST_PREM_right	Centerline Tractometry	BPRS total	10.518012829641544	174.2312887947004	0.0161584459514887	0.867554882695666	-0.1009994650260699
ST_PREM_right	Static Tractometry	BPRS total	10.614136132368566	176.9239623703345	0.0385425621697137	0.6907002834694228	-0.1180149631422335
ST_PREM_right	Static Tractometry	BPRS total	10.53706193960215	176.68964118604305	0.0536997001547956	0.5791832252918665	-0.1165342446080721
ST_PREM_right	Static Tractometry	BPRS total	10.404584004838012	171.49422452566807	0.0815436295580099	0.3992673282966602	-0.0837034539778052
ST_PREM_right	Static Tractometry	BPRS total	10.412189821870896	173.34916183862444	0.0761459813945797	0.4313020151481906	-0.095425143023154
ST_PREM_right	Static Tractometry	BPRS total	10.40863431331696	176.02260953806115	0.0452684594723372	0.6402082864344045	-0.1123191493019191
ST_PREM_right	Static Tractometry	BPRS total	10.4262964705059	170.83924724968546	0.070450958111262	0.4666411381951934	-0.0795645324588878
ST_PREM_right	Static Tractometry	BPRS total	10.639880285263358	181.45982076051692	0.009418845071832	0.9225643287289448	-0.1466778841110922
ST_PREM_right	Static Tractometry	BPRS total	10.26283759224929	170.4881156818921	0.0792508918203895	0.412698508638435	-0.0773456676902883
ST_PREM_right	Static Tractometry	BPRS total	10.355890618689156	173.64617924952867	0.0510073597206745	0.5983768910922886	-0.0973020505107311
ST_PREM_right	Static Tractometry	BPRS total	10.466460369341265	173.27559060874538	0.0680955536910461	0.4817071935162903	-0.0949602329298033
T_PREM_left	RadTract	BPRS total	9.97484048636792	171.3193980347975	0.0737617145488594	0.4459073529332626	-0.0825986933217115
T_PREM_left	RadTract	BPRS total	10.061804530525658	174.55467799995657	0.0443419279765496	0.6470735639485935	-0.1030430207183072
T_PREM_left	RadTract	BPRS total	10.181696789322828	173.59879916859856	0.0531119202046941	0.5833491135358093	-0.0970026470906118
T_PREM_left	RadTract	BPRS total	10.13580783052026	172.89751115284864	0.0577694609326862	0.5507236503181199	-0.092571079514482
T_PREM_left	RadTract	BPRS total	10.061571174651068	169.38489872967375	0.0900925977577657	0.3515191393190421	-0.0703742374575056
T_PREM_left	RadTract	BPRS total	10.158618221821705	173.9374361160771	0.0542009853628394	0.5756412859072856	-0.0991425560621355
T_PREM_left	RadTract	BPRS total	9.986452008733806	168.16102183850782	0.1137410829014534	0.238945169206844	-0.0626403349434785
T_PREM_left	RadTract	BPRS total	10.239823662384408	177.09996952000134	0.0279653482861181	0.7728436980885663	-0.1191271845977741
T_PREM_left	RadTract	BPRS total	10.1172249091116	175.0244384638193	0.0475405780723401	0.6235016265936665	-0.1060115232357439
T_PREM_left	RadTract	BPRS total	10.18445975760959	174.7716618898115	0.0552360862406374	0.5683596518719698	-0.1044141817095518
T_PREM_left	Centerline Tractometry	BPRS total	10.426349096623426	181.52526871022752	-0.0454692863661629	0.6387241981873852	-0.1470914617073833
T_PREM_left	Centerline Tractometry	BPRS total	10.186239516451328	172.91326524674088	0.0177232531807915	0.8548629111895667	-0.092670632522827
T_PREM_left	Centerline Tractometry	BPRS total	10.558007536989034	180.98119280207328	-0.0728992844436142	0.4512579638181624	-0.1436533462692473
T_PREM_left	Centerline Tractometry	BPRS total	10.488210597728614	178.5868380120164	-0.006257527302887	0.9485100472732266	-0.1285229792658699
T_PREM_left	Centerline Tractometry	BPRS total	10.28070227185986	176.68234997371565	-0.0101506312538063	0.9165689391354412	-0.1164881701002875
T_PREM_left	Centerline Tractometry	BPRS total	10.311474587810451	178.9383561622958	-0.0540019341310547	0.5770465178079442	-0.1307442869200916
T_PREM_left	Centerline Tractometry	BPRS total	10.413620366729305	179.73775546559696	-0.0082521173550134	0.9321319550215404	-0.1357958377142425
T_PREM_left	Centerline Tractometry	BPRS total	10.171479689853918	171.7178940918988	0.0183627676583282	0.8496863305437531	-0.0851168629841105
T_PREM_left	Centerline Tractometry	BPRS total	10.346239966352776	179.4529687732508	-0.0652591144412419	0.5001908818692267	-0.133996218380145
T_PREM_left	Centerline Tractometry	BPRS total	10.269374777828132	176.34431210169163	0.0136740229519512	0.8877737958526773	-0.1143520467964216
T_PREM_left	Static Tractometry	BPRS total	11.083618077532453	197.64231266896408	-0.2149516753477572	0.0247941564303433	-0.2489380180815352
T_PREM_left	Static Tractometry	BPRS total	10.981176954685822	189.18323480997992	-0.0998937514218598	0.3013768126293718	-0.195483553835853
T_PREM_left	Static Tractometry	BPRS total	10.89457008838522	192.09019172283377	-0.1509584064335158	0.1171437860970174	-0.2138531476559229
T_PREM_left	Static Tractometry	BPRS total	11.06138362267902	196.26110678936277	-0.1785722301979367	0.0631949810473667	-0.2402099248380547
T_PREM_left	Static Tractometry	BPRS total	10.988594560294068	195.3864781931996	-0.170546960705032	0.0762206510670275	-0.2346829863465027
T_PREM_left	Static Tractometry	BPRS total	10.908788345994328	191.9928199856849	-0.167246764866538	0.0821681395892622	-0.2132378377925152
T_PREM_left	Static Tractometry	BPRS total	10.991657330648424	194.2888612460332	-0.1516991356271165	0.1153363324712996	-0.2277469435725914
T_PREM_left	Static Tractometry	BPRS total	11.068725287667142	194.6816194509813	-0.1784793545549689	0.0633346188095794	-0.2302288546950075
T_PREM_left	Static Tractometry	BPRS total	10.79302084577342	188.58274362635652	-0.1174547902568976	0.2238547423653876	-0.1916889399264005
T_PREM_left	Static Tractometry	BPRS total	10.917698468504762	191.05823462939324	-0.1416804104210793	0.1416816118836456	-0.2073320215386349
T_PREM_right	RadTract	BPRS total	10.283811529953384	174.918563401806	0.0194867598173582	0.8406037165889416	-0.1053424793031492
T_PREM_right	RadTract	BPRS total	10.183465917954674	165.68276251062483	0.0950061499080702	0.3257635329918607	-0.0469797597788756
T_PREM_right	RadTract	BPRS total	10.357732289115722	172.84718394280247	0.0324720160189278	0.7374759319579589	-0.0922530526450238
T_PREM_right	RadTract	BPRS total	10.567331221218366	178.10898665501924	0.0042077481574396	0.9653636235648378	-0.1255033489109813
T_PREM_right	RadTract	BPRS total	10.353044336189122	174.5499763732879	0.0092281584893393	0.9241273153042926	-0.1030133102771875
T_PREM_right	RadTract	BPRS total	10.460475461683462	176.22140199035707	-0.0092103855971046	0.924273007858898	-0.1135753552632199
T_PREM_right	RadTract	BPRS total	10.4302856189152	175.3167553493603	0.0133768097167876	0.8901976909032632	-0.1078587272415523
T_PREM_right	RadTract	BPRS total	10.418803129711726	176.3520146651595	-0.0065451431634902	0.94614687372005	-0.1144007207074975
T_PREM_right	RadTract	BPRS total	10.37195207265813	174.41445923314905	0.0007758469313529	0.9936116495824197	-0.1021569526170513
T_PREM_right	RadTract	BPRS total	10.33849518202888	173.4221573791466	0.0164363928185089	0.8652979315520793	-0.0958864152298866
T_PREM_right	Centerline Tractometry	BPRS total	10.96776624520395	184.640602747521	-0.127977602116558	0.1847794777018091	-0.1667778287897001
T_PREM_right	Centerline Tractometry	BPRS total	10.903348240897792	183.0144003985808	-0.1397535046755768	0.147233974272285	-0.1565015579281727
T_PREM_right	Centerline Tractometry	BPRS total	10.952509028556836	181.6952171863953	-0.1132658295924464	0.2409262167750199	-0.1481653972940229
T_PREM_right	Centerline Tractometry	BPRS total	10.713589345378832	176.48133538044416	-0.0537013333942356	0.5791716689227331	-0.1152179220226585
T_PREM_right	Centerline Tractometry	BPRS total	10.764663176260388	177.88848730843955	-0.0887043841833821	0.3590201106587647	-0.1241099731040165
T_PREM_right	Centerline Tractometry	BPRS total	10.930650080109553	184.1840829548667	-0.1715242588415952	0.0745274363476383	-0.1638929965017495
T_PREM_right	Centerline Tractometry	BPRS total	10.791776507370718	180.83022202250777	-0.1074786052372874	0.2659667450653588	-0.1426993342276326
T_PREM_right	Centerline Tractometry	BPRS total	10.92397480703596	182.57700263331975	-0.1348418131649244	0.1621271720117601	-0.1537375612379836
T_PREM_right	Centerline Tractometry	BPRS total	10.856135144130384	181.581699518402	-0.1124369143731457	0.2444087015279691	-0.1474480583327131
T_PREM_right	Centerline Tractometry	BPRS total	10.81969058189181	182.20264828073692	-0.1475586969735697	0.1257219525162716	-0.1513719474336252
T_PREM_right	Static Tractometry	BPRS total	10.822584055524016	183.4738858039649	-0.0703605104832518	0.4672148743832555	-0.1594051304668076
T_PREM_right	Static Tractometry	BPRS total	10.668091945240734	178.88086375484255	-0.0314696541352294	0.7452980261503667	-0.1303809818542394
T_PREM_right	Static Tractometry	BPRS total	10.87598663988298	185.38055499192677	-0.0789964423661399	0.4142052076706125	-0.1714537227170849
T_PREM_right	Static Tractometry	BPRS total	10.672714015983466	179.31560772350466	-0.0270151011710817	0.7803636511377111	-0.133128208717058
T_PREM_right	Static Tractometry	BPRS total	10.809401657058745	181.95307002911392	-0.0682999453735408	0.4803895751076514	-0.149794816693102
T_PREM_right	Static Tractometry	BPRS total	10.838409175442925	181.56505111499615	-0.0580267780362176	0.5489473110752272	-0.1473428540185504
T_PREM_right	Static Tractometry	BPRS total	10.750300123291709	181.9949875093324	-0.0721939614558233	0.4556603573949533	-0.1500597009375741
T_PREM_right	Static Tractometry	BPRS total	10.833824716514709	183.83719436216825	-0.0997530900574	0.3020614371039427	-0.1617009438708658
T_PREM_right	Static Tractometry	BPRS total	10.85046078079106	184.71973413675997	-0.0784295360877532	0.4175736046145479	-0.167277874549687
T_PREM_right	Static Tractometry	BPRS total	10.659791841061242	178.89574215160718	-0.0269740092527003	0.780689302412914	-0.1304750011718465
