# Supplementary material for: Radiomic tractometry reveals tract-specific imaging biomarkers in white matter
Source: Nat Commun. 2024 Jan 5;15:303. doi: 10.1038/s41467-023-44591-3 (PMC10770385; doi:10.1038/s41467-023-44591-3)
Supplement: Supplementary file 6 — Source Data [file 41467_2023_44591_MOESM6_ESM.zip › S3.5_regression_pertract_PANSS total.csv]

Tract	Features	Target	MAE	MSE	Pearson r	Pearson p	R2
CC_1	RadTract	PANSS total	17.163735239667805	463.4120297553126	-0.0317911779917951	0.7427860969896319	-0.1181574473563051
CC_1	RadTract	PANSS total	16.940668040143215	449.75762572668776	0.0138651963815243	0.8862152438577419	-0.0852110140022113
CC_1	RadTract	PANSS total	17.239106335530817	465.3719694498748	-0.0310892979468811	0.7482730364848221	-0.1228865459232999
CC_1	RadTract	PANSS total	17.4983693256355	465.4019786734492	-0.0108454478786062	0.9108807555863656	-0.1229589545676046
CC_1	RadTract	PANSS total	17.188606846235096	452.0604538891237	0.0188641469593436	0.8456323434301848	-0.0907674611690427
CC_1	RadTract	PANSS total	17.388228479745052	462.0130297821487	-0.0510648926083055	0.5979637790032147	-0.1147818288172903
CC_1	RadTract	PANSS total	17.277226475518066	468.1190960221877	-0.041161350365424	0.6708637063147883	-0.1295150316734084
CC_1	RadTract	PANSS total	17.14460427014151	455.7054198454408	-0.0110593776465243	0.9091302915547358	-0.0995623252807236
CC_1	RadTract	PANSS total	16.86050490986572	449.8230808512772	0.0078499014915564	0.9354325953592504	-0.0853689493390774
CC_1	RadTract	PANSS total	17.066564055287618	453.00500390894393	0.0095960324771533	0.9211122539264632	-0.0930465466723262
CC_1	Centerline Tractometry	PANSS total	17.463236292203035	490.20106029034895	-0.168515387635306	0.0798394206890507	-0.1827961534684936
CC_1	Centerline Tractometry	PANSS total	17.192940460329034	463.1511565970396	-0.0293285385522896	0.7620926283147389	-0.117527991826434
CC_1	Centerline Tractometry	PANSS total	17.40556245560002	475.1301492237301	-0.0950274495326044	0.325654587961586	-0.1464318591352578
CC_1	Centerline Tractometry	PANSS total	17.415555375905548	479.8745662215015	-0.1432196856615925	0.1373613235906847	-0.1578795662701437
CC_1	Centerline Tractometry	PANSS total	17.230187858722935	472.7721021742693	-0.1033286037266852	0.2849749796243292	-0.1407421754406774
CC_1	Centerline Tractometry	PANSS total	17.129389758902708	463.8115221070438	-0.0647745585781429	0.5033851746164428	-0.1191213743145371
CC_1	Centerline Tractometry	PANSS total	17.31463639766189	467.0783005373845	-0.0936810369304475	0.3325872497783477	-0.1270037174480918
CC_1	Centerline Tractometry	PANSS total	17.82337276018525	491.6181174652765	-0.1592283321602787	0.0981689252079687	-0.1862153418618366
CC_1	Centerline Tractometry	PANSS total	17.069681083681946	461.66142563361126	-0.0652913631539508	0.4999786685762859	-0.1139334503291098
CC_1	Centerline Tractometry	PANSS total	17.250572350462495	464.2660627944669	-0.0626353285777194	0.5176133706892823	-0.1202181262806802
CC_1	Static Tractometry	PANSS total	17.336401581178272	489.204886659206	-0.1992926607692567	0.0377482441398827	-0.1803925064049709
CC_1	Static Tractometry	PANSS total	17.44432396120498	498.2213761166669	-0.2279147964426302	0.0171476104158257	-0.2021482101599916
CC_1	Static Tractometry	PANSS total	17.681651913944005	500.6894311907741	-0.2383816379882875	0.0125538632120098	-0.2081033299764876
CC_1	Static Tractometry	PANSS total	17.755615263332835	496.8037507913042	-0.2071699096638267	0.0306575751161669	-0.1987276508880362
CC_1	Static Tractometry	PANSS total	17.419863912180798	500.1656164174464	-0.2338320751942518	0.0143986722778159	-0.2068394279795091
CC_1	Static Tractometry	PANSS total	17.406121676407174	498.76800802978187	-0.2083815112333115	0.0296740259393562	-0.2034671671688006
CC_1	Static Tractometry	PANSS total	17.69279578675938	497.29752459258486	-0.2077302674795039	0.0301993119474329	-0.1999190676354671
CC_1	Static Tractometry	PANSS total	17.680465875915857	502.3508661942035	-0.2423106578053646	0.0111302374408047	-0.2121121726544905
CC_1	Static Tractometry	PANSS total	17.54427492572611	498.7941068032994	-0.2353467303278129	0.0137598980329453	-0.2035301403678151
CC_1	Static Tractometry	PANSS total	17.491459880438622	494.10382037304265	-0.2212587124834698	0.0207715238510177	-0.1922130437766995
CC_2	RadTract	PANSS total	15.234469713901076	396.4678426517925	0.2629360241597391	0.0057401908318451	0.0433708181195368
CC_2	RadTract	PANSS total	15.202388155053889	398.0160612268367	0.2606588389339993	0.0061912751467063	0.0396351530554791
CC_2	RadTract	PANSS total	15.065023636853397	393.57880115016303	0.2668794295584496	0.0050277631189288	0.0503417275119281
CC_2	RadTract	PANSS total	15.462796139774593	399.82869148886266	0.2502365246023187	0.0086822707631595	0.0352614944177048
CC_2	RadTract	PANSS total	15.102169032427266	389.0879878207769	0.2780137129814374	0.0034222763144745	0.061177519521021
CC_2	RadTract	PANSS total	15.079193528793509	388.2624253952093	0.2825216972364479	0.002915642619064	0.0631695022817908
CC_2	RadTract	PANSS total	15.035743894989098	383.88498797748	0.2964468282371015	0.0017481478453356	0.0737317318630007
CC_2	RadTract	PANSS total	15.194419707181543	388.2595258738334	0.2895649572184663	0.0022581037196983	0.0631764984778583
CC_2	RadTract	PANSS total	15.203101662297476	396.7363575754589	0.257496434011616	0.0068698363368806	0.0427229239296033
CC_2	RadTract	PANSS total	15.133407267232151	386.6530377186956	0.2873712698237133	0.0024468800300336	0.0670527610248308
CC_2	Centerline Tractometry	PANSS total	17.04521901826139	481.9654599866244	-0.1270078240586342	0.1881573111133855	-0.1629246412465907
CC_2	Centerline Tractometry	PANSS total	17.143090260311386	484.4077864391359	-0.1262745284459856	0.190741114624233	-0.1688176809961048
CC_2	Centerline Tractometry	PANSS total	16.977389762140817	481.12166019350894	-0.1119758193422181	0.2463608888445324	-0.1608886539131417
CC_2	Centerline Tractometry	PANSS total	17.069187986250125	479.7068834037419	-0.1203106500299826	0.2127163734729663	-0.1574749678147033
CC_2	Centerline Tractometry	PANSS total	17.118328921342844	491.5994008300243	-0.1741059117250722	0.0701999942273317	-0.1861701808738758
CC_2	Centerline Tractometry	PANSS total	17.10142849529711	476.29846770893954	-0.1000864903919903	0.3004403725049416	-0.1492508710107387
CC_2	Centerline Tractometry	PANSS total	16.890115891892304	480.069619565719	-0.1132227635542701	0.241106295255124	-0.1583502065113644
CC_2	Centerline Tractometry	PANSS total	16.837789131816656	473.57504624772	-0.1019212199585802	0.2916219715992053	-0.1426795828403375
CC_2	Centerline Tractometry	PANSS total	17.254916429489874	489.4623984823552	-0.1602495415632611	0.0960042358294901	-0.181013851437789
CC_2	Centerline Tractometry	PANSS total	17.08510910537948	484.0672074853961	-0.1207032699997105	0.2112164970337843	-0.1679959049758794
CC_2	Static Tractometry	PANSS total	16.512218233506907	449.9130163960615	0.0611171731616825	0.5278337696087377	-0.0855859529831903
CC_2	Static Tractometry	PANSS total	16.28197141294276	438.3990045813324	0.0945084458732605	0.3283158796250079	-0.0578040284043535
CC_2	Static Tractometry	PANSS total	16.54752120622486	451.721858228969	0.0496620639642895	0.6080728846694532	-0.0899504705975109
CC_2	Static Tractometry	PANSS total	16.649405147285	456.5457332305801	0.0359731649829504	0.7103685157919186	-0.1015899003313816
CC_2	Static Tractometry	PANSS total	16.25285165281629	445.1193627528917	0.0615621455405437	0.5248276910530972	-0.0740194437495238
CC_2	Static Tractometry	PANSS total	16.627903528323444	448.4321841993377	0.0533336077363548	0.5817762870989284	-0.0820128831387887
CC_2	Static Tractometry	PANSS total	16.376248790418444	439.8091419417339	0.0842717328079645	0.3836283020222725	-0.0612065201181764
CC_2	Static Tractometry	PANSS total	16.353745718837466	428.3776268330984	0.1259663812513193	0.1918345363592641	-0.0336236501610969
CC_2	Static Tractometry	PANSS total	16.304502150076168	435.521873709643	0.1034839271729314	0.2842476363759119	-0.0508618579283368
CC_2	Static Tractometry	PANSS total	16.412351814358203	438.8746384080939	0.0923906909561496	0.3393187324067283	-0.0589516755767602
CC_3	RadTract	PANSS total	16.485939477250923	456.2860652646234	0.0165187808474242	0.8646291412833463	-0.100963352785502
CC_3	RadTract	PANSS total	16.462302369441513	457.02863526475954	0.0153240805666601	0.8743363220337936	-0.1027550848134211
CC_3	RadTract	PANSS total	16.58510942139849	451.6553935170906	0.0312028353214074	0.7473845984646708	-0.0897900992480393
CC_3	RadTract	PANSS total	16.673207024837716	451.8808458980163	0.0300168094614518	0.7566814487726465	-0.0903340887057351
CC_3	RadTract	PANSS total	16.527197774128403	452.3023576500505	0.0210202575128755	0.8282459117537931	-0.0913511458264451
CC_3	RadTract	PANSS total	16.62364371089669	451.6868797067508	0.0262247606139755	0.786633655172899	-0.0898660716337282
CC_3	RadTract	PANSS total	16.41237100677334	448.9891808776034	0.0273300277342077	0.7778691398146944	-0.0833568490783098
CC_3	RadTract	PANSS total	16.33124912885759	447.1422456593328	0.0408154699957952	0.673471089512135	-0.0789004167103706
CC_3	RadTract	PANSS total	16.483164408351403	449.159145302435	0.0448224276261792	0.6435094845979555	-0.0837669527769804
CC_3	RadTract	PANSS total	16.540893758493503	452.4645458516141	0.0179187977041402	0.8532794022449948	-0.0917424864343861
CC_3	Centerline Tractometry	PANSS total	15.892784005204051	403.273838335237	0.2165599673380326	0.0237099046384283	0.0269487697662893
CC_3	Centerline Tractometry	PANSS total	15.446002298829342	392.5899786923504	0.254894876496407	0.0074766095336147	0.0527276370790583
CC_3	Centerline Tractometry	PANSS total	15.510200853518617	396.1694861144103	0.2361996731898165	0.0134111602689479	0.0440907165313616
CC_3	Centerline Tractometry	PANSS total	15.749106339719996	412.1281443145056	0.1861227839325707	0.0526544901959278	0.0055843952222832
CC_3	Centerline Tractometry	PANSS total	15.600578890395475	395.1853195651657	0.2416440462083448	0.0113613255038717	0.046465391951544
CC_3	Centerline Tractometry	PANSS total	15.783012482553763	402.93260432719023	0.2190797396660078	0.0220927655537977	0.0277721263537092
CC_3	Centerline Tractometry	PANSS total	16.028416216585438	411.851221154211	0.1757191735688832	0.0676005908508737	0.0062525774751097
CC_3	Centerline Tractometry	PANSS total	15.931001085938954	418.7592350330534	0.149619204106904	0.1204671317198319	-0.0104156285038046
CC_3	Centerline Tractometry	PANSS total	15.726417421480509	403.2155729829218	0.2060566324648623	0.0315855013477356	0.0270893570480836
CC_3	Centerline Tractometry	PANSS total	15.840090978198113	402.0399339562224	0.2181025806085175	0.0227082945083236	0.0299260325090138
CC_3	Static Tractometry	PANSS total	17.367077337761845	498.94132709064206	-0.1187413081951604	0.2187872314260891	-0.203885365200414
CC_3	Static Tractometry	PANSS total	17.327459943731732	487.4844046822719	-0.0741414141896033	0.4435629989528266	-0.1762411904873262
CC_3	Static Tractometry	PANSS total	17.38085891010725	492.8174258297995	-0.0928704164461226	0.3368061036053271	-0.1891091285858803
CC_3	Static Tractometry	PANSS total	17.461825983555705	497.02761389977326	-0.0901473694096005	0.3512252115928825	-0.1992678056225933
CC_3	Static Tractometry	PANSS total	16.9950846425466	476.99580421926464	-0.0369615456652213	0.7027792786955993	-0.1509334600724536
CC_3	Static Tractometry	PANSS total	17.10672979889406	480.8161998053406	-0.0544562280911278	0.5738416972194242	-0.1601516147644535
CC_3	Static Tractometry	PANSS total	17.525390109679982	501.4107426885165	-0.1099951523837313	0.2548690515306001	-0.2098437677969953
CC_3	Static Tractometry	PANSS total	17.397986678871973	500.9836072517349	-0.0955610524135881	0.3229328976967483	-0.2088131414019072
CC_3	Static Tractometry	PANSS total	17.626535469131607	513.0880571798045	-0.1172239938095842	0.2247725175688536	-0.2380197220777891
CC_3	Static Tractometry	PANSS total	17.64389266448179	508.34174514030593	-0.1370358916042252	0.1553414148403319	-0.2265674424353194
CC_4	RadTract	PANSS total	16.660552520488654	450.07575392546886	0.0347924300997969	0.7194719361543573	-0.0859786190530964
CC_4	RadTract	PANSS total	16.376559617878566	445.60119213251954	0.0385210685994265	0.6908639835160575	-0.0751820400452443
CC_4	RadTract	PANSS total	16.444573798197172	438.1288263146004	0.0705516654259103	0.4660027755323493	-0.0571521207678171
CC_4	RadTract	PANSS total	16.581770394907874	443.7266640417369	0.0530005452886397	0.5841400318912016	-0.0706590293972604
CC_4	RadTract	PANSS total	16.715394451556133	461.8558735413068	-0.0245336552647271	0.8000951175436442	-0.1144026297248785
CC_4	RadTract	PANSS total	16.65960205394121	450.68006254964473	0.0276007475114941	0.7757265888914415	-0.087436743023207
CC_4	RadTract	PANSS total	16.829704665765348	459.58970505489054	-0.0223580886693637	0.8174989177741557	-0.108934637943594
CC_4	RadTract	PANSS total	16.616041840149133	448.2994478443974	0.0288831211399684	0.765600635899841	-0.08169260629166
CC_4	RadTract	PANSS total	16.625740274614245	454.7858087411135	-0.0077773112629515	0.9360283992654346	-0.0973434143786522
CC_4	RadTract	PANSS total	16.508877042973136	444.5115086414783	0.035584651507601	0.7133595187209517	-0.0725527649454755
CC_4	Centerline Tractometry	PANSS total	16.119186182179767	423.6512288916574	0.1047937129744586	0.2781635017282716	-0.0222194208402004
CC_4	Centerline Tractometry	PANSS total	16.013793590640446	422.71290891761487	0.1183983111708566	0.2201302623519774	-0.0199553676874741
CC_4	Centerline Tractometry	PANSS total	16.001664875561534	419.6901080625788	0.1302712377410657	0.1769669836306995	-0.0126617130757924
CC_4	Centerline Tractometry	PANSS total	15.869534990934952	419.37794406249577	0.1292755038801536	0.1803282767957833	-0.011908498918461
CC_4	Centerline Tractometry	PANSS total	16.183362477417713	421.3419618070554	0.1119065992226055	0.2466548809272596	-0.0166474373292286
CC_4	Centerline Tractometry	PANSS total	16.152760199196198	427.5600866732458	0.0813718057075642	0.4002648153560253	-0.0316510241618652
CC_4	Centerline Tractometry	PANSS total	15.975602801414746	415.4947936561381	0.1383587482489446	0.1513541679974538	-0.0025389243988567
CC_4	Centerline Tractometry	PANSS total	16.21316554454857	430.52851383881074	0.0719066022347193	0.4574607669056504	-0.0388134816057599
CC_4	Centerline Tractometry	PANSS total	15.945969966479556	416.3177972543094	0.1424140568146394	0.1396098202198601	-0.0045247330171227
CC_4	Centerline Tractometry	PANSS total	16.14421049440047	422.0688000174739	0.1126865630764387	0.2433562169090425	-0.0184012104421791
CC_4	Static Tractometry	PANSS total	16.502630016409494	430.0138799318688	0.1477647722521274	0.1251886146986134	-0.0375717319342785
CC_4	Static Tractometry	PANSS total	16.709253956776692	437.5983043915396	0.1300433434786102	0.1777321937642778	-0.0558720352258654
CC_4	Static Tractometry	PANSS total	16.934893881457384	448.3361448039996	0.0981791861511118	0.3097914513614432	-0.0817811516380038
CC_4	Static Tractometry	PANSS total	16.510686706445796	428.49970660086274	0.1530126871324466	0.1121843903394493	-0.0339182139460927
CC_4	Static Tractometry	PANSS total	16.542671721482957	435.7104559756037	0.1307007456855307	0.1755313898291154	-0.0513168842366411
CC_4	Static Tractometry	PANSS total	16.31212236210287	424.715341254713	0.1748114094791892	0.0690534666751667	-0.0247869958861111
CC_4	Static Tractometry	PANSS total	16.849664458657855	443.3531842156095	0.111080771423192	0.2501810396932935	-0.0697578675322085
CC_4	Static Tractometry	PANSS total	16.464162964629327	433.3442782869127	0.1330791742207793	0.167736442693965	-0.0456075822882751
CC_4	Static Tractometry	PANSS total	16.693464482795903	438.465076369769	0.127145089211246	0.1876764930394169	-0.0579634516768556
CC_4	Static Tractometry	PANSS total	16.78537217322588	446.6505710717644	0.1147201242555092	0.2348999129235356	-0.0777140651129471
CC_5	RadTract	PANSS total	15.858173777570643	397.159006900215	0.2518416445203611	0.0082487774299756	0.0417031219828437
CC_5	RadTract	PANSS total	16.015319640616433	407.4339737120808	0.2243875815449824	0.0189933485439394	0.016910863853306
CC_5	RadTract	PANSS total	15.866482641876374	404.677383793642	0.2303056171947586	0.0159866108659255	0.0235621835185233
CC_5	RadTract	PANSS total	16.100376739529175	404.8630190495704	0.2371571577876384	0.01302887681852	0.0231142679906983
CC_5	RadTract	PANSS total	16.348626270670064	415.9586512389228	0.1931135251611529	0.0442304274937655	-0.0036581569120421
CC_5	RadTract	PANSS total	16.20769240784245	413.4612606843239	0.2138473406682614	0.0255629369771366	0.0023677458877978
CC_5	RadTract	PANSS total	16.27888633042697	414.8640561218111	0.2107283421309641	0.02784488276226	-0.0010170306497727
CC_5	RadTract	PANSS total	15.904182546091848	406.4689116201499	0.2247762333632599	0.0187819134026343	0.0192394425175751
CC_5	RadTract	PANSS total	16.375296368457104	422.73250339050014	0.1764614062008776	0.0664311593862945	-0.0200026467919791
CC_5	RadTract	PANSS total	16.039788344880385	407.2667523070105	0.2305925386068274	0.0158519678194926	0.0173143489754674
CC_5	Centerline Tractometry	PANSS total	16.47833404889129	442.2520582486599	0.0461809785320992	0.6334763811653341	-0.0671009831153923
CC_5	Centerline Tractometry	PANSS total	16.35313860450396	426.8768539904142	0.1077635752328876	0.2646938475841397	-0.0300024659382285
CC_5	Centerline Tractometry	PANSS total	16.123358438361382	431.2572115108685	0.0913717434450173	0.3446948237571938	-0.0405717413758242
CC_5	Centerline Tractometry	PANSS total	16.277590832186167	428.57407351246985	0.1248675890504811	0.1957704521428864	-0.0340976523523297
CC_5	Centerline Tractometry	PANSS total	16.228216869904724	435.7144209832483	0.0735486104177484	0.4472261499493461	-0.0513264513228233
CC_5	Centerline Tractometry	PANSS total	16.317424107678768	437.9548585194463	0.0853400715253638	0.3776061557393952	-0.0567323574184399
CC_5	Centerline Tractometry	PANSS total	16.33983162537295	440.36803866210727	0.0639108595154552	0.5091050874738314	-0.062555070630597
CC_5	Centerline Tractometry	PANSS total	16.353037746057712	435.0267112364639	0.060601799062927	0.5313262393240302	-0.049667090482768
CC_5	Centerline Tractometry	PANSS total	16.444411928998647	438.2315362217721	0.0649568662097832	0.5021821199565257	-0.0573999474107334
CC_5	Centerline Tractometry	PANSS total	16.625432446243344	443.0297069460117	0.0616584500525712	0.5241782308202045	-0.0689773558173052
CC_5	Static Tractometry	PANSS total	17.08017225053864	461.7597284872509	0.0300182863779142	0.7566698498006255	-0.1141706432823259
CC_5	Static Tractometry	PANSS total	16.92670212705599	460.04955003212206	0.0271460245981126	0.7793263434792987	-0.1100441885225729
CC_5	Static Tractometry	PANSS total	16.985106173566127	456.5658541206598	0.0450944069528888	0.6414956640827665	-0.1016384496172126
CC_5	Static Tractometry	PANSS total	17.003391975078433	469.78384257094064	-0.0013501372709078	0.9888831606246676	-0.1335318647116696
CC_5	Static Tractometry	PANSS total	16.6720589974746	451.8701610107126	0.0471493917106184	0.626364716962406	-0.0903083073588004
CC_5	Static Tractometry	PANSS total	16.717396424977615	447.3235000780575	0.0745476130830311	0.4410627357499812	-0.0793377618053401
CC_5	Static Tractometry	PANSS total	16.649402740269736	449.29806372397786	0.054019416555004	0.5769230342112225	-0.0841021462066915
CC_5	Static Tractometry	PANSS total	16.939596106333386	458.8961166390028	0.0258063296041463	0.7899587500316664	-0.1072610925826018
CC_5	Static Tractometry	PANSS total	16.63844746293904	444.4059972405306	0.0673900595168335	0.4862700420589118	-0.0722981786352907
CC_5	Static Tractometry	PANSS total	16.683587467613624	446.9155495863994	0.0559568570715276	0.5633150237333642	-0.0783534263735623
CC_6	RadTract	PANSS total	16.020601313683912	432.22764139249216	0.1137890312450661	0.2387459322443693	-0.0429132718705063
CC_6	RadTract	PANSS total	16.454987599424747	450.094494245132	0.056693383680985	0.5581822145157548	-0.0860238371886901
CC_6	RadTract	PANSS total	16.581698175263224	453.1255552130696	0.0238935431721667	0.805206057333329	-0.0933374224585414
CC_6	RadTract	PANSS total	16.42074444625251	449.2577832569036	0.0489782745573773	0.6130274978393425	-0.0840049542881609
CC_6	RadTract	PANSS total	16.197617034598814	447.70529289725937	0.0536382978114264	0.5796177694026953	-0.0802589819220536
CC_6	RadTract	PANSS total	16.347448608107275	447.2180085871908	0.0584903927549651	0.5457538885117433	-0.0790832235357839
CC_6	RadTract	PANSS total	16.056710517172647	433.86108890930245	0.0961750287398331	0.3198194025919308	-0.046854584112123
CC_6	RadTract	PANSS total	16.39951134241331	447.1803323849926	0.0573579893130418	0.553569947726208	-0.0789923153949268
CC_6	RadTract	PANSS total	16.169661989755323	444.36815914480667	0.0711279023523911	0.4623593407295311	-0.0722068798648427
CC_6	RadTract	PANSS total	16.458990871880587	457.23658765691545	0.0128830471268446	0.8942267530012562	-0.1032568489046714
CC_6	Centerline Tractometry	PANSS total	17.423333968100945	488.8476572363292	-0.164092758378067	0.0881934081441636	-0.1795305548069179
CC_6	Centerline Tractometry	PANSS total	17.238655213007092	476.00729683173336	-0.1500343975535577	0.1194291022861984	-0.1485483107319878
CC_6	Centerline Tractometry	PANSS total	17.35810339008704	494.8627895383272	-0.2043139243010365	0.0330856990655383	-0.1940443450161706
CC_6	Centerline Tractometry	PANSS total	17.58783121777748	500.1358143086959	-0.211033841286515	0.0276139767650842	-0.2067675190783442
CC_6	Centerline Tractometry	PANSS total	17.338420887285384	489.80842318498736	-0.2132692584471474	0.0259734116274852	-0.1818487673945923
CC_6	Centerline Tractometry	PANSS total	17.635363729624316	489.2263127029721	-0.201885718516562	0.0352759109572691	-0.1804442048695469
CC_6	Centerline Tractometry	PANSS total	17.40623486336713	485.30513711278456	-0.1544324073702028	0.1088534352329795	-0.1709828801584145
CC_6	Centerline Tractometry	PANSS total	17.340247333827794	484.4239451486654	-0.2191282736084452	0.0220625698338432	-0.1688566700171916
CC_6	Centerline Tractometry	PANSS total	17.384414156983006	490.4709802199404	-0.18121776875692	0.0593216195775374	-0.1834474377686052
CC_6	Centerline Tractometry	PANSS total	17.6368969002995	496.9767478354372	-0.1997575115607767	0.0372946390316933	-0.1991450719320477
CC_6	Static Tractometry	PANSS total	16.66743285098276	458.94790378415433	-0.0037677038413608	0.9689839750119154	-0.1073860487302855
CC_6	Static Tractometry	PANSS total	16.583938945844043	458.198761115533	-0.0230637264705302	0.8118438863387932	-0.1055784576444571
CC_6	Static Tractometry	PANSS total	16.554422174776494	457.6240185132763	0.0038068435409356	0.9686619365795928	-0.1041916729264049
CC_6	Static Tractometry	PANSS total	16.722456477999472	460.92961540342975	-0.0086268907577607	0.9290575454077912	-0.1121676803309483
CC_6	Static Tractometry	PANSS total	16.56565720677723	456.1759951811545	0.0096253368556815	0.9208721254283494	-0.1006977669231175
CC_6	Static Tractometry	PANSS total	16.573660925543432	450.463078698334	0.0258278527637535	0.7897876219806818	-0.0869131871081239
CC_6	Static Tractometry	PANSS total	16.49159672592292	459.5181955502408	-0.003026767758392	0.9750812223832006	-0.1087620941164015
CC_6	Static Tractometry	PANSS total	16.509353515870334	454.6657120695756	0.0004586877599647	0.9962231232700068	-0.0970536355661475
CC_6	Static Tractometry	PANSS total	16.734491408201162	464.8099555201659	-0.0383479542215376	0.6921829821381345	-0.1215304739599676
CC_6	Static Tractometry	PANSS total	16.68333342567063	462.0012600346441	-0.0142598348262805	0.8829993106267403	-0.1147534298332744
CST_left	RadTract	PANSS total	15.973931665780364	432.47800979070337	0.1085834743918745	0.2610546564193975	-0.0435173806787958
CST_left	RadTract	PANSS total	16.156155878539202	433.5058870559582	0.111573085782731	0.2480747773870757	-0.0459975247952957
CST_left	RadTract	PANSS total	16.236383936782374	436.7316444584986	0.0985177109437141	0.3081180555051363	-0.0537808891264284
CST_left	RadTract	PANSS total	16.189014315613928	430.4389147858207	0.1263672131423049	0.1904131211678052	-0.0385972898758433
CST_left	RadTract	PANSS total	16.399059834754645	439.5609622708458	0.0863968553131698	0.3717060025905244	-0.0606076924454623
CST_left	RadTract	PANSS total	16.27687539538385	432.46490741491897	0.1012610474082776	0.2947750443335387	-0.043485766223148
CST_left	RadTract	PANSS total	15.96365720485481	427.1239647709982	0.1324993029857662	0.169612829899741	-0.0305987145072998
CST_left	RadTract	PANSS total	16.386618103961283	434.05731254481447	0.1047992376897619	0.2781380251853858	-0.0473280481253706
CST_left	RadTract	PANSS total	16.21649480322167	442.0560071420909	0.072314247114497	0.4549078930184527	-0.0666279353937171
CST_left	RadTract	PANSS total	16.624691210390733	453.4341081361708	0.022195438923879	0.8188037448679213	-0.0940819235217775
CST_left	Centerline Tractometry	PANSS total	16.080870193583895	385.6662218987833	0.2799380995909264	0.0031970569875339	0.0694338288162444
CST_left	Centerline Tractometry	PANSS total	16.178075719800187	387.0248863495262	0.2807599512654818	0.0031049989028644	0.066155535037685
CST_left	Centerline Tractometry	PANSS total	16.110186178336715	388.8950220940893	0.2731186419433493	0.0040606630604931	0.0616431225924262
CST_left	Centerline Tractometry	PANSS total	15.866281626769345	377.6940235682839	0.3109519623871408	0.0009983560004942	0.0886697837821874
CST_left	Centerline Tractometry	PANSS total	15.86549307789553	382.8048937983508	0.2885899287502956	0.0023403222129986	0.0763378691073819
CST_left	Centerline Tractometry	PANSS total	15.661594024500058	378.1373329518208	0.3024324128140533	0.0013921107041419	0.0876001316004206
CST_left	Centerline Tractometry	PANSS total	16.113507184773948	391.6154509481048	0.2636779061102335	0.0055996764047592	0.0550790552229915
CST_left	Centerline Tractometry	PANSS total	15.790969150724218	378.6685199346754	0.3039941652595618	0.0013107651307985	0.086318441349239
CST_left	Centerline Tractometry	PANSS total	15.778375710316938	376.9198181983974	0.3100290825284483	0.0010354600963668	0.0905378481493961
CST_left	Centerline Tractometry	PANSS total	15.759468594229787	374.0561654351751	0.3195288398792217	0.0007072342015714	0.0974474975720282
CST_left	Static Tractometry	PANSS total	16.581175614184477	428.3839663241269	0.1468973081999628	0.1274454686121209	-0.0336389465898705
CST_left	Static Tractometry	PANSS total	16.832838239159653	446.30793721825887	0.1063739537591601	0.2709402026069277	-0.0768873308669333
CST_left	Static Tractometry	PANSS total	16.825345779581795	444.0221485719805	0.1129761302396115	0.2421393798925348	-0.0713719980015601
CST_left	Static Tractometry	PANSS total	16.72948348037232	428.587221488347	0.1447795366557451	0.1330862117101645	-0.0341293768355126
CST_left	Static Tractometry	PANSS total	16.91250733830579	448.1385918310168	0.0931935507608904	0.3351203094460346	-0.0813044800934503
CST_left	Static Tractometry	PANSS total	17.004287972212023	450.7597242186652	0.0812810607252283	0.4007922115301113	-0.0876289570417578
CST_left	Static Tractometry	PANSS total	16.936912353080345	447.0287117813408	0.1147747958503324	0.234675435931058	-0.0786264731287356
CST_left	Static Tractometry	PANSS total	16.791654231711874	437.8748218158038	0.1316716696215423	0.1723177563320673	-0.0565392384864888
CST_left	Static Tractometry	PANSS total	16.819981168207377	441.1687856949253	0.1108566086217092	0.2511441406457399	-0.064487176835666
CST_left	Static Tractometry	PANSS total	16.60195244802625	433.5231116376749	0.1352248985193903	0.1609267546790981	-0.0460390856376724
CST_right	RadTract	PANSS total	17.818457391239185	501.8739090160923	-0.1480833196184949	0.1243676143697668	-0.2109613323945673
CST_right	RadTract	PANSS total	17.86550150579907	504.4101825909376	-0.1527174616090485	0.1128869004365649	-0.2170810552419517
CST_right	RadTract	PANSS total	17.51204727779113	484.9857896547929	-0.0851745337370769	0.3785355007273969	-0.1702123331818152
CST_right	RadTract	PANSS total	18.046785040257745	494.14911095302654	-0.1388865462130274	0.1497849545258564	-0.1923223244946188
CST_right	RadTract	PANSS total	17.967291712443647	508.95102751169634	-0.1744322394097812	0.0696677686369827	-0.2280375674587738
CST_right	RadTract	PANSS total	17.807849165667665	492.408800745667	-0.1277548346412834	0.1855514571710658	-0.1881231654436619
CST_right	RadTract	PANSS total	18.24238720126847	512.0908941433382	-0.1647953644699868	0.0868216599534404	-0.2356136876983146
CST_right	RadTract	PANSS total	17.73345010204828	493.4090678646695	-0.1321982433821796	0.1705931171240434	-0.1905366896006606
CST_right	RadTract	PANSS total	17.784127466738255	496.6695383411234	-0.1344551209007508	0.163345635872205	-0.1984038124007687
CST_right	RadTract	PANSS total	17.622066141477806	488.6549592770376	-0.1132191842807545	0.2411212660125052	-0.179065597826008
CST_right	Centerline Tractometry	PANSS total	17.153377373154978	467.3080738558186	-0.0532537466777896	0.5823426593160183	-0.1275581328078883
CST_right	Centerline Tractometry	PANSS total	17.19677527639488	468.8331950833684	-0.0687567191122164	0.477451979599496	-0.1312380667526469
CST_right	Centerline Tractometry	PANSS total	17.095066634013442	461.7233426772674	-0.0410513118537781	0.6716927983216401	-0.1140828487025593
CST_right	Centerline Tractometry	PANSS total	17.317496774592037	476.0994220444856	-0.0585470008695882	0.54536458959859	-0.1487705977813391
CST_right	Centerline Tractometry	PANSS total	17.40022507710849	473.6154808777558	-0.0521648825942341	0.5900900469126238	-0.1427771467355378
CST_right	Centerline Tractometry	PANSS total	17.276545229584887	477.1819399355292	-0.0995822979391292	0.3028940839850304	-0.1513825831508299
CST_right	Centerline Tractometry	PANSS total	17.13099027938517	470.6698560240874	-0.0433495605490564	0.6544596326112381	-0.1356697085255582
CST_right	Centerline Tractometry	PANSS total	17.235941327053265	473.1345861950753	-0.0641909025443405	0.5072468111210565	-0.1416168057510427
CST_right	Centerline Tractometry	PANSS total	16.807083765696486	451.64692949112936	-0.0080828247200914	0.9335210573985752	-0.0897696765722013
CST_right	Centerline Tractometry	PANSS total	16.92010180095158	465.9232855820059	-0.0363019618998297	0.7078406750985214	-0.12421680538876
CST_right	Static Tractometry	PANSS total	17.802211030618533	491.8636672195488	-0.0804964167624504	0.4053695832978184	-0.1868078238623167
CST_right	Static Tractometry	PANSS total	17.460068797375595	476.8503809944648	-0.0392539367285363	0.6852903755934796	-0.1505825713354602
CST_right	Static Tractometry	PANSS total	17.826082367158648	493.552594758232	-0.1066721653886097	0.2695914190209295	-0.1908830027186381
CST_right	Static Tractometry	PANSS total	17.684686988406273	480.82436790961526	-0.0506058849337937	0.6012632085422895	-0.1601713234168815
CST_right	Static Tractometry	PANSS total	17.48137493648976	474.511922723143	-0.0450233004776549	0.6420219085752606	-0.1449401530046477
CST_right	Static Tractometry	PANSS total	17.800290170777675	496.0749532831106	-0.1224412909666123	0.2046675172995356	-0.1969691502253936
CST_right	Static Tractometry	PANSS total	17.54288277259048	487.2304453647035	-0.0972629605185085	0.314350167138691	-0.1756284172228632
CST_right	Static Tractometry	PANSS total	17.496528225758034	483.70308357947874	-0.0427678361212611	0.6588049507052659	-0.1671173178201317
CST_right	Static Tractometry	PANSS total	17.622011288643375	477.23960524128063	-0.0539164384659287	0.5776505760763235	-0.1515217225924927
CST_right	Static Tractometry	PANSS total	17.386414175699944	477.1223381845855	-0.0595921255100464	0.5382016839993058	-0.1512387713000058
ST_FO_left	RadTract	PANSS total	16.70486327600077	429.66060387181375	0.1419276325535566	0.140980879777694	-0.0367193193248522
ST_FO_left	RadTract	PANSS total	16.49401298899359	428.5860181066594	0.1476029727468197	0.1256072166341744	-0.0341264732203503
ST_FO_left	RadTract	PANSS total	16.573132112001815	430.5777607089019	0.1189041903970534	0.2181514899143933	-0.0389323083754933
ST_FO_left	RadTract	PANSS total	16.565462415354954	427.9210519429568	0.1425812709856205	0.1391408463870396	-0.032521989908649
ST_FO_left	RadTract	PANSS total	16.74004713059897	442.1646270461075	0.1022709266841306	0.2899608138760178	-0.06689002214764
ST_FO_left	RadTract	PANSS total	16.444518800990554	416.847637139922	0.1730597759243231	0.0719284033782787	-0.0058031728848082
ST_FO_left	RadTract	PANSS total	17.00164766960696	441.1199140669192	0.1060324472149586	0.2724903960141412	-0.0643692554799164
ST_FO_left	RadTract	PANSS total	16.496860476750776	430.5110199867405	0.1295833654579847	0.1792840744880758	-0.0387712710464318
ST_FO_left	RadTract	PANSS total	16.196698412997574	421.0329194398311	0.14943275768997	0.1209355276543963	-0.0159017552962377
ST_FO_left	RadTract	PANSS total	16.751891415064073	435.483521986394	0.1194729038293096	0.2159420251250487	-0.0507693198364957
ST_FO_left	Centerline Tractometry	PANSS total	16.971803075589943	459.52255724421104	-0.0767804525901431	0.427462008844023	-0.1087726183589392
ST_FO_left	Centerline Tractometry	PANSS total	16.83791493739495	449.3100852998356	-0.0365795967669655	0.7057086437153868	-0.0841311528222112
ST_FO_left	Centerline Tractometry	PANSS total	16.787778366311766	446.43095191021087	-0.007338850225487	0.9396279259568662	-0.0771841505114576
ST_FO_left	Centerline Tractometry	PANSS total	16.904844004651178	446.5353470917738	0.010572498983393	0.913114757312661	-0.0774360435186254
ST_FO_left	Centerline Tractometry	PANSS total	16.88011883229938	452.8917863785783	-0.0501372079954089	0.6046404769315125	-0.0927733663994352
ST_FO_left	Centerline Tractometry	PANSS total	16.836860056694523	450.9915671497068	-0.0446819324144377	0.6445507685333924	-0.0881883661276592
ST_FO_left	Centerline Tractometry	PANSS total	16.668692445938134	448.4177496403193	-0.0158293178159223	0.8702288055091469	-0.0819780542853505
ST_FO_left	Centerline Tractometry	PANSS total	16.69284495304415	443.35230676333794	-0.0049282960107418	0.9594370548460168	-0.0697557503454955
ST_FO_left	Centerline Tractometry	PANSS total	16.629442315339755	443.8563335490704	-0.0202087734450077	0.8347802973091852	-0.0709719063102669
ST_FO_left	Centerline Tractometry	PANSS total	16.73929910085219	449.81803492797656	-0.0117267162314087	0.903672676085854	-0.0853567741335259
ST_FO_left	Static Tractometry	PANSS total	17.207954653085324	472.1422005383019	-0.0448134447685892	0.6435760406618002	-0.139222298613719
ST_FO_left	Static Tractometry	PANSS total	17.5570620250748	488.42577601795386	-0.0873404397488992	0.3664857775389547	-0.1785126062083992
ST_FO_left	Static Tractometry	PANSS total	17.417236570363343	482.4085848111111	-0.069760626604313	0.4710298596345879	-0.1639938481095846
ST_FO_left	Static Tractometry	PANSS total	17.469777417959005	481.7508838879885	-0.0667591812524161	0.4903697374742301	-0.162406894948893
ST_FO_left	Static Tractometry	PANSS total	17.286309581730865	471.5195472899224	-0.0278746878056074	0.7735602616928816	-0.137719911273529
ST_FO_left	Static Tractometry	PANSS total	17.40212614260875	477.7049178133632	-0.047764665417616	0.6218640523899314	-0.1526444658197183
ST_FO_left	Static Tractometry	PANSS total	17.207102316170307	478.60110965058425	-0.0754144563859747	0.4357537957136542	-0.1548068688492163
ST_FO_left	Static Tractometry	PANSS total	17.203095941506966	466.7429419770864	-0.0279180609520481	0.7732174246171203	-0.1261945376088673
ST_FO_left	Static Tractometry	PANSS total	17.197702488163944	474.66852384141936	-0.0478305877516903	0.6213826591319669	-0.1453180126531281
ST_FO_left	Static Tractometry	PANSS total	17.420591923624823	479.9684299209333	-0.0624890126330569	0.5185939714136675	-0.1581060480785929
ST_FO_right	RadTract	PANSS total	16.440261411531853	441.8068695794451	0.0884709018917922	0.3602913654411113	-0.0660267964434926
ST_FO_right	RadTract	PANSS total	16.08555809148856	435.3651299133443	0.1199245463458018	0.2141987365418008	-0.0504836540149622
ST_FO_right	RadTract	PANSS total	16.337241169006955	447.9675257469895	0.0840743563866639	0.3847472088941072	-0.0808917182237463
ST_FO_right	RadTract	PANSS total	16.287721855393094	442.6293203530896	0.095493009295486	0.3232791420388489	-0.0680112711627185
ST_FO_right	RadTract	PANSS total	16.357253174487713	436.5749423375726	0.106915401267893	0.26849465436286	-0.0534027857707117
ST_FO_right	RadTract	PANSS total	16.351692079388332	442.2144896516651	0.099691055179041	0.302363696124944	-0.0670103346129382
ST_FO_right	RadTract	PANSS total	16.513533428084443	447.2472375290527	0.0772566770582716	0.424592702352833	-0.0791537494542384
ST_FO_right	RadTract	PANSS total	16.410991349076323	450.8987296389735	0.067780013680725	0.4837451339706295	-0.0879643603890181
ST_FO_right	RadTract	PANSS total	16.274674594514057	431.7738434935794	0.1338148490012093	0.1653780712707178	-0.0418183121636297
ST_FO_right	RadTract	PANSS total	16.125643925474538	428.7469093154903	0.1383483165783495	0.1513853066900859	-0.0345146843409449
ST_FO_right	Centerline Tractometry	PANSS total	16.81060153639149	460.44633057578665	-0.0588382998684613	0.5433634522198278	-0.1110015722143578
ST_FO_right	Centerline Tractometry	PANSS total	16.389151638700216	453.0354811596208	-0.03622098875776	0.7084629156487225	-0.0931200846096933
ST_FO_right	Centerline Tractometry	PANSS total	16.199589154165427	449.83536618289656	-0.0320019762671819	0.7411406820719171	-0.0853985923655018
ST_FO_right	Centerline Tractometry	PANSS total	16.795721102670846	462.267054868833	-0.1009619189175976	0.29621110924155	-0.1153947607747136
ST_FO_right	Centerline Tractometry	PANSS total	16.490113596446633	455.9377845125245	-0.0550464784633922	0.5696902336090425	-0.1001229932528935
ST_FO_right	Centerline Tractometry	PANSS total	16.275867412538034	448.9026034045141	-0.0208957401865935	0.8292478247145829	-0.0831479480569894
ST_FO_right	Centerline Tractometry	PANSS total	16.503642874258592	453.2069937147552	-0.0384195687422801	0.6916372225782514	-0.0935339237604377
ST_FO_right	Centerline Tractometry	PANSS total	16.683329103700025	469.7834828567812	-0.1329244992150844	0.1682354408993389	-0.1335309967647016
ST_FO_right	Centerline Tractometry	PANSS total	16.283164521927517	445.5893520674446	-0.0250369278760797	0.7960826712413531	-0.0751534713933954
ST_FO_right	Centerline Tractometry	PANSS total	16.64152995400459	470.9950826665645	-0.090757329682152	0.3479622908957235	-0.1364544412666493
ST_FO_right	Static Tractometry	PANSS total	16.940937326228557	464.4191532020644	-0.0520909993080505	0.5906174260272664	-0.1205875150068735
ST_FO_right	Static Tractometry	PANSS total	17.128979430663467	466.65535462718645	-0.0523819380744163	0.5885419426726851	-0.1259831998763607
ST_FO_right	Static Tractometry	PANSS total	16.64035288130699	456.46920637640136	-0.0133123191760093	0.8907237719565313	-0.1014052502437095
ST_FO_right	Static Tractometry	PANSS total	16.81547597573238	457.6609742568314	-0.0139104121587128	0.8858466829401674	-0.1042808426872774
ST_FO_right	Static Tractometry	PANSS total	16.970491978940718	466.86968917801886	-0.063038328688297	0.5149173875534193	-0.1265003633482833
ST_FO_right	Static Tractometry	PANSS total	16.764164938962875	461.52966769995845	-0.0077873418831353	0.9359460681306698	-0.1136155342947764
ST_FO_right	Static Tractometry	PANSS total	16.806919516219015	464.8336496550373	-0.0288129671263357	0.766153587487873	-0.1215876450553732
ST_FO_right	Static Tractometry	PANSS total	16.949025181560582	462.1497380976511	-0.0387447813104686	0.6891608344307264	-0.1151116895271542
ST_FO_right	Static Tractometry	PANSS total	16.616144074243824	455.5542462890627	-0.0057132795916287	0.9529830222296208	-0.0991975616857931
ST_FO_right	Static Tractometry	PANSS total	17.024737260862278	465.93309570923	-0.060217081959365	0.5339408116135407	-0.1242404760449162
ST_PREM_left	RadTract	PANSS total	15.799500211032406	381.68362230563	0.3129119120092031	0.0009235501023216	0.0790433622529871
ST_PREM_left	RadTract	PANSS total	15.609823223987783	374.4040321592168	0.334167558527654	0.0003834105956427	0.0966081370392857
ST_PREM_left	RadTract	PANSS total	15.602208812252869	381.2454989896496	0.3086969203093631	0.0010912404578594	0.0801005010779819
ST_PREM_left	RadTract	PANSS total	15.937765920677483	390.0581206426862	0.2893793608606378	0.00227354998387	0.0588367057956726
ST_PREM_left	RadTract	PANSS total	15.674392739226644	377.4443560017036	0.326640542328161	0.0005272748161859	0.08927220156811
ST_PREM_left	RadTract	PANSS total	15.886150574917467	387.4409244248328	0.2985279982266684	0.0016159384276465	0.0651516852400578
ST_PREM_left	RadTract	PANSS total	15.74186356688592	369.7409355683475	0.3469934757271803	0.0002185992910278	0.1078596278207731
ST_PREM_left	RadTract	PANSS total	15.98879345913404	389.8981575093896	0.2921698725706383	0.0020510859813731	0.0592226775817148
ST_PREM_left	RadTract	PANSS total	15.603013008348452	377.3329365457286	0.3247352374500338	0.0005708296497706	0.0895410433039288
ST_PREM_left	RadTract	PANSS total	15.633951203645472	371.12723303075774	0.3417397339113379	0.0002759761387752	0.1045146589112184
ST_PREM_left	Centerline Tractometry	PANSS total	16.221814487716543	439.2083868962497	0.0906990210128941	0.3482733832521091	-0.0597569705057077
ST_PREM_left	Centerline Tractometry	PANSS total	16.131837408917573	438.59385189688976	0.1112357243039461	0.2495167830854686	-0.0582741715232164
ST_PREM_left	Centerline Tractometry	PANSS total	15.908884485682089	429.6503226919702	0.1294746132011454	0.1796524319610226	-0.0366945120754251
ST_PREM_left	Centerline Tractometry	PANSS total	16.065783527230117	441.6992627486943	0.0926207026251639	0.3381125387376893	-0.0657671541134177
ST_PREM_left	Centerline Tractometry	PANSS total	15.913545235855052	434.39634638000064	0.1117312526818555	0.2474006979377883	-0.0481460959605106
ST_PREM_left	Centerline Tractometry	PANSS total	15.624891163269588	417.6121730755272	0.1677987537398545	0.0811483060579509	-0.0076479060709964
ST_PREM_left	Centerline Tractometry	PANSS total	15.822779020259564	432.2482154204558	0.1317549427491916	0.1720441668125125	-0.0429629145235073
ST_PREM_left	Centerline Tractometry	PANSS total	15.919698892449045	424.8749276081465	0.139547146007746	0.1478381836842806	-0.0251720585476959
ST_PREM_left	Centerline Tractometry	PANSS total	15.807793480985794	425.6237946994428	0.1443847979417304	0.134158358566751	-0.0269789846986101
ST_PREM_left	Centerline Tractometry	PANSS total	16.100774294925735	431.730245128648	0.1233904756547574	0.2011530158431164	-0.0417131145569418
ST_PREM_left	Static Tractometry	PANSS total	15.729618326416084	422.2225048086545	0.1705062625418127	0.0762918279390329	-0.0187720816020056
ST_PREM_left	Static Tractometry	PANSS total	15.883561171995492	418.2996065083788	0.1760364983126807	0.0670985996771451	-0.0093066001987913
ST_PREM_left	Static Tractometry	PANSS total	16.118803660535338	428.5073355574821	0.158280418824347	0.1002124720180336	-0.0339366217001253
ST_PREM_left	Static Tractometry	PANSS total	15.872174731883485	417.07438768664593	0.1807910160992862	0.0599329575436739	-0.006350294660316
ST_PREM_left	Static Tractometry	PANSS total	15.674711123439748	415.9814105079893	0.1838807050440814	0.0556211446894137	-0.0037130722887892
ST_PREM_left	Static Tractometry	PANSS total	15.903335021100526	424.0138113411169	0.1722705330317133	0.0732549904208888	-0.0230942886470588
ST_PREM_left	Static Tractometry	PANSS total	15.895494159649544	421.8344616026651	0.1779263661758798	0.064171244774272	-0.0178357800543265
ST_PREM_left	Static Tractometry	PANSS total	15.868069054055349	412.2909413452501	0.1963255697961551	0.0407538628925361	0.0051915855828126
ST_PREM_left	Static Tractometry	PANSS total	15.837013981869672	420.0860595019233	0.1822874956979249	0.057811596431731	-0.0136170962386514
ST_PREM_left	Static Tractometry	PANSS total	15.989103676233755	421.7449094411921	0.1777236764381199	0.0644801415534279	-0.0176197014679961
ST_PREM_right	RadTract	PANSS total	16.45168567417156	433.8438236539503	0.1274138441587647	0.1867376773726662	-0.0468129251291598
ST_PREM_right	RadTract	PANSS total	16.620031466688584	447.8424127554061	0.0714955946327239	0.460042708199026	-0.0805898356347816
ST_PREM_right	RadTract	PANSS total	16.514142191547556	455.6131280769109	0.0398834656329137	0.6805161157401391	-0.0993396363523291
ST_PREM_right	RadTract	PANSS total	16.5091666943249	447.7975227916069	0.0786559850189971	0.4162262044062564	-0.0804815215554941
ST_PREM_right	RadTract	PANSS total	16.52656796905849	446.1392328910332	0.0858563812759469	0.3747164596575456	-0.076480267632109
ST_PREM_right	RadTract	PANSS total	16.569271599730854	447.7653334354006	0.0679244371045	0.4828117917941841	-0.0804038525135688
ST_PREM_right	RadTract	PANSS total	16.540537371228957	453.2883621051048	0.0542362481711844	0.5753925091062136	-0.0937302558921193
ST_PREM_right	RadTract	PANSS total	16.84940793483232	463.4856174446908	0.0249209063461067	0.7970072099942179	-0.118335005593098
ST_PREM_right	RadTract	PANSS total	16.258874206589677	438.7738976247273	0.1031947878554753	0.2856026022642174	-0.0587086001925638
ST_PREM_right	RadTract	PANSS total	16.529418275595827	444.7003207714112	0.0840695745027063	0.3847743412954693	-0.073008345887876
ST_PREM_right	Centerline Tractometry	PANSS total	16.589120073461128	448.12370523629545	0.0864833576365882	0.371225558565176	-0.0812685605322722
ST_PREM_right	Centerline Tractometry	PANSS total	16.32214516546783	444.1811062073821	0.0968651362319882	0.3163430294422318	-0.0717555436422126
ST_PREM_right	Centerline Tractometry	PANSS total	16.655109529605525	448.8138079781245	0.0849755028304833	0.3796547154898628	-0.082933695381328
ST_PREM_right	Centerline Tractometry	PANSS total	16.632211835749647	452.7606577205439	0.0652820090762562	0.5000402184196265	-0.0924569687314236
ST_PREM_right	Centerline Tractometry	PANSS total	16.50808711589272	457.2145384622635	0.0460392679610055	0.6345198772390941	-0.1032036468520156
ST_PREM_right	Centerline Tractometry	PANSS total	16.737908998018355	459.0368297673476	0.0417982044529471	0.6660730728453188	-0.107600616423799
ST_PREM_right	Centerline Tractometry	PANSS total	16.591833489996585	453.8152438312643	0.081176319583322	0.4014014626476132	-0.095001558077115
ST_PREM_right	Centerline Tractometry	PANSS total	16.367811221117254	437.629222315791	0.1155405787528101	0.2315469298339285	-0.0559466364555247
ST_PREM_right	Centerline Tractometry	PANSS total	16.166033931490123	423.2578453759756	0.1417680250200169	0.1414329738812084	-0.0212702337680412
ST_PREM_right	Centerline Tractometry	PANSS total	16.887896747479395	457.85492223591234	0.030691975907591	0.7513846979390301	-0.1047488158154752
ST_PREM_right	Static Tractometry	PANSS total	16.04730884001354	412.28481141584	0.2532417688925454	0.0078863561041638	0.0052063763646257
ST_PREM_right	Static Tractometry	PANSS total	15.999883152521686	414.63753513033066	0.2456092029046354	0.0100463124783791	-0.0004704627634362
ST_PREM_right	Static Tractometry	PANSS total	15.91337881775644	414.8754554531205	0.244448930803163	0.0104165263597625	-0.0010445358640962
ST_PREM_right	Static Tractometry	PANSS total	16.235212361741958	429.5747842964664	0.2176564207648521	0.0229941877047143	-0.0365122470195555
ST_PREM_right	Static Tractometry	PANSS total	16.146609684394594	422.27539203625673	0.2235150521994984	0.0194755098412309	-0.0188996921162269
ST_PREM_right	Static Tractometry	PANSS total	16.012755462189567	417.8354662495154	0.2317688756235942	0.0153101774189171	-0.0081866856222534
ST_PREM_right	Static Tractometry	PANSS total	16.130193331017672	422.3918829734326	0.2298360295462164	0.0162091124032037	-0.0191807707257345
ST_PREM_right	Static Tractometry	PANSS total	15.80155438121324	412.0924355325093	0.2505576174898323	0.0085939814053366	0.0056705562150096
ST_PREM_right	Static Tractometry	PANSS total	16.098000450121255	422.431831441883	0.2283156396920442	0.016948014389491	-0.0192771615715481
ST_PREM_right	Static Tractometry	PANSS total	16.06363388671431	415.74710721470495	0.2446459713936298	0.0103528244360747	-0.0031477266449475
T_PREM_left	RadTract	PANSS total	16.43570128406051	439.9223458116821	0.1376953722235831	0.1533439453580229	-0.0614796674301245
T_PREM_left	RadTract	PANSS total	15.94179922849812	425.9694516618256	0.1917287321440692	0.0458036146338624	-0.0278130133424563
T_PREM_left	RadTract	PANSS total	15.859017184759749	407.0424015685498	0.2272904558901875	0.0174625438557676	0.0178556803024987
T_PREM_left	RadTract	PANSS total	16.133168753052058	435.6202390475539	0.1677065581966601	0.0813179348237455	-0.0510992016485785
T_PREM_left	RadTract	PANSS total	16.096772128293278	425.69596140514193	0.1734088965816077	0.0713478112556227	-0.0271531142728278
T_PREM_left	RadTract	PANSS total	16.227198274158468	429.92650274715874	0.1659609460240931	0.0845835184917448	-0.0373609013050777
T_PREM_left	RadTract	PANSS total	15.833306999904664	419.8973886990617	0.2075375740602078	0.0303562384467582	-0.0131618563014623
T_PREM_left	RadTract	PANSS total	16.00076967138063	425.9378625248122	0.1809985971369506	0.0596349501869351	-0.027736792557196
T_PREM_left	RadTract	PANSS total	16.061092269997427	426.6830142513378	0.1657828615134272	0.0849224655018178	-0.0295347539801329
T_PREM_left	RadTract	PANSS total	16.214440825934084	430.0833837514445	0.1700474746871517	0.0770979030398635	-0.0377394362848093
T_PREM_left	Centerline Tractometry	PANSS total	16.44255513462079	453.9095853901271	0.0234312375905981	0.8089024343442965	-0.0952291929028517
T_PREM_left	Centerline Tractometry	PANSS total	16.01894473843348	431.6569438386512	0.099208891548819	0.3047197533555285	-0.0415362473673828
T_PREM_left	Centerline Tractometry	PANSS total	16.4660036115829	445.7979590831204	0.0564627098914198	0.5597873525368957	-0.075656815012403
T_PREM_left	Centerline Tractometry	PANSS total	16.513566833675576	453.3931830440828	0.0331479582654419	0.7322161436101209	-0.0939831762006815
T_PREM_left	Centerline Tractometry	PANSS total	16.368605461149894	445.1994482191844	0.0575839422463532	0.552006070613166	-0.0742126803398803
T_PREM_left	Centerline Tractometry	PANSS total	16.686978821056034	457.04104669579823	0.0036864002064441	0.9696529509338848	-0.1027850321025658
T_PREM_left	Centerline Tractometry	PANSS total	16.181163302195635	446.38693711944273	0.0573145485324541	0.5538708573504683	-0.0770779481193506
T_PREM_left	Centerline Tractometry	PANSS total	16.358304540799537	438.8938576986602	0.0811479020814534	0.4015668541091665	-0.0589980494114898
T_PREM_left	Centerline Tractometry	PANSS total	16.06934959761345	433.6535850258255	0.1041129103361875	0.2813149290373497	-0.0463539022183285
T_PREM_left	Centerline Tractometry	PANSS total	15.899444768145598	441.3617767877616	0.0641095059591672	0.507786570595636	-0.064952841112535
T_PREM_left	Static Tractometry	PANSS total	16.551038602565413	448.8179619387148	0.0446844296925696	0.6445322538806231	-0.082943718388224
T_PREM_left	Static Tractometry	PANSS total	16.143157376239067	446.9544026178946	0.068246395277167	0.4807346004165035	-0.0784471740618597
T_PREM_left	Static Tractometry	PANSS total	16.418041765464213	451.6032131117303	0.0688380742344957	0.4769297884422138	-0.0896641942108085
T_PREM_left	Static Tractometry	PANSS total	16.705074029109845	458.91898505655655	0.0216857558663313	0.8228957713381031	-0.1073162713215105
T_PREM_left	Static Tractometry	PANSS total	16.450748303896013	452.315507443906	0.0443151806381552	0.6472721964788691	-0.0913828746961908
T_PREM_left	Static Tractometry	PANSS total	16.46666504203095	450.6592952742017	0.0468616844322187	0.6284739966028814	-0.0873866340872993
T_PREM_left	Static Tractometry	PANSS total	16.564874931091484	451.24023844039016	0.0607812171682371	0.5301090899937444	-0.0887883800197633
T_PREM_left	Static Tractometry	PANSS total	16.46467837109954	450.16397589670754	0.0541140938487372	0.576254513526231	-0.0861914880505048
T_PREM_left	Static Tractometry	PANSS total	16.508235518962145	453.25127025213584	0.0734929423695154	0.4475710120976061	-0.0936407577156146
T_PREM_left	Static Tractometry	PANSS total	16.48855096006346	451.404031873788	0.0512702825018832	0.5964900297356696	-0.0891835938589002
T_PREM_right	RadTract	PANSS total	16.71296064941145	459.58823887333926	0.0226525174225951	0.8151381883022353	-0.1089311002239934
T_PREM_right	RadTract	PANSS total	16.779990482729122	453.6334863128455	0.0350894786792898	0.71717794794858	-0.0945629990631413
T_PREM_right	RadTract	PANSS total	16.81754077558376	458.3461740363165	0.0164899659350773	0.8648630373924202	-0.1059341472783619
T_PREM_right	RadTract	PANSS total	16.78016121508653	471.9080096485504	0.0029809604446365	0.9754582267189548	-0.1386572241860719
T_PREM_right	RadTract	PANSS total	16.547713507242044	453.8833900307398	0.041560243661996	0.6678615365689742	-0.0951659866537595
T_PREM_right	RadTract	PANSS total	16.701963357492488	456.4931800408402	0.0284767732092935	0.7688050824345716	-0.1014630958103144
T_PREM_right	RadTract	PANSS total	16.565608620152467	454.0664576855055	0.0522365322655834	0.5895788157000784	-0.0956077068690381
T_PREM_right	RadTract	PANSS total	16.73644167402111	455.1489133050324	0.0277188948912903	0.7747920641540497	-0.0982195419848546
T_PREM_right	RadTract	PANSS total	16.94176239472698	466.8224090872734	0.0161690294397187	0.8674689242969814	-0.1263862821803718
T_PREM_right	RadTract	PANSS total	16.712699677714713	460.7063133452912	0.016062433565738	0.8683347594222617	-0.1116288793433057
T_PREM_right	Centerline Tractometry	PANSS total	16.778255312130298	451.0397671151681	-0.0292551527576564	0.7626702690061485	-0.0883046668425355
T_PREM_right	Centerline Tractometry	PANSS total	16.690639180086983	453.9785807843479	-0.023309416187465	0.8098771646072991	-0.0953956704841996
T_PREM_right	Centerline Tractometry	PANSS total	16.955142594533825	463.1450929051706	-0.0547665629878639	0.5716572279200394	-0.1175133608678347
T_PREM_right	Centerline Tractometry	PANSS total	16.87637098156395	454.6676939141443	-0.0078559557022898	0.9353829053956458	-0.0970584175185391
T_PREM_right	Centerline Tractometry	PANSS total	16.73650374713289	456.21891998045214	-0.0214869624570634	0.8244930928536801	-0.1008013392970075
T_PREM_right	Centerline Tractometry	PANSS total	16.7918637460488	456.1365943642722	-0.0223417991133601	0.8176295752830531	-0.1006026974946177
T_PREM_right	Centerline Tractometry	PANSS total	16.666138511692225	446.4186263012808	0.0151439086932917	0.8758019109460894	-0.0771544103007306
T_PREM_right	Centerline Tractometry	PANSS total	16.714134189054416	459.3386037162562	-0.0261914855967145	0.7868979382230348	-0.1083287606382867
T_PREM_right	Centerline Tractometry	PANSS total	16.616190301131923	446.3644688276975	-0.0126180752552016	0.8963900182470077	-0.0770237348358553
T_PREM_right	Centerline Tractometry	PANSS total	16.767372155014847	455.47355418327976	-0.0183259730165938	0.8499839955799084	-0.0990028613473672
T_PREM_right	Static Tractometry	PANSS total	17.01093558382365	466.4243064538382	0.03626539337305	0.708121663257316	-0.1254257084451091
T_PREM_right	Static Tractometry	PANSS total	16.93978504189734	458.4427140993625	0.0604259191171166	0.5325207407496237	-0.1061670868300608
T_PREM_right	Static Tractometry	PANSS total	16.87194504873947	455.0682292805891	0.0524907090882972	0.587766851739336	-0.0980248611457283
T_PREM_right	Static Tractometry	PANSS total	16.82951296281795	455.70088200087866	0.0481315415669882	0.6191869963342865	-0.0995513760080111
T_PREM_right	Static Tractometry	PANSS total	17.039012558705767	464.9078484928034	0.0226094625142988	0.8154832997848844	-0.1217666779196626
T_PREM_right	Static Tractometry	PANSS total	16.91696054475975	461.1872985302784	0.0257702165397678	0.7902459030920204	-0.1127894386989736
T_PREM_right	Static Tractometry	PANSS total	16.524722744803274	447.6431425538652	0.0772105973346651	0.4248698519973268	-0.0801090206244183
T_PREM_right	Static Tractometry	PANSS total	16.54195323260564	445.9920345751092	0.0907094704387937	0.3482176199537287	-0.0761250958138988
T_PREM_right	Static Tractometry	PANSS total	16.820379612412502	456.9184202666322	0.0435726046140244	0.6527966024682081	-0.1024891492894091
T_PREM_right	Static Tractometry	PANSS total	16.659247584433253	449.4616571979448	0.0710924815704201	0.4625828465060297	-0.0844968775677907
