# Supplementary material for: Radiomic tractometry reveals tract-specific imaging biomarkers in white matter
Source: Nat Commun. 2024 Jan 5;15:303. doi: 10.1038/s41467-023-44591-3 (PMC10770385; doi:10.1038/s41467-023-44591-3)
Supplement: Supplementary file 6 — Source Data [file 41467_2023_44591_MOESM6_ESM.zip › S3.6_regression_pertract_GAF.csv]

Tract	Features	Target	MAE	MSE	Pearson r	Pearson p	R2
CC_1	RadTract	GAF	15.875940974246506	357.00543013270453	-0.2009236495162534	0.0361768051726567	-0.2157890209916748
CC_1	RadTract	GAF	15.74571235640051	350.2549135728003	-0.1755898590518215	0.0678060313388285	-0.1928000039436614
CC_1	RadTract	GAF	15.838588142309137	359.28946459703536	-0.2123205924837872	0.0266591974200288	-0.2235673453277158
CC_1	RadTract	GAF	15.965182216850808	359.73518926976004	-0.2214564583745495	0.0206550517668476	-0.2250852694760468
CC_1	RadTract	GAF	15.93846809277049	353.798994376012	-0.2088772601773275	0.0292793715188073	-0.2048694408943836
CC_1	RadTract	GAF	15.873846099887484	356.22263828654127	-0.1983415130800333	0.0386908120758356	-0.2131232079480653
CC_1	RadTract	GAF	15.969610446280738	359.4181398471442	-0.203954456211798	0.0334025114311438	-0.2240055514253023
CC_1	RadTract	GAF	15.90875221198736	354.4254387948702	-0.2039162618178203	0.0334363234298377	-0.2070028096961584
CC_1	RadTract	GAF	15.9449888616754	359.78562093485345	-0.2073308312359423	0.0305253740512044	-0.2252570155044144
CC_1	RadTract	GAF	15.970594057615518	357.2099746979894	-0.2087852988443961	0.0293522416363323	-0.2164856015357983
CC_1	Centerline Tractometry	GAF	15.262472112897708	343.2767246225735	-0.2023889625858789	0.034812235006072	-0.1690356440880214
CC_1	Centerline Tractometry	GAF	15.156144532602973	337.8593702760511	-0.1689568696065651	0.0790415395806679	-0.1505867372047977
CC_1	Centerline Tractometry	GAF	15.23802310479117	344.5685889648958	-0.2241973546299308	0.0190975819221058	-0.1734351135398508
CC_1	Centerline Tractometry	GAF	15.18565473014043	339.4118119712816	-0.1852814841767553	0.0537520138907363	-0.1558736079621678
CC_1	Centerline Tractometry	GAF	15.5240916230894	346.869861480988	-0.2386012898244204	0.0124702717803401	-0.1812721424005456
CC_1	Centerline Tractometry	GAF	15.290932181733478	343.83575348036044	-0.1975577982997449	0.0394822001589356	-0.1709394278692995
CC_1	Centerline Tractometry	GAF	15.326334027543762	338.2986318778708	-0.1892358335784047	0.0487527526334751	-0.1520826512379178
CC_1	Centerline Tractometry	GAF	15.451879785466286	342.3636362807664	-0.2062979569629013	0.031382364350775	-0.1659261037632371
CC_1	Centerline Tractometry	GAF	15.60040586047396	348.502415321245	-0.2335568090860788	0.0145174879955486	-0.1868318366450407
CC_1	Centerline Tractometry	GAF	15.04808141409813	328.27613588065407	-0.1445053902808112	0.1338301223349806	-0.1179508437978471
CC_1	Static Tractometry	GAF	15.613545695684802	339.4181078372203	-0.1219446106675949	0.2065240003166427	-0.1558950486575743
CC_1	Static Tractometry	GAF	15.706941080902244	344.9403052515792	-0.1615272405656559	0.0933491000966477	-0.1747010006724514
CC_1	Static Tractometry	GAF	15.440508707471164	337.60564332763124	-0.1443558338688806	0.1342372862417374	-0.1497226650866119
CC_1	Static Tractometry	GAF	15.667141569967873	340.34478390424	-0.1228251370902994	0.203241003099588	-0.1590508622480833
CC_1	Static Tractometry	GAF	15.813139873657564	346.42131945713334	-0.1636389262396838	0.0890885768050061	-0.1797446237074738
CC_1	Static Tractometry	GAF	15.35110545022134	338.6678554638244	-0.1149296557840609	0.2340404071551478	-0.153340049429107
CC_1	Static Tractometry	GAF	15.690059991980236	340.0391727129979	-0.116102019419764	0.2292718695526979	-0.1580100973194764
CC_1	Static Tractometry	GAF	15.696568670356385	341.825137448171	-0.1295062359838589	0.1795452645067947	-0.1640922353869414
CC_1	Static Tractometry	GAF	15.643573927865312	342.3158702574722	-0.1229512525147418	0.2027738730795758	-0.165763435630498
CC_1	Static Tractometry	GAF	15.610127410297736	343.1752369362377	-0.1179609650133358	0.2218511682217106	-0.1686900257741288
CC_2	RadTract	GAF	14.140800107178496	289.87961906797705	0.2090355146505316	0.029154330009904	0.0128092501531679
CC_2	RadTract	GAF	14.27431186197889	291.9462547382078	0.1950711409160868	0.0420834103659787	0.0057712816905527
CC_2	RadTract	GAF	14.213173392920703	294.2427585932042	0.1893509579216691	0.0486131793806587	-0.0020495074008957
CC_2	RadTract	GAF	14.28014909882124	295.6430091742131	0.1826422789533581	0.0573177964525365	-0.0068180883224659
CC_2	RadTract	GAF	14.416436572336057	297.8595506792842	0.1752037043752334	0.0684225257768405	-0.0143665640569559
CC_2	RadTract	GAF	14.074624802822722	290.9853861312856	0.2090087743925673	0.0291754264089598	0.0090435386488778
CC_2	RadTract	GAF	14.186994462917	295.6667654447063	0.1910339312235312	0.0466102820491757	-0.0068989907693406
CC_2	RadTract	GAF	14.304192651826389	294.0684460893571	0.1940698230989359	0.0431704855922944	-0.0014558827372033
CC_2	RadTract	GAF	14.281938272427515	292.44501727783984	0.2053237990991257	0.0322091971724504	0.0040727360422662
CC_2	RadTract	GAF	14.291597974943564	297.33815277097733	0.1830542539699713	0.056748739729604	-0.0125909332150049
CC_2	Centerline Tractometry	GAF	15.28480049458327	334.7278385682978	-0.0798542317435356	0.4091387108423919	-0.1399222443208698
CC_2	Centerline Tractometry	GAF	15.134849804470392	329.2011438932991	-0.0470194067539668	0.6273173089995037	-0.1211009767963426
CC_2	Centerline Tractometry	GAF	15.24497247938064	335.0863930666728	-0.1030405138795832	0.2863273197724166	-0.1411433087242588
CC_2	Centerline Tractometry	GAF	15.201928923467532	329.91862785272446	-0.0600879113950292	0.5348201008420592	-0.1235443825458932
CC_2	Centerline Tractometry	GAF	15.398370708860456	340.994438918535	-0.1138858248956773	0.2383440834359734	-0.1612632751895852
CC_2	Centerline Tractometry	GAF	14.904358884411	320.6459240357498	-0.0157915907928334	0.870535403736403	-0.0919660071374441
CC_2	Centerline Tractometry	GAF	15.200377262459176	330.52356354756984	-0.0716299040752362	0.4591980958336083	-0.1256045029645813
CC_2	Centerline Tractometry	GAF	15.270039124415476	335.0732764591857	-0.0883243427620757	0.3610907658994577	-0.1410986398592233
CC_2	Centerline Tractometry	GAF	15.231160039133831	333.3487002313591	-0.0875021939067886	0.365595447111859	-0.1352255615621358
CC_2	Centerline Tractometry	GAF	15.124643121345192	329.4962803245614	-0.0678635597158602	0.4832050967312821	-0.1221060697236127
CC_2	Static Tractometry	GAF	15.25225022918735	338.23592855885465	-0.0681329983917008	0.4814656599562602	-0.1518691138505139
CC_2	Static Tractometry	GAF	15.056022011061224	335.42433218932683	-0.0499747702206779	0.6058129521753881	-0.1422941670597568
CC_2	Static Tractometry	GAF	15.44943273704098	346.7724173030437	-0.1116055195708865	0.2479364471322548	-0.1809402943340885
CC_2	Static Tractometry	GAF	15.44590640980122	352.0650891991532	-0.1422692761045184	0.1400168444966407	-0.1989645926776997
CC_2	Static Tractometry	GAF	15.430823984808333	341.11860129560193	-0.0869196797695947	0.3688079698530672	-0.1616861126091788
CC_2	Static Tractometry	GAF	15.36332368915312	342.4614126262822	-0.0861894814023111	0.3728593288408279	-0.1662590830328987
CC_2	Static Tractometry	GAF	15.209343896788454	339.8553068859632	-0.0541587962639813	0.5759389930299724	-0.1573839386255839
CC_2	Static Tractometry	GAF	15.34090315400492	343.2020724524812	-0.1042794008874746	0.2805420484986402	-0.1687814146530299
CC_2	Static Tractometry	GAF	15.125786142630943	334.711154774014	-0.0394281995941872	0.683967539597012	-0.1398654273309683
CC_2	Static Tractometry	GAF	15.303962833036408	344.93881082474013	-0.0856176979735298	0.3760506496863677	-0.1746959113724286
CC_3	RadTract	GAF	15.130958547452222	325.2947088453791	0.0252899093422378	0.7940677221426683	-0.107797535331285
CC_3	RadTract	GAF	15.29507302515163	329.1165080824728	0.0047685855451336	0.9607505080385612	-0.1208127478762752
CC_3	RadTract	GAF	14.983556345277062	323.2809660408847	0.0236886907091328	0.8068434365207696	-0.1009396945642826
CC_3	RadTract	GAF	15.011945653799533	325.6948772992721	0.0124916650533278	0.8974223164062248	-0.1091603168794801
CC_3	RadTract	GAF	15.263868470434463	335.28792523529074	-0.0252484485111797	0.7943978573166172	-0.1418296304922253
CC_3	RadTract	GAF	15.287875137346958	328.0440534955691	0.0129854245056056	0.8933911374094824	-0.1171604826662335
CC_3	RadTract	GAF	15.06898136601919	321.96518594914795	0.0325080379755464	0.7371953216407601	-0.096458779556972
CC_3	RadTract	GAF	15.171784233683796	324.6972688903484	0.0049079936219428	0.9596040150206951	-0.1057629418021108
CC_3	RadTract	GAF	14.99375130564828	318.8852287406503	0.0478994437711475	0.6208800133796984	-0.0859699246456513
CC_3	RadTract	GAF	15.15556902708751	326.1460209659817	-0.0046257268476636	0.9619254619932258	-0.1106966955185153
CC_3	Centerline Tractometry	GAF	14.383410919180124	295.11531985428013	0.159640665399857	0.0972903081678693	-0.0050210319543579
CC_3	Centerline Tractometry	GAF	14.78145118574415	309.53604000051934	0.0888852754283094	0.3580371149591208	-0.0541310783255686
CC_3	Centerline Tractometry	GAF	14.540986211746675	301.7846767442372	0.1232645879736985	0.2016166212448145	-0.0277336581485054
CC_3	Centerline Tractometry	GAF	14.521600970427164	301.0281315118737	0.1293544599061094	0.1800600507072206	-0.0251572284649312
CC_3	Centerline Tractometry	GAF	14.644362067988684	302.9617142332208	0.1253741540191245	0.1939487277542509	-0.0317420824905945
CC_3	Centerline Tractometry	GAF	14.386807550550811	294.7711532131917	0.1556103491111761	0.1061487185729758	-0.0038489656822249
CC_3	Centerline Tractometry	GAF	14.80597631456986	304.9034877184321	0.1093480067752412	0.2576920862795849	-0.0383548303238561
CC_3	Centerline Tractometry	GAF	14.369932737165598	294.3201451250061	0.1562328682091739	0.1047407036035387	-0.0023130487585225
CC_3	Centerline Tractometry	GAF	14.817499691268178	307.2623456776229	0.1020252436151329	0.2911271865572692	-0.0463879675447576
CC_3	Centerline Tractometry	GAF	14.452302761105722	298.9964969876684	0.1382060515559967	0.1518104502752056	-0.0182384570942035
CC_3	Static Tractometry	GAF	15.352738634782511	350.14805983190723	-0.0658169764634371	0.4965265107356186	-0.1924361114253281
CC_3	Static Tractometry	GAF	15.366069012619006	345.9002385880104	-0.0617624620433101	0.5234772491868736	-0.1779700725487056
CC_3	Static Tractometry	GAF	15.301637399964488	348.62729430128644	-0.1000664817055936	0.3005374975220379	-0.1872571144701724
CC_3	Static Tractometry	GAF	15.213116641313182	341.6260002506342	-0.0406861007757138	0.6744473229299726	-0.1634140697401434
CC_3	Static Tractometry	GAF	15.217529808243563	342.9909369153109	-0.0528366248577316	0.58530499148794	-0.1680623884243888
CC_3	Static Tractometry	GAF	15.24228712427529	346.53135367567296	-0.0453203719124661	0.6398245230048298	-0.1801193474050493
CC_3	Static Tractometry	GAF	15.231375448367464	346.7436825138299	-0.0540351820775787	0.5768116881332942	-0.1808424374436943
CC_3	Static Tractometry	GAF	14.956452663611977	337.301306490903	-0.0576446320309173	0.5515863860731085	-0.1486862399973914
CC_3	Static Tractometry	GAF	15.25497256462268	341.4879345083971	-0.0337219581239121	0.7277593176140795	-0.1629438841367352
CC_3	Static Tractometry	GAF	15.156869254310282	343.21154516398377	-0.0638628197143593	0.5094242172294519	-0.1688136741585495
CC_4	RadTract	GAF	15.6285894575907	352.61277420077005	-0.08421077786987	0.3839736395603584	-0.2008297447334543
CC_4	RadTract	GAF	15.619478175818951	350.04862320815926	-0.093587766293446	0.3330709540875968	-0.1920974780454596
CC_4	RadTract	GAF	15.798878306902266	358.03559118547673	-0.1161460371580624	0.2290941669753836	-0.2192972547385623
CC_4	RadTract	GAF	15.413571754858223	351.0940060395245	-0.0751692201544857	0.4372520359579114	-0.19565754985903
CC_4	RadTract	GAF	15.56479720437071	353.16640243452593	-0.0958228331670988	0.3216030235096346	-0.2027151365832682
CC_4	RadTract	GAF	15.67886075339263	355.0363253687087	-0.1006231289975205	0.2978431470687868	-0.209083195950418
CC_4	RadTract	GAF	15.602313191060732	356.05567088056773	-0.1181262467519526	0.2211996905088669	-0.2125545971597908
CC_4	RadTract	GAF	15.966549901173735	367.44806375913583	-0.1508479226408315	0.1174152463234687	-0.2513516153996487
CC_4	RadTract	GAF	15.581281520490164	349.46152880368794	-0.091370171548832	0.3447031584378897	-0.1900981164923969
CC_4	RadTract	GAF	16.040506716797804	366.38137088865847	-0.1572926347763044	0.1023773970352792	-0.2477189718283328
CC_4	Centerline Tractometry	GAF	14.645859382808268	315.50638312311185	-0.0106942223251505	0.9121184049820936	-0.0744631993728675
CC_4	Centerline Tractometry	GAF	14.588847428946158	308.46432511399547	0.0355833081873898	0.7133698679529752	-0.0504813321797334
CC_4	Centerline Tractometry	GAF	14.229205024121772	300.70883788649223	0.0738200877556753	0.4455464911843392	-0.0240698677374848
CC_4	Centerline Tractometry	GAF	14.463334656528804	303.6760015598192	0.0445543198270882	0.6454971688358635	-0.034174602044118
CC_4	Centerline Tractometry	GAF	14.736534673644318	312.87047662444854	-0.0034046473203806	0.9719714069467512	-0.0654865678962979
CC_4	Centerline Tractometry	GAF	14.440586291192169	302.771874555168	0.0703415991159823	0.4673348835320489	-0.0310955797294478
CC_4	Centerline Tractometry	GAF	14.600619302117869	306.79488396118205	0.0503859009584818	0.602847359533181	-0.0447960174660952
CC_4	Centerline Tractometry	GAF	14.53722594886614	308.67160974444533	0.0334844936027015	0.7296020216992644	-0.0511872440697223
CC_4	Centerline Tractometry	GAF	14.56020363876642	309.5246088177362	0.0216665040306247	0.8230504299064174	-0.054092149207545
CC_4	Centerline Tractometry	GAF	14.632954064404478	315.37215567614794	0.0018858761328528	0.9844724336717048	-0.07400608515958
CC_4	Static Tractometry	GAF	14.62188734120611	320.0481566943876	0.0722408944602304	0.4553666790616312	-0.0899302986876722
CC_4	Static Tractometry	GAF	14.275228406126288	303.74632639625366	0.1295462327458998	0.1794097853216169	-0.0344140946591413
CC_4	Static Tractometry	GAF	14.452611046555242	308.1277961264487	0.1197585955568729	0.2148381210278871	-0.0493352760871055
CC_4	Static Tractometry	GAF	14.675032111978515	316.24822055096394	0.0857704215415648	0.3751966239299372	-0.0769895413386128
CC_4	Static Tractometry	GAF	14.46917090700622	317.7463874147375	0.0788067653869828	0.4153304466290516	-0.0820915780889008
CC_4	Static Tractometry	GAF	14.532065548860462	315.77398467678546	0.0799313798342244	0.4086848279228839	-0.0753745217324062
CC_4	Static Tractometry	GAF	14.51014791910572	312.9631892979478	0.0945758566897128	0.3279694339821664	-0.0658023027312142
CC_4	Static Tractometry	GAF	14.57702002852692	312.1564017527347	0.0906825222158536	0.3483614403753626	-0.0630547718620668
CC_4	Static Tractometry	GAF	14.388027286670845	309.85567928851646	0.1272633169342951	0.1872630773066435	-0.055219616213858
CC_4	Static Tractometry	GAF	14.904040163263472	330.5185828337626	0.0184904036628421	0.8486539317992227	-0.1255875410456512
CC_5	RadTract	GAF	14.559522280696276	325.3914967969313	0.0763668832546888	0.4299628198075201	-0.1081271486058439
CC_5	RadTract	GAF	14.660076022257488	321.88723328384816	0.0791921886904013	0.4130458293643688	-0.096193310220572
CC_5	RadTract	GAF	14.281189259400652	311.0577501665481	0.133272219779711	0.1671151954129051	-0.0593132922552039
CC_5	RadTract	GAF	14.43708860049784	314.5071478225723	0.108341995208166	0.262122919904841	-0.0710602838840701
CC_5	RadTract	GAF	14.303117927529843	307.97921724757754	0.1438637490554354	0.1355836431363169	-0.048829287789909
CC_5	RadTract	GAF	14.302286478432784	314.2247380345066	0.1205373347487809	0.2118494760334958	-0.0700985317907665
CC_5	RadTract	GAF	14.391648528459118	310.81134921352043	0.1215180224009796	0.2081280915434372	-0.0584741689585595
CC_5	RadTract	GAF	14.638378908340323	320.4233638478062	0.0864586532060508	0.3713627310923119	-0.0912080740356671
CC_5	RadTract	GAF	14.516037880368048	314.8343720568817	0.1075547500132509	0.2656262172915192	-0.0721746524563573
CC_5	RadTract	GAF	14.250088607332	313.1407149452796	0.1127431579253266	0.2431180580680434	-0.0664068698183035
CC_5	Centerline Tractometry	GAF	14.375006902595954	303.85149761588434	0.1002008322206791	0.2998857367049	-0.0347722573181905
CC_5	Centerline Tractometry	GAF	14.358197695619094	300.21509441405914	0.1344869508555948	0.1632450836357877	-0.0223884146213591
CC_5	Centerline Tractometry	GAF	14.545984014374891	307.2873761666715	0.0803824289239261	0.4060371059478754	-0.0464732093680095
CC_5	Centerline Tractometry	GAF	14.275769201522342	298.419311501397	0.1336769655360355	0.1658182039846576	-0.0162728405571563
CC_5	Centerline Tractometry	GAF	14.40858354353382	300.41443019275	0.1181564964704654	0.2210806041331493	-0.0230672565401868
CC_5	Centerline Tractometry	GAF	14.11761824267714	293.9219226458907	0.1560525241459086	0.1051470936124973	-0.0009568942657445
CC_5	Centerline Tractometry	GAF	14.271550081135834	293.5141200202736	0.157090191226258	0.1028255893654023	0.0004318856045575
CC_5	Centerline Tractometry	GAF	14.658937488600596	306.39034622012724	0.0770830509201167	0.4256375317981805	-0.0434183562244485
CC_5	Centerline Tractometry	GAF	14.180620250499404	291.62036371561953	0.1732480433140637	0.0716148401259036	0.0068811099840755
CC_5	Centerline Tractometry	GAF	14.502864604109831	301.34475234228165	0.0996061972190367	0.3027774796006233	-0.0262354869364738
CC_5	Static Tractometry	GAF	14.958478675203756	321.53729273488983	0.0453686651112133	0.6394676001482463	-0.0950015807915123
CC_5	Static Tractometry	GAF	14.930333192469236	324.30768497174216	0.0365626586033804	0.705838651319347	-0.1044362060972214
CC_5	Static Tractometry	GAF	14.97362899017036	321.3555951380835	0.0413735868601375	0.6692657132990112	-0.0943828060483504
CC_5	Static Tractometry	GAF	14.9086646491416	319.46746940461054	0.0610504547371968	0.5282852408695671	-0.0879527566898437
CC_5	Static Tractometry	GAF	14.88406682992999	313.6038403169231	0.0833480881398392	0.3888812595866954	-0.0679840523893855
CC_5	Static Tractometry	GAF	14.963527150706735	322.0676986189003	0.0415664197003024	0.6678150951861277	-0.0968078884720693
CC_5	Static Tractometry	GAF	14.998572370817229	320.8820005436588	0.0422960211066213	0.6623376452436928	-0.0927699703329707
CC_5	Static Tractometry	GAF	15.119930709938254	321.8304295565742	0.0265433589671761	0.7841044547007896	-0.0959998640089965
CC_5	Static Tractometry	GAF	14.923869115966632	318.7335104101898	0.0624083817709516	0.5191347588292482	-0.0854532448842579
CC_5	Static Tractometry	GAF	14.855292029467416	316.92003914454807	0.0745326928964621	0.441154432418183	-0.0792774327857375
CC_6	RadTract	GAF	15.571305951546	352.14661648986873	-0.0917420225668142	0.3427350213348121	-0.1992422354713297
CC_6	RadTract	GAF	15.416748508911892	349.2620895131309	-0.066575596138475	0.4915661783550185	-0.1894189220618711
CC_6	RadTract	GAF	15.50498082197939	350.0256724966986	-0.0905865467638392	0.348873955640179	-0.1920193189457297
CC_6	RadTract	GAF	15.488300554696544	353.0583362462725	-0.1297803571822599	0.1786182491788193	-0.2023471150515785
CC_6	RadTract	GAF	15.369373170695306	346.6398626035723	-0.0653244165904188	0.4997612086735407	-0.1804888766953196
CC_6	RadTract	GAF	15.42581796115664	351.82941965701474	-0.1011975272616581	0.2950796084025602	-0.1981620154121171
CC_6	RadTract	GAF	15.66991911346686	361.0992312611726	-0.1335793861531197	0.1661302080787901	-0.2297305413328769
CC_6	RadTract	GAF	15.471926924956223	353.29197943348385	-0.0920147124667477	0.3412962355183658	-0.2031427915255621
CC_6	RadTract	GAF	15.423383412234235	347.3097960702571	-0.0726678169856703	0.4527000854982893	-0.1827703483056744
CC_6	RadTract	GAF	15.766019061341924	359.7443780065995	-0.1241572433870914	0.1983457978057595	-0.2251165619002602
CC_6	Centerline Tractometry	GAF	14.707588138190332	316.18285835846865	0.0425340286561414	0.6605546419266737	-0.0767669491052283
CC_6	Centerline Tractometry	GAF	14.340291017313051	298.01132139810494	0.1338284507767264	0.1653347005608661	-0.0148834222279412
CC_6	Centerline Tractometry	GAF	14.185336463242482	293.519535443846	0.147908419582504	0.1248178745936985	0.0004134432729636
CC_6	Centerline Tractometry	GAF	14.44371997157604	303.13800212781905	0.1130117673307627	0.2419899156658205	-0.0323424343863811
CC_6	Centerline Tractometry	GAF	14.543349066980609	301.84407296314214	0.1079610566765339	0.2638141741473482	-0.0279359331413711
CC_6	Centerline Tractometry	GAF	14.551313644135414	305.38771132905634	0.0882511064078859	0.3614906410751397	-0.040003863363166
CC_6	Centerline Tractometry	GAF	14.428920744181177	303.50183070421787	0.0855014124920056	0.3767017073878876	-0.0335814597663153
CC_6	Centerline Tractometry	GAF	14.599301840474975	308.1788705321534	0.0785331205959813	0.4169569493033189	-0.0495092109812789
CC_6	Centerline Tractometry	GAF	14.449554827584963	303.2009605139717	0.1118512700884402	0.2468900493428207	-0.0325568404099403
CC_6	Centerline Tractometry	GAF	14.562823237369363	302.8330634655838	0.0977524933611839	0.3119090943779868	-0.0313039597685478
CC_6	Static Tractometry	GAF	15.804394921090609	355.80073140341835	-0.1263042093776483	0.190636034870134	-0.2116863957511445
CC_6	Static Tractometry	GAF	15.370471254530347	338.97279331385243	-0.0742278678795522	0.4430301856337636	-0.1543785212809527
CC_6	Static Tractometry	GAF	15.596370352943229	352.31237856834457	-0.1459224467114886	0.130018829832842	-0.1998067414930806
CC_6	Static Tractometry	GAF	15.385182879203956	340.2487453886326	-0.0669422124416801	0.4891784451485689	-0.158723801192389
CC_6	Static Tractometry	GAF	15.50686766077034	343.5207079324702	-0.0794698096265241	0.4114047733574805	-0.1698665340533851
CC_6	Static Tractometry	GAF	15.503813549088086	348.09130819770166	-0.1217262539245195	0.2073439736315846	-0.1854318032419923
CC_6	Static Tractometry	GAF	15.403330946956856	339.29079235688266	-0.0843558118153917	0.3831522638461967	-0.1554614732827144
CC_6	Static Tractometry	GAF	15.674841773431137	346.8642077713009	-0.1154516387249546	0.2319087763704621	-0.181252888580897
CC_6	Static Tractometry	GAF	15.60989562477373	350.2262514019204	-0.112581776726242	0.2437975987345246	-0.1927023943564327
CC_6	Static Tractometry	GAF	15.581505037587103	341.86590942850387	-0.0574099859245678	0.5532098766215612	-0.1642310851686781
CST_left	RadTract	GAF	15.70661079100991	359.7132717979875	-0.1034984833620839	0.2841795366987198	-0.2250106290944173
CST_left	RadTract	GAF	15.875684765368044	352.1192629463509	-0.0963367714821432	0.3190024317715676	-0.1991490824403468
CST_left	RadTract	GAF	15.66661897658518	352.79816112300955	-0.1168884392109751	0.2261115925718637	-0.2014610835470136
CST_left	RadTract	GAF	15.97080568712879	363.9498918405485	-0.139927061938757	0.1467272485875431	-0.2394385220593624
CST_left	RadTract	GAF	15.76020795802603	357.6510671933049	-0.1149752147253518	0.2338538139364166	-0.2179877507127647
CST_left	RadTract	GAF	15.669149284616225	355.33219345625	-0.0906538689262207	0.3485144014162485	-0.2100907805475509
CST_left	RadTract	GAF	15.74316864051072	358.8174944812058	-0.1291400208193163	0.1807892158332973	-0.2219600418061742
CST_left	RadTract	GAF	15.712901311410103	357.07072892261857	-0.118061106458671	0.2214562871610704	-0.2160113973063206
CST_left	RadTract	GAF	15.985425660848763	358.84589676130287	-0.1218648681696544	0.2068231798838186	-0.222056766330225
CST_left	RadTract	GAF	15.976444006767286	362.63417483396506	-0.1295867183099921	0.1792727267640201	-0.2349578218897838
CST_left	Centerline Tractometry	GAF	14.825802180801164	312.5635046961903	0.0843590076471861	0.3831341767394822	-0.0644411689509927
CST_left	Centerline Tractometry	GAF	14.90861630104702	312.97570436615115	0.0846339212029192	0.3815802086048792	-0.0658449230423756
CST_left	Centerline Tractometry	GAF	14.712654673691857	311.11970316672614	0.0832298078926417	0.3895570474805578	-0.0595242744170327
CST_left	Centerline Tractometry	GAF	14.882376931018513	319.06756495826505	0.0670456360143785	0.4885059738611654	-0.0865908742245493
CST_left	Centerline Tractometry	GAF	14.82026773501037	311.9220435713492	0.0870042778875881	0.3683403458455337	-0.0622566604613461
CST_left	Centerline Tractometry	GAF	14.544767692425667	300.0363075330995	0.1565521214555753	0.1040243093383151	-0.021779552378319
CST_left	Centerline Tractometry	GAF	14.860363004452129	316.68027320955724	0.0785249113022513	0.4170058012297506	-0.0784609051736469
CST_left	Centerline Tractometry	GAF	14.457263632942652	300.15489392526905	0.133720051218995	0.1656805785489349	-0.0221834006715653
CST_left	Centerline Tractometry	GAF	14.488997551681024	302.72451584997776	0.1260937556171193	0.1913820146115571	-0.0309342987265306
CST_left	Centerline Tractometry	GAF	14.965211299332257	317.6327097521141	0.0529669128024349	0.5843789664908335	-0.0817044465707663
CST_left	Static Tractometry	GAF	14.82328200867104	311.10267608045143	0.133500713979991	0.1663820743098469	-0.0594662883394971
CST_left	Static Tractometry	GAF	14.767947358844893	305.80046789260024	0.152858095566159	0.1125518268202728	-0.0414095139666104
CST_left	Static Tractometry	GAF	14.785837657774854	312.9194230524674	0.1171031799271439	0.2252539962944806	-0.0656532559205667
CST_left	Static Tractometry	GAF	15.083937187314516	322.6109887948297	0.0835778532077848	0.3875705215694008	-0.0986580738624207
CST_left	Static Tractometry	GAF	14.922509481594108	318.3947602009358	0.1074217988491913	0.2662209823429072	-0.0842996243773752
CST_left	Static Tractometry	GAF	14.82443093784254	312.89316526049487	0.1230360559960915	0.2024601958874939	-0.0655638344930447
CST_left	Static Tractometry	GAF	14.88963472282191	315.9304394456095	0.1137325781078623	0.2389805207530815	-0.0759073315278968
CST_left	Static Tractometry	GAF	14.905725729419476	313.33126164733955	0.1210594347994543	0.209862421034273	-0.0670557803636267
CST_left	Static Tractometry	GAF	15.12270326186808	326.9610028395729	0.0764944304237344	0.4291906633363941	-0.1134721323342833
CST_left	Static Tractometry	GAF	15.12073127064113	321.308875661991	0.0928778728330885	0.336767143080898	-0.0942237019527107
CST_right	RadTract	GAF	16.477223785394195	384.0342503560566	-0.2683037742135685	0.0047905021573294	-0.3078362004020665
CST_right	RadTract	GAF	16.579803765123007	386.5459702392468	-0.2945052268787396	0.0018802523088819	-0.3163899119146731
CST_right	RadTract	GAF	16.327622878683005	373.3534537768008	-0.2480063966783832	0.0093178352476102	-0.2714625373693289
CST_right	RadTract	GAF	16.527434182612758	385.2793093761953	-0.2992835393731804	0.0015702324203222	-0.3120762734077031
CST_right	RadTract	GAF	16.441625587184973	378.337628825244	-0.2790268883576915	0.0033019848979811	-0.2884362436245677
CST_right	RadTract	GAF	16.373995828125786	379.0612569903363	-0.276299608401859	0.0036347665861769	-0.2909005735874834
CST_right	RadTract	GAF	16.502912778935407	382.3068654073517	-0.2732364530574848	0.0040441258484659	-0.3019535569507303
CST_right	RadTract	GAF	16.64423941194435	385.5161142221455	-0.3153526383649312	0.0008375623838184	-0.3128827169727681
CST_right	RadTract	GAF	16.484198992754347	380.30332581718267	-0.3036319296194196	0.0013292375668969	-0.2951304634309923
CST_right	RadTract	GAF	16.821592178715882	393.9285329686613	-0.3442597805760851	0.0002469107039094	-0.3415313746365933
CST_right	Centerline Tractometry	GAF	15.01962138194716	320.73375259173	0.0033818066512239	0.9721593661324244	-0.0922651090139914
CST_right	Centerline Tractometry	GAF	14.787879911994663	309.1890655966122	0.0709358039797742	0.4635721972792806	-0.0529494501618774
CST_right	Centerline Tractometry	GAF	14.231756125446482	288.0418606840598	0.1863314648919742	0.0523851315082505	0.0190677725111371
CST_right	Centerline Tractometry	GAF	14.752288868680724	313.36232231036854	0.0376733304711976	0.6973318532281245	-0.0671615580630899
CST_right	Centerline Tractometry	GAF	15.164882866037091	321.5771795822165	-0.0174662270720343	0.8569451706098646	-0.0951374162353699
CST_right	Centerline Tractometry	GAF	15.021607901271926	322.04401312681944	0.0055178451407127	0.9545895909076046	-0.0967272270624712
CST_right	Centerline Tractometry	GAF	14.791912390656424	311.66886714909657	0.0420418792342685	0.6642436020288288	-0.0613944631708616
CST_right	Centerline Tractometry	GAF	14.83665201789043	314.08679314613244	0.0412511476467625	0.6701874156778437	-0.069628757757568
CST_right	Centerline Tractometry	GAF	14.951291288736412	311.716281912977	0.0547047589275179	0.5720919600293514	-0.0615559350827519
CST_right	Centerline Tractometry	GAF	14.677926101413089	304.3519399359912	0.0799025402094835	0.4088544645733477	-0.0364765234919552
CST_right	Static Tractometry	GAF	15.141248210613831	320.43358735913154	0.0682828757586727	0.4804995408373047	-0.0912428904047648
CST_right	Static Tractometry	GAF	15.168917367972751	325.6445803020195	0.03118973087475	0.7474871248269869	-0.1089890294650959
CST_right	Static Tractometry	GAF	14.84634844954376	311.13725796355027	0.099120271292249	0.3051540931772125	-0.0595840576232336
CST_right	Static Tractometry	GAF	15.02751864215777	323.4153428533052	0.0552128146368648	0.5685228825741301	-0.101397317444573
CST_right	Static Tractometry	GAF	14.901620574879576	314.770403084149	0.0755653999137077	0.4348330781130621	-0.0719568048603036
CST_right	Static Tractometry	GAF	15.324926652849246	325.7725616994645	0.0355128608760292	0.7139126822520048	-0.1094248726337754
CST_right	Static Tractometry	GAF	14.83380500729206	316.36122955810094	0.0853620128684562	0.3774830790746296	-0.077374395737324
CST_right	Static Tractometry	GAF	14.94388825103426	317.00977541332884	0.0669606826358856	0.489058313899891	-0.0795830314157859
CST_right	Static Tractometry	GAF	15.309024403833671	325.33645682600337	0.0510701582068009	0.5979259760099835	-0.1079397089012295
CST_right	Static Tractometry	GAF	14.937699655951493	317.7588720345178	0.0770141280806004	0.4260526984484644	-0.0821340947073583
ST_FO_left	RadTract	GAF	16.106361162589913	379.9777829058452	-0.3373169000301471	0.000334746696495	-0.2940218206371878
ST_FO_left	RadTract	GAF	15.98384000018199	370.31533368870976	-0.2736292261234949	0.0039894266074284	-0.2611161595952362
ST_FO_left	RadTract	GAF	15.898227256911998	370.45385062291774	-0.3043881688379379	0.0012909380809073	-0.2615878817417842
ST_FO_left	RadTract	GAF	16.064046408402604	375.795684252536	-0.3038134887505451	0.0013199494488956	-0.279779601336749
ST_FO_left	RadTract	GAF	16.21350707780018	376.7412018673257	-0.3105814250828341	0.00101310504533	-0.2829995801891387
ST_FO_left	RadTract	GAF	16.330366691382856	381.1034417760866	-0.3317078665090385	0.0004258631533823	-0.2978552740816149
ST_FO_left	RadTract	GAF	16.08097703347557	378.3172719883501	-0.3446395140914917	0.0002427849195425	-0.2883669180157433
ST_FO_left	RadTract	GAF	16.23689828571965	378.7400012200381	-0.3115212477023726	0.0009760773934871	-0.2898065307368924
ST_FO_left	RadTract	GAF	16.16028656687074	376.1355416468122	-0.313328655113935	0.0009083196605199	-0.2809369923840232
ST_FO_left	RadTract	GAF	16.181905690255373	379.5102545368681	-0.3114898886876467	0.0009772926967619	-0.2924296435720008
ST_FO_left	Centerline Tractometry	GAF	15.07157319937264	328.8314355014693	-0.0656172063737408	0.4978370959509149	-0.1198419275891973
ST_FO_left	Centerline Tractometry	GAF	14.87108092911444	322.74868628836447	-0.093052570127535	0.3358551464064657	-0.0991270053876229
ST_FO_left	Centerline Tractometry	GAF	15.253318556768964	328.3016126024156	-0.1057457403229221	0.2737964502422873	-0.1180376052753884
ST_FO_left	Centerline Tractometry	GAF	15.000900691847034	329.3224019415683	-0.1126093844454498	0.2436812555437454	-0.1215139234670354
ST_FO_left	Centerline Tractometry	GAF	14.924621071084164	324.9126047367332	-0.0818994930763874	0.3972061336346215	-0.1064962722664772
ST_FO_left	Centerline Tractometry	GAF	15.113205478117722	331.6514942013383	-0.0994938307274806	0.3033259709015085	-0.1294456930125367
ST_FO_left	Centerline Tractometry	GAF	14.873950564732056	319.38399452646604	-0.0410658169995164	0.6715834858351281	-0.0876684813488803
ST_FO_left	Centerline Tractometry	GAF	14.980056126922136	323.000376595604	-0.0952376797045655	0.3245805390963884	-0.099984141684172
ST_FO_left	Centerline Tractometry	GAF	15.027740498471184	330.4422038695295	-0.0913399343622588	0.3448635100408455	-0.1253274309792167
ST_FO_left	Centerline Tractometry	GAF	14.885209159961132	319.31384075710645	-0.0427605683902307	0.658859310896206	-0.0874295713061483
ST_FO_left	Static Tractometry	GAF	15.276070826111544	337.7847257657981	-0.1177005701171255	0.2228802929000435	-0.1503325338555401
ST_FO_left	Static Tractometry	GAF	15.283720129239514	335.7334557218681	-0.1227204723314395	0.2036292663317185	-0.1433468933358086
ST_FO_left	Static Tractometry	GAF	15.438106610129468	345.5615306948684	-0.1802597592288132	0.0607011888615926	-0.1768165961501755
ST_FO_left	Static Tractometry	GAF	15.368944842506975	341.2535734695996	-0.1513324817802347	0.1162282834961838	-0.1621457630050415
ST_FO_left	Static Tractometry	GAF	15.237758094961134	329.0100461462828	-0.0917395412759498	0.342748130821957	-0.1204501896565719
ST_FO_left	Static Tractometry	GAF	15.380522577886348	340.5074733786719	-0.1392080306058915	0.148835153518284	-0.1596049044562695
ST_FO_left	Static Tractometry	GAF	15.424181671363607	341.5383784491248	-0.1154929055825028	0.2317408357406	-0.163115671970017
ST_FO_left	Static Tractometry	GAF	15.39874668575457	343.1370494788248	-0.1699456862829572	0.0772776661173926	-0.1685599776360797
ST_FO_left	Static Tractometry	GAF	15.685446262068448	348.3081806415722	-0.1800256114566213	0.0610423262124142	-0.186170366619349
ST_FO_left	Static Tractometry	GAF	15.269566410659044	340.44924635695224	-0.1271244827916117	0.1877486169665207	-0.1594066111874374
ST_FO_right	RadTract	GAF	15.621140288172509	342.99882588731924	-0.191828203010462	0.0456890829481131	-0.1680892544738801
ST_FO_right	RadTract	GAF	15.75883703859296	347.4266706813504	-0.2131329006901814	0.0260710489322751	-0.1831683670947641
ST_FO_right	RadTract	GAF	15.55334612585994	341.2077706109169	-0.191029738670501	0.0466151851732833	-0.1619897804680374
ST_FO_right	RadTract	GAF	15.270182882090074	333.9690088281775	-0.135378804847821	0.1604463500048865	-0.1373380347011528
ST_FO_right	RadTract	GAF	15.764840732235523	351.4707433736006	-0.2381779523251697	0.0126318151504048	-0.1969405362673801
ST_FO_right	RadTract	GAF	15.708989310324812	345.6157806333884	-0.1705763585845512	0.0761692704448461	-0.1770013453838708
ST_FO_right	RadTract	GAF	15.451599325078384	339.85697438637686	-0.1550263843947663	0.1074829407177583	-0.1573896173310724
ST_FO_right	RadTract	GAF	15.50939766800609	344.05483273237843	-0.1812075986669426	0.0593361290119271	-0.1716855065752496
ST_FO_right	RadTract	GAF	15.569436299713358	347.7670935756185	-0.2325596845112324	0.0149550505367558	-0.1843276839633942
ST_FO_right	RadTract	GAF	15.478738999410206	340.4309511952528	-0.1712200673190273	0.0750511835209195	-0.1593443066540774
ST_FO_right	Centerline Tractometry	GAF	14.955764349633068	326.43082814417727	-0.068988714519696	0.4759636935808812	-0.1116666119711056
ST_FO_right	Centerline Tractometry	GAF	14.910909083074174	325.17064661824975	-0.115609449488824	0.2312670055722593	-0.1073750389742755
ST_FO_right	Centerline Tractometry	GAF	15.086217691642606	331.422941181806	-0.1566172127988807	0.103878718535697	-0.1286673512047982
ST_FO_right	Centerline Tractometry	GAF	14.813916227530182	323.94300455874327	-0.0926593063159385	0.3379103652764879	-0.103194279770975
ST_FO_right	Centerline Tractometry	GAF	15.146169178570048	334.02489686951867	-0.1624033866322597	0.0915622330073853	-0.1375283625262564
ST_FO_right	Centerline Tractometry	GAF	14.97010491385467	328.9096852929293	-0.1271871435940601	0.1875293622899635	-0.1201084087945858
ST_FO_right	Centerline Tractometry	GAF	15.274640477745525	335.6343755461066	-0.1669917262144443	0.0826427874480106	-0.1430094738465757
ST_FO_right	Centerline Tractometry	GAF	15.283369056151775	335.10185683886823	-0.1654349763400583	0.0855877167077798	-0.1411959709049191
ST_FO_right	Centerline Tractometry	GAF	15.346599023158864	340.0818073346731	-0.1895998159501763	0.0483126016508158	-0.1581552903629761
ST_FO_right	Centerline Tractometry	GAF	15.236304101021677	335.01642577072465	-0.1724675367343885	0.0729220258716335	-0.1409050337204005
ST_FO_right	Static Tractometry	GAF	15.150172542131918	341.25007237344647	-0.1685385143017193	0.079797464785121	-0.1621338399531633
ST_FO_right	Static Tractometry	GAF	15.504768043712092	349.04320130776495	-0.2268413386489358	0.017692170624178	-0.1886734939690559
ST_FO_right	Static Tractometry	GAF	15.370337862144822	350.53695145358694	-0.2373749430542165	0.0129432627035169	-0.193760489499404
ST_FO_right	Static Tractometry	GAF	15.482325298966702	348.1347326838834	-0.2158608228610068	0.0241761549987272	-0.1855796861846195
ST_FO_right	Static Tractometry	GAF	15.633700157620394	352.08804185469654	-0.2288036430508319	0.0167077337330847	-0.1990427583980414
ST_FO_right	Static Tractometry	GAF	15.469891855070516	351.3997667882635	-0.2343823101055296	0.0141637012389673	-0.1966988241086371
ST_FO_right	Static Tractometry	GAF	15.48103095755684	351.5626922663419	-0.2287246324735534	0.01674643534855	-0.1972536700318878
ST_FO_right	Static Tractometry	GAF	15.510715748866646	346.6858541530995	-0.2286303562435417	0.0167927160204079	-0.18064550182271
ST_FO_right	Static Tractometry	GAF	15.498895140035042	348.46494533052146	-0.2036959796448257	0.0336318944436971	-0.1867042318539276
ST_FO_right	Static Tractometry	GAF	15.441533396695254	348.14439880720283	-0.1899236542225071	0.0479237667622941	-0.1856126043578891
ST_PREM_left	RadTract	GAF	15.340784931264924	330.41957388147034	0.0174351926579786	0.8571966581003656	-0.1252503641093452
ST_PREM_left	RadTract	GAF	15.301111271845148	330.0238039037183	0.0068414117318892	0.943713094444456	-0.1239025616582447
ST_PREM_left	RadTract	GAF	15.33561898288265	333.09713126615804	0.0079037491916661	0.9349906488300987	-0.1343688384982877
ST_PREM_left	RadTract	GAF	15.213768308286348	333.24638648750386	-0.0093103693622016	0.92345342777086	-0.1348771300930975
ST_PREM_left	RadTract	GAF	15.157794994537772	330.109485568341	0.010663971992282	0.9123660029241788	-0.1241943522540063
ST_PREM_left	RadTract	GAF	15.3248739327652	327.65822578757746	0.0137229778660894	0.8873746472033398	-0.115846538810544
ST_PREM_left	RadTract	GAF	15.26501568494559	332.9036641559426	0.0104677930541373	0.9139719233744732	-0.1337099824454946
ST_PREM_left	RadTract	GAF	15.194164284027812	327.8056032201165	0.0109132087728002	0.910326260680186	-0.1163484355586028
ST_PREM_left	RadTract	GAF	15.166868942620184	325.49486442947807	0.0197853011187184	0.8381947622710919	-0.10847916911357
ST_PREM_left	RadTract	GAF	15.295395993372448	330.5858041949592	0.0027194162339603	0.9776108945348804	-0.1258164647146515
ST_PREM_left	Centerline Tractometry	GAF	15.030430348895248	316.4025905860434	0.0575813989444416	0.5520236615357198	-0.0775152515322925
ST_PREM_left	Centerline Tractometry	GAF	15.18788347066933	323.67940197808497	0.021700185006384	0.8227798600778948	-0.1022965759927712
ST_PREM_left	Centerline Tractometry	GAF	15.051398174769975	321.23486998536134	0.012021452250653	0.901263684088304	-0.0939716741639347
ST_PREM_left	Centerline Tractometry	GAF	15.066041774385344	326.13648033111485	-0.0008801744533198	0.9927526350766872	-0.1106642046986414
ST_PREM_left	Centerline Tractometry	GAF	15.271389311735843	326.75036872218527	0.011880225947822	0.9024178710349062	-0.1127548137005836
ST_PREM_left	Centerline Tractometry	GAF	15.050038692073054	324.8446491680669	0.0159469855284212	0.8692726727022798	-0.1062648482394841
ST_PREM_left	Centerline Tractometry	GAF	15.24800299891821	325.3029724416193	0.0171884795511193	0.8591964051009264	-0.1078256771709735
ST_PREM_left	Centerline Tractometry	GAF	15.221518310817611	323.7933937171473	0.0114757951476018	0.9057242416198982	-0.1026847771044019
ST_PREM_left	Centerline Tractometry	GAF	15.27380868820879	325.61546086416826	-0.016760310060692	0.8626690645303206	-0.1088898626461938
ST_PREM_left	Centerline Tractometry	GAF	15.1422673221727	327.3673294581544	-0.0176667067881053	0.8553209285446024	-0.1148558856335661
ST_PREM_left	Static Tractometry	GAF	13.493096427126677	271.885867421713	0.294600172482712	0.0018735877932984	0.0740873256430753
ST_PREM_left	Static Tractometry	GAF	13.518404451532698	274.1060403134347	0.2915288901933302	0.0021003682284385	0.0665264831498526
ST_PREM_left	Static Tractometry	GAF	13.552889383991154	273.7070862158963	0.2857390744551058	0.0025964509504905	0.067885129183574
ST_PREM_left	Static Tractometry	GAF	13.71286138915186	281.2288306222662	0.261174051834095	0.0060865503486109	0.0422696805205923
ST_PREM_left	Static Tractometry	GAF	13.37867098677482	267.9235423035254	0.3121575960310527	0.000951712174096	0.0875811018427855
ST_PREM_left	Static Tractometry	GAF	13.517769697858334	272.2937469886689	0.2996773925191229	0.0015468747333502	0.0726982837475289
ST_PREM_left	Static Tractometry	GAF	13.592166235827536	272.7658154334361	0.3001173423817823	0.0015211565766686	0.0710906453648545
ST_PREM_left	Static Tractometry	GAF	13.547359217982414	275.4940056440337	0.2872810467216801	0.0024549403878172	0.0617997398904235
ST_PREM_left	Static Tractometry	GAF	13.57513479006114	275.8738439617507	0.2842635154226844	0.002738707877782	0.0605061930212326
ST_PREM_left	Static Tractometry	GAF	13.644218398261266	276.34041573433626	0.2773340274737763	0.0035051626194305	0.0589172736638904
ST_PREM_right	RadTract	GAF	15.38299329155504	334.85723393235634	-0.0233872508637003	0.8092543519472944	-0.1403629027806898
ST_PREM_right	RadTract	GAF	15.151250305801916	328.0880613144181	0.025038271250779	0.7960719679645566	-0.1173103521597438
ST_PREM_right	RadTract	GAF	14.895969950159008	317.8722769145874	0.0490540693357392	0.6124774371882615	-0.0825202972591352
ST_PREM_right	RadTract	GAF	14.951125296061944	325.6621829588077	0.0133205338492947	0.8906567581862073	-0.1090489756593469
ST_PREM_right	RadTract	GAF	14.940891680038774	323.5563816094969	0.0370862259076631	0.7018239797766068	-0.1018776277055362
ST_PREM_right	RadTract	GAF	14.858390040836696	322.93303744366887	0.0339917538462511	0.725667608250906	-0.0997548168764927
ST_PREM_right	RadTract	GAF	15.114482401893955	323.299621104893	0.0376804110227802	0.6972777410470512	-0.1010032247520411
ST_PREM_right	RadTract	GAF	15.08022032056732	330.047604258863	0.0030912392018068	0.97455061744489	-0.123983614236268
ST_PREM_right	RadTract	GAF	15.036003040162434	328.14148631562455	0.0097071842338438	0.920201482235158	-0.1174922920531766
ST_PREM_right	RadTract	GAF	15.13342239299798	328.63633757374697	0.008829253866824	0.9273979144155784	-0.1191775177552774
ST_PREM_right	Centerline Tractometry	GAF	14.848846009099416	309.24258868864325	0.1214111418678874	0.2085313837429344	-0.0531317241055449
ST_PREM_right	Centerline Tractometry	GAF	14.709943018394824	301.8594611414987	0.1384446091059501	0.1510980547740416	-0.0279883378857248
ST_PREM_right	Centerline Tractometry	GAF	15.01011987628612	316.7717623233175	0.0745701181972004	0.4409244439107387	-0.0787724731517827
ST_PREM_right	Centerline Tractometry	GAF	14.799839749269754	303.9137149755498	0.1342921016460872	0.1638613426511551	-0.034984139761458
ST_PREM_right	Centerline Tractometry	GAF	14.603122960230404	299.4057884095554	0.1405742604359511	0.1448492500710427	-0.0196323070895141
ST_PREM_right	Centerline Tractometry	GAF	14.38245002973211	293.8272920614987	0.1808618199016124	0.0598311737100012	-0.0006346279475235
ST_PREM_right	Centerline Tractometry	GAF	14.547821322225523	297.22874894192137	0.1626838253320527	0.0909960499780858	-0.012218356321227
ST_PREM_right	Centerline Tractometry	GAF	14.537751931025792	297.75686487017055	0.1423827312089484	0.139697810183426	-0.0140168655123547
ST_PREM_right	Centerline Tractometry	GAF	14.74541481205811	296.4000478921915	0.1763908801271688	0.0665415662299654	-0.0093961985810175
ST_PREM_right	Centerline Tractometry	GAF	14.937071499083064	311.8981106523164	0.1038652105828846	0.2824674322716836	-0.0621751564343919
ST_PREM_right	Static Tractometry	GAF	14.586065308638808	308.84681147591954	0.1552383652289942	0.1069971085396166	-0.0517838970156057
ST_PREM_right	Static Tractometry	GAF	14.78602812922414	314.6158641743621	0.1169414845559566	0.2258995354342413	-0.0714305195604834
ST_PREM_right	Static Tractometry	GAF	14.660640517394826	310.8601692838524	0.1279766227916086	0.184782866323396	-0.0586404266692379
ST_PREM_right	Static Tractometry	GAF	14.692357102347328	309.7262723666124	0.1418503842674437	0.1411995513815322	-0.0547789183935676
ST_PREM_right	Static Tractometry	GAF	14.760230708773848	313.8347678746902	0.127742081208936	0.1855957240296195	-0.068770480733832
ST_PREM_right	Static Tractometry	GAF	14.90309387941869	316.7803313233273	0.1141758086439415	0.2371430044730204	-0.0788016550500214
ST_PREM_right	Static Tractometry	GAF	14.728681995649874	312.50988417684295	0.1259052493637733	0.192051994375487	-0.0642585632166816
ST_PREM_right	Static Tractometry	GAF	15.0174169459103	317.8024367206993	0.0984800725261892	0.3083038178725639	-0.082282455103845
ST_PREM_right	Static Tractometry	GAF	14.871903137926523	319.09632237543923	0.1141753776422192	0.2371447864972716	-0.0866888081749079
ST_PREM_right	Static Tractometry	GAF	14.865964782399445	318.0728800759417	0.1082920175422736	0.2623443840790943	-0.0832034552745755
T_PREM_left	RadTract	GAF	15.539122417436996	350.90130802674764	-0.076813269847386	0.4272639246431733	-0.1950013129827059
T_PREM_left	RadTract	GAF	15.45619284767036	349.4288872669036	-0.0648058057750061	0.5031788667277501	-0.1899869550962356
T_PREM_left	RadTract	GAF	15.430497484060904	348.1380808090868	-0.0734148996011008	0.4480547358950366	-0.185591088290917
T_PREM_left	RadTract	GAF	15.689694165080184	353.9087838304109	-0.0980767668000537	0.3102988946489364	-0.2052433310428592
T_PREM_left	RadTract	GAF	15.417712475905562	348.1518675307814	-0.0687777991615681	0.4773166442598391	-0.1856380392430794
T_PREM_left	RadTract	GAF	15.331140066766826	342.26689774534645	-0.0416770131718132	0.6669836881303883	-0.1655966587762891
T_PREM_left	RadTract	GAF	15.503865006631925	356.3451861043494	-0.0965876075239713	0.3177381125622918	-0.2135405469543161
T_PREM_left	RadTract	GAF	15.779435654173216	357.9366625084854	-0.0965826437284977	0.3177631007338786	-0.218960351181374
T_PREM_left	RadTract	GAF	15.489033772890254	347.0528300508314	-0.0639072910581698	0.5091287892857881	-0.1818952454674078
T_PREM_left	RadTract	GAF	15.18104675099396	345.2979833251324	-0.0601903608642617	0.5341226482490651	-0.1759190803938544
T_PREM_left	Centerline Tractometry	GAF	15.404095552991144	322.49991272349365	0.0093722840335297	0.922945945167357	-0.0982798021146349
T_PREM_left	Centerline Tractometry	GAF	15.16682655529198	310.00312412796967	0.053002126634009	0.5841287986745125	-0.0557217425174898
T_PREM_left	Centerline Tractometry	GAF	15.183407093967524	314.1358622306212	0.033568047995749	0.7289534706636616	-0.0697958634908599
T_PREM_left	Centerline Tractometry	GAF	15.432866450351144	325.2061735718368	-0.0281884667558527	0.7710810252494615	-0.107496026714166
T_PREM_left	Centerline Tractometry	GAF	15.441416542884772	327.9714675453885	-0.0323662746045412	0.7382998546172118	-0.1169132897838312
T_PREM_left	Centerline Tractometry	GAF	15.25002549149282	317.8211971315216	0.022437780090803	0.8168597899849116	-0.0823463440522529
T_PREM_left	Centerline Tractometry	GAF	15.032455080769893	312.2787013693453	0.056452090199997	0.5598613025118847	-0.0634712656142524
T_PREM_left	Centerline Tractometry	GAF	15.520323613469287	325.84888785178225	-0.0219337997841352	0.8209037327994463	-0.1096848028481924
T_PREM_left	Centerline Tractometry	GAF	15.289305175431682	317.0641770350589	0.0221422521641937	0.8192305332309056	-0.0797682972096394
T_PREM_left	Centerline Tractometry	GAF	15.56282555775211	329.0338020358702	-0.0376740588129274	0.69732628690253	-0.1205310908062649
T_PREM_left	Static Tractometry	GAF	15.660667220116176	346.7233539904948	-0.1002476572011252	0.2996587980416103	-0.1807732082572513
T_PREM_left	Static Tractometry	GAF	15.639508759128084	345.2261477032073	-0.0798908802470982	0.4089230610002077	-0.1756744427690983
T_PREM_left	Static Tractometry	GAF	15.42094478286188	334.1594861911075	-0.0567328879597013	0.557907546390207	-0.1379867091107034
T_PREM_left	Static Tractometry	GAF	15.303000840512391	335.51189549278246	-0.0619158762505937	0.522444190904804	-0.1425923656136094
T_PREM_left	Static Tractometry	GAF	15.117291290746207	329.65073178674083	-0.0281338512479524	0.7715123894813358	-0.1226320572188843
T_PREM_left	Static Tractometry	GAF	15.284775138891042	335.99369223592873	-0.0505912737657852	0.6013683691848553	-0.1442331339079434
T_PREM_left	Static Tractometry	GAF	15.5736466836363	345.6217462766907	-0.1012538772870075	0.2948094129658178	-0.1770216614995876
T_PREM_left	Static Tractometry	GAF	15.163871316968176	330.9137227709783	-0.0311018336696654	0.7481749273543028	-0.1269331978813013
T_PREM_left	Static Tractometry	GAF	15.545936002270592	345.03818220407413	-0.1075926755697243	0.2654567205304661	-0.175034322561161
T_PREM_left	Static Tractometry	GAF	15.493045743307016	349.4809452308045	-0.1217103082105804	0.2074039440914153	-0.1901642395172105
T_PREM_right	RadTract	GAF	15.667579040671496	340.68927866218723	-0.0615138440244883	0.5251535806424577	-0.160224045928639
T_PREM_right	RadTract	GAF	15.96543350117039	355.05868509828747	-0.1284699853476512	0.183081488918253	-0.2091593424497138
T_PREM_right	RadTract	GAF	15.302197716006203	325.7532567438951	-0.0208197408081606	0.8298594788213154	-0.1093591292275104
T_PREM_right	RadTract	GAF	15.39956003754859	333.1829018856604	-0.0351668795921276	0.7165806232937943	-0.1346609320316434
T_PREM_right	RadTract	GAF	15.744223612344651	345.40124663578905	-0.1008260683678942	0.296864826157097	-0.1762707456313297
T_PREM_right	RadTract	GAF	15.446028096831895	335.2123948497987	-0.0431913042953865	0.6556406277026007	-0.1415724102774003
T_PREM_right	RadTract	GAF	15.692321821675025	345.5616948084564	-0.1164384177665831	0.2279162596776839	-0.1768171550422306
T_PREM_right	RadTract	GAF	15.692449767470764	338.01870740080034	-0.0625927619136714	0.5178985523251065	-0.1511293629201391
T_PREM_right	RadTract	GAF	15.792291361218934	343.8686241326922	-0.0805327238665124	0.4051571015991797	-0.1710513695229685
T_PREM_right	RadTract	GAF	15.64412567071066	344.8782519566056	-0.1082961702414285	0.2623259775252974	-0.1744896769547217
T_PREM_right	Centerline Tractometry	GAF	14.8866979612881	302.1415789552564	0.1146663225331662	0.2351209645863006	-0.0289490956547742
T_PREM_right	Centerline Tractometry	GAF	14.779444114406068	292.0124098686745	0.1690569141336975	0.0788616228531114	0.0055459890912951
T_PREM_right	Centerline Tractometry	GAF	14.725965510317057	291.91977691112265	0.1699165868278208	0.0773291189536776	0.0058614524519831
T_PREM_right	Centerline Tractometry	GAF	14.815451753138456	294.8587208267532	0.1467734993017259	0.1277701069338402	-0.004147178914228
T_PREM_right	Centerline Tractometry	GAF	14.884932495047703	297.7745897161277	0.1375724204129665	0.1537148803329131	-0.0140772278242262
T_PREM_right	Centerline Tractometry	GAF	14.922501631303216	298.0361460733582	0.145536817077638	0.1310476894442984	-0.014967963148261
T_PREM_right	Centerline Tractometry	GAF	14.737573622417331	296.2851104476587	0.1468556482346293	0.1275546341772205	-0.0090047768507883
T_PREM_right	Centerline Tractometry	GAF	14.81814042508228	299.75587448409914	0.1262073740756964	0.1909790171761388	-0.0208245321088202
T_PREM_right	Centerline Tractometry	GAF	14.59737962164182	291.7698073510251	0.1685216833075255	0.0798279974644816	0.0063721767414757
T_PREM_right	Centerline Tractometry	GAF	14.758930046560728	301.9514022990195	0.1196811555631973	0.2151369498276925	-0.028301445307787
T_PREM_right	Static Tractometry	GAF	15.475321746981717	332.9523558974124	0.0435150950652867	0.6532252348519633	-0.1338758031297064
T_PREM_right	Static Tractometry	GAF	15.496453973132368	332.0394405039916	0.0458667357312253	0.6357912980116658	-0.1307668517840567
T_PREM_right	Static Tractometry	GAF	15.636989680174803	336.2372185233283	0.0305150699105444	0.7527714390758523	-0.1450624674741953
T_PREM_right	Static Tractometry	GAF	15.734339324827214	343.2108331432282	0.0027423196125877	0.977422379161836	-0.1688112493578484
T_PREM_right	Static Tractometry	GAF	15.65090127436374	338.98035821197027	0.0270446684390108	0.7801293556015797	-0.1544042836904295
T_PREM_right	Static Tractometry	GAF	15.562124125174693	333.2390146534843	0.0565099571847598	0.5594584037279582	-0.134852025167208
T_PREM_right	Static Tractometry	GAF	15.511139877595111	335.2130884288824	0.0352760956037359	0.7157380633500177	-0.1415747722746245
T_PREM_right	Static Tractometry	GAF	15.38399186926444	325.8108235804019	0.0665102820651029	0.4919922084218697	-0.1095551742226024
T_PREM_right	Static Tractometry	GAF	15.752826282513752	341.12864784074014	0.0263512609367113	0.7856291621099619	-0.1617203263164421
T_PREM_right	Static Tractometry	GAF	15.389056126068269	331.2499528505979	0.0510837749449986	0.5978282231461517	-0.128078236037098
