# Supplementary material for: Radiomic tractometry reveals tract-specific imaging biomarkers in white matter
Source: Nat Commun. 2024 Jan 5;15:303. doi: 10.1038/s41467-023-44591-3 (PMC10770385; doi:10.1038/s41467-023-44591-3)
Supplement: Supplementary file 6 — Source Data [file 41467_2023_44591_MOESM6_ESM.zip › S3.7_regression_pertract_OLZe.csv]

Tract	Features	Target	MAE	MSE	Pearson r	Pearson p	R2
CC_1	RadTract	OLZe	10.076845221842657	333.08867562426286	0.1162353401803144	0.2287339416496615	-0.0215687549703802
CC_1	RadTract	OLZe	10.087030477672265	338.70520608317184	0.0917246185263963	0.3428269793495005	-0.0387944142258547
CC_1	RadTract	OLZe	10.18571039285611	333.15240265010544	0.1019946163852928	0.291272806108415	-0.0217642030393545
CC_1	RadTract	OLZe	10.53313420024548	349.3111746777401	0.0536589297350894	0.5794717405497856	-0.071322467339945
CC_1	RadTract	OLZe	10.149549163646176	343.9493075904704	0.0631924254972853	0.5138884175927237	-0.0548778497785915
CC_1	RadTract	OLZe	10.15254918622738	336.37425015072864	0.0993590437157344	0.3039847612231877	-0.0316454718448686
CC_1	RadTract	OLZe	9.988147899819372	335.9593801632472	0.0903248427959523	0.3502738699454935	-0.0303730832961086
CC_1	RadTract	OLZe	10.164685365686854	336.85470772368234	0.0724915612838758	0.4537999379183834	-0.0331190147195958
CC_1	RadTract	OLZe	10.501395418396973	352.60440044283786	0.0015810459948656	0.9869820450320088	-0.0814226502368333
CC_1	RadTract	OLZe	10.073486056993428	333.08274284020905	0.1030733446396805	0.2861729914892296	-0.0215505593748439
CC_1	Centerline Tractometry	OLZe	11.169919141985172	391.6984758013145	0.0667049399146985	0.4907230724431544	-0.2013225111847569
CC_1	Centerline Tractometry	OLZe	10.838581292624957	371.5279783908779	0.0879678628233177	0.3630397439926687	-0.1394604563187522
CC_1	Centerline Tractometry	OLZe	11.1909773436196	396.4134671439679	0.0478497997080528	0.621242395205855	-0.2157831884400955
CC_1	Centerline Tractometry	OLZe	11.337215523210892	400.6696989124083	0.0646259073074389	0.5043672392287462	-0.2288368696569729
CC_1	Centerline Tractometry	OLZe	10.870271113449506	378.20307657632594	0.0689167077701736	0.4764253593642988	-0.159932697621562
CC_1	Centerline Tractometry	OLZe	10.734326917933473	367.08822987845593	0.0751718354110413	0.4372360429663004	-0.1258439370788946
CC_1	Centerline Tractometry	OLZe	11.211912257182114	406.67621908934495	0.0633059598837873	0.5131309755808824	-0.2472586107364545
CC_1	Centerline Tractometry	OLZe	10.825174836123788	394.1778362298107	0.0622815500865984	0.5199859935473394	-0.2089266038225949
CC_1	Centerline Tractometry	OLZe	11.099706365836203	385.35533397801305	0.0700275086721783	0.4693305236225139	-0.1818683658797986
CC_1	Centerline Tractometry	OLZe	10.830566616897077	374.2184870521543	0.0820268938892716	0.3964697571160172	-0.1477121315766574
CC_1	Static Tractometry	OLZe	11.018993675877756	367.5384472862528	0.1333153596536382	0.1669765986634488	-0.1272247346574584
CC_1	Static Tractometry	OLZe	11.039602158575686	363.945466691392	0.1325344948751696	0.1694985131546587	-0.1162052164884734
CC_1	Static Tractometry	OLZe	10.788140137958605	359.10841214880315	0.09675936802247	0.3168742376465822	-0.1013701766074708
CC_1	Static Tractometry	OLZe	11.482951231873011	395.1182371659237	0.1048327966989422	0.2779833056014026	-0.2118107733659679
CC_1	Static Tractometry	OLZe	11.134492511768102	373.2180733976138	0.1265827031203631	0.1896521263194629	-0.1446439055866599
CC_1	Static Tractometry	OLZe	10.93542397476116	361.89858321073217	0.1204418099094626	0.2122144788527968	-0.1099275121955007
CC_1	Static Tractometry	OLZe	10.908937267450488	373.1405004532157	0.0911286155171918	0.3459854695470511	-0.1444059926762926
CC_1	Static Tractometry	OLZe	10.760685739124542	357.11712291118107	0.1393016362485598	0.1485594567920618	-0.0952629774856423
CC_1	Static Tractometry	OLZe	10.740177115018511	357.3198690694216	0.1116238951072056	0.247858099007625	-0.0958847913016198
CC_1	Static Tractometry	OLZe	10.569341905668608	349.4661035558877	0.1408325636642011	0.1441048126462716	-0.0717976275982803
CC_2	RadTract	OLZe	11.095175579989975	382.48908748837135	-0.0538318938747504	0.5782482030773196	-0.1730777102011753
CC_2	RadTract	OLZe	11.264017360827705	393.2818230693959	-0.0584481514395593	0.546044474201595	-0.2061785696932254
CC_2	RadTract	OLZe	10.98058919351974	376.76825260416166	-0.051740564853452	0.5931217356338615	-0.1555321537240594
CC_2	RadTract	OLZe	11.209207035208609	394.48653112289526	-0.0467349169418718	0.6294043233621827	-0.2098733578874192
CC_2	RadTract	OLZe	10.948416056909933	376.5229573027176	-0.0544699329788309	0.5737451453045256	-0.1547798435014837
CC_2	RadTract	OLZe	10.761287638063692	363.2772726220632	-0.038663303736389	0.6897809527679036	-0.1141558937902356
CC_2	RadTract	OLZe	11.12415741884134	378.93038531496745	-0.0483082721282031	0.6178991844301829	-0.1621633224881102
CC_2	RadTract	OLZe	10.834355345045305	386.10505665223656	-0.0212079000091654	0.8267365908523097	-0.1841677333303555
CC_2	RadTract	OLZe	10.940211613842536	376.09588004624106	-0.0455336245891787	0.6382490471228379	-0.15347001577961
CC_2	RadTract	OLZe	10.964353080712227	381.1408937426685	-0.0585102232983182	0.5456174966839297	-0.1689428575116469
CC_2	Centerline Tractometry	OLZe	11.501050273302369	433.07836387812193	0.0332146367321255	0.731697957517349	-0.3282328622022823
CC_2	Centerline Tractometry	OLZe	11.533262529331578	431.2565203369618	0.0177925088599121	0.8543020162038703	-0.3226453458011147
CC_2	Centerline Tractometry	OLZe	11.188623747325988	408.63966194953576	0.0171444646200272	0.8595532646104368	-0.2532804062069294
CC_2	Centerline Tractometry	OLZe	12.01185452702227	473.48134181663806	0.0065931840941224	0.9457521940871788	-0.4521470715112317
CC_2	Centerline Tractometry	OLZe	11.17532319702342	403.064437336268	0.0200523771592611	0.8360409693350603	-0.2361814302174816
CC_2	Centerline Tractometry	OLZe	11.034876593625944	387.20182716951496	0.015933157648408	0.8693850241956192	-0.1875314817067432
CC_2	Centerline Tractometry	OLZe	11.592033760892075	431.4422197966505	0.0248245389631342	0.7977753446932345	-0.3232148781200303
CC_2	Centerline Tractometry	OLZe	11.542847842410776	418.3614967333037	0.0178054395569372	0.8541972997843307	-0.283096858650016
CC_2	Centerline Tractometry	OLZe	11.148574543128582	412.1873809780729	0.045295881052736	0.6400055601930392	-0.264161109083348
CC_2	Centerline Tractometry	OLZe	11.610513380416132	443.7822253865413	0.0290878778697088	0.7639874244248536	-0.3610611487059825
CC_2	Static Tractometry	OLZe	11.8333965681916	489.3913286698642	0.0836056728825849	0.3874119994158368	-0.5009423222977807
CC_2	Static Tractometry	OLZe	11.605198457998313	480.50046143644647	0.0787038521875144	0.4159417128555699	-0.4736744118735454
CC_2	Static Tractometry	OLZe	11.680492411626757	468.8214297258037	0.0750818470966383	0.4377865363175934	-0.4378553199709452
CC_2	Static Tractometry	OLZe	12.615916674048174	574.3292322479037	0.0659406010081404	0.4957163853201178	-0.7614432482010434
CC_2	Static Tractometry	OLZe	11.647643208550576	468.9143810076352	0.0723923102167238	0.4544199274268449	-0.4381403975860143
CC_2	Static Tractometry	OLZe	11.3510266501114	419.0411796274846	0.1027265521752168	0.287805965722574	-0.2851814170838376
CC_2	Static Tractometry	OLZe	12.268511096409064	527.138690078345	0.0556962297048315	0.5651366791999664	-0.6167118690264652
CC_2	Static Tractometry	OLZe	11.749147936799751	489.9753476545416	0.072208177390763	0.4555713915869915	-0.5027334836032133
CC_2	Static Tractometry	OLZe	11.700505563918725	465.2771975047692	0.066491360791746	0.4921156644142151	-0.4269853109843522
CC_2	Static Tractometry	OLZe	11.999622777945005	495.7987661869557	0.0713544527535138	0.4609312095671848	-0.5205936597520431
CC_3	RadTract	OLZe	10.610384981826977	369.7483582095425	0.058186641529682	0.547845129796105	-0.1340024371604615
CC_3	RadTract	OLZe	10.996783644890364	373.50579439521016	0.0380588968710352	0.694387428428428	-0.1455263336089949
CC_3	RadTract	OLZe	10.644043683301607	362.4517874208347	0.0325131830287285	0.7371552445979636	-0.1116241659022041
CC_3	RadTract	OLZe	10.961712038421435	378.13490863441217	0.0542311363748376	0.5754285693899129	-0.1597236294524948
CC_3	RadTract	OLZe	10.732899507821866	364.2049299719843	0.0325208691875114	0.7370953750981615	-0.1170009792985373
CC_3	RadTract	OLZe	10.638664241129398	355.0721614331756	0.0544371847400378	0.5739758715895779	-0.088991167892797
CC_3	RadTract	OLZe	10.667541986398392	360.09057886197394	0.0394523966298462	0.6837839344523947	-0.1043824400069
CC_3	RadTract	OLZe	10.787525016574795	365.7918852836264	0.0324174753867643	0.7379008680426293	-0.1218681035226483
CC_3	RadTract	OLZe	10.363107373590294	353.10677442074746	0.0516826401571379	0.5935361443434127	-0.0829634097903688
CC_3	RadTract	OLZe	10.732431852895388	365.5678236144745	0.0340000720439123	0.725603149741307	-0.121180915944256
CC_3	Centerline Tractometry	OLZe	10.82324191975298	398.7999915620362	0.0789645539406361	0.4143942580061548	-0.2231025569953406
CC_3	Centerline Tractometry	OLZe	10.51306304992325	374.91199884799545	0.0771084899601868	0.4254843549215452	-0.1498391026617804
CC_3	Centerline Tractometry	OLZe	10.361798867052784	371.56805608512593	0.1061448407580168	0.2719795511934501	-0.1395833728968627
CC_3	Centerline Tractometry	OLZe	11.004394869952296	400.2470388171562	0.0660913535960672	0.4947294289450555	-0.2275405891800903
CC_3	Centerline Tractometry	OLZe	10.64716553069266	380.1075577390403	0.0782475131327134	0.4186584992844586	-0.1657736600818207
CC_3	Centerline Tractometry	OLZe	10.529592900490297	370.54875584641377	0.0795035535403262	0.411205568753851	-0.1364572225591165
CC_3	Centerline Tractometry	OLZe	11.024446891449832	404.4205987929673	0.0645241722430269	0.5050399256676578	-0.2403407195366478
CC_3	Centerline Tractometry	OLZe	10.479955320654891	367.78103022918697	0.0930896752571451	0.3356616433135986	-0.1279687261922226
CC_3	Centerline Tractometry	OLZe	10.221475877158507	365.3926335179983	0.090117333202343	0.3513863794989835	-0.1206436153938699
CC_3	Centerline Tractometry	OLZe	10.607098014426551	379.09833706121645	0.098360027503699	0.3088967814137879	-0.162678423327216
CC_3	Static Tractometry	OLZe	11.206578824499193	462.0821735958798	0.0808115848803494	0.403527299977544	-0.4171863089901007
CC_3	Static Tractometry	OLZe	11.25519974771731	473.8199003073369	0.083738510510393	0.3866556011739459	-0.4531854159556345
CC_3	Static Tractometry	OLZe	11.089882543201508	453.1206871396444	0.0795343351478246	0.4110239011430702	-0.3897018124228644
CC_3	Static Tractometry	OLZe	12.130737827963893	532.1521665518759	0.0847509493303436	0.3809198576386922	-0.6320879874415974
CC_3	Static Tractometry	OLZe	11.519434981882126	479.8130625696511	0.0904415811707111	0.3496489762717868	-0.4715661888809623
CC_3	Static Tractometry	OLZe	10.91342579096953	430.4681160022237	0.0948295309385694	0.3266678178771737	-0.320227343348338
CC_3	Static Tractometry	OLZe	11.206255846312722	483.4522155678	0.0913971585320398	0.344560082682243	-0.4827273158406173
CC_3	Static Tractometry	OLZe	11.162819736972386	467.0491131003784	0.0758437391674147	0.4331381855326935	-0.4324197005069818
CC_3	Static Tractometry	OLZe	11.38233877002655	458.7377928837968	0.0720595226485946	0.456502175394422	-0.4069292360536327
CC_3	Static Tractometry	OLZe	11.394289094001516	481.16988478367534	0.0703520989805575	0.4672682506369102	-0.4757275047146487
CC_4	RadTract	OLZe	10.45988686797048	356.9295566110039	0.0143124311510403	0.8825708422751937	-0.094687719646608
CC_4	RadTract	OLZe	10.564330676644552	359.1905256319324	0.00372179061332	0.9693617518664412	-0.101622015156378
CC_4	RadTract	OLZe	10.312731451345226	350.6569037511212	0.0123791157560962	0.8983415669823235	-0.0754497609846325
CC_4	RadTract	OLZe	10.46433108659994	354.5135792196288	0.0097565372088534	0.9197971195448584	-0.0872780200790139
CC_4	RadTract	OLZe	10.49164994007164	362.2555085960542	0.0078155636619847	0.9357144279461668	-0.1110221871219818
CC_4	RadTract	OLZe	10.49313267027548	357.4857803369024	-0.0126362535546886	0.8962415837667157	-0.0963936340794124
CC_4	RadTract	OLZe	10.330082825404547	347.7592027719517	0.0475192964354157	0.6236572430831624	-0.0665626357288167
CC_4	RadTract	OLZe	10.560720056154103	361.9026676942724	-0.0278030362357091	0.7741267170665415	-0.1099400391322302
CC_4	RadTract	OLZe	10.301958851012325	347.5075822453756	0.0433604730383373	0.6543782289939669	-0.0657909263106639
CC_4	RadTract	OLZe	10.52438819106731	357.30335863493866	0.0057299835471238	0.9528457160291248	-0.0958341545035745
CC_4	Centerline Tractometry	OLZe	11.473128163558558	402.8248718534071	0.0235665102734185	0.8078204187899974	-0.2354466931040044
CC_4	Centerline Tractometry	OLZe	11.30259210387556	399.009313764384	0.0086968678688727	0.9284836106615252	-0.2237445392579895
CC_4	Centerline Tractometry	OLZe	11.39059988462562	396.4918618042133	-0.0005957437136779	0.995094604488726	-0.216023621517903
CC_4	Centerline Tractometry	OLZe	11.926910882658213	430.48489277430895	0.0158352815985172	0.8701803410754261	-0.3202787969924445
CC_4	Centerline Tractometry	OLZe	11.2630928434298	392.03304172446417	0.0099319223064187	0.9183603066548434	-0.2023486105948524
CC_4	Centerline Tractometry	OLZe	10.95151508091392	376.19101166119503	0.0314054206405078	0.7458001762313353	-0.1537617803833293
CC_4	Centerline Tractometry	OLZe	11.718817903796776	418.1935497057871	0.0043211739697172	0.9644305530034024	-0.282581772283061
CC_4	Centerline Tractometry	OLZe	11.45446150543868	397.4907574064504	0.0096528682415536	0.9206465318210612	-0.2190871917062629
CC_4	Centerline Tractometry	OLZe	11.33621229913714	391.38071030268287	-0.0019233108165062	0.9841642506459068	-0.2003479379597703
CC_4	Centerline Tractometry	OLZe	11.868955919745758	421.3010428008748	0.0071733045646373	0.9409872860544262	-0.2921123210063947
CC_4	Static Tractometry	OLZe	12.451412645419492	516.2313596420422	0.0079827659081625	0.9343421673506452	-0.5832595520031341
CC_4	Static Tractometry	OLZe	12.217382392178717	486.8734332460781	0.0212686337264248	0.8262482080882804	-0.4932200444737085
CC_4	Static Tractometry	OLZe	12.152190666656606	484.5359324664474	0.0101965810609987	0.9161926333230584	-0.4860510293256725
CC_4	Static Tractometry	OLZe	12.84246547025096	549.7268233537754	0.0035417211169139	0.9708434393585866	-0.6859887099278843
CC_4	Static Tractometry	OLZe	12.190720453471643	495.4279680076883	0.0041993962791949	0.9654323301754276	-0.5194564375584949
CC_4	Static Tractometry	OLZe	12.001628139600584	440.7642381171283	0.0169846057885373	0.8608495881931563	-0.3518051105307054
CC_4	Static Tractometry	OLZe	12.5643090247767	533.8416814860823	0.0093023942345087	0.9235187980138014	-0.6372696576518091
CC_4	Static Tractometry	OLZe	12.217944993122009	493.9973560004165	0.0207010590133416	0.8308148504801702	-0.5150688115775894
CC_4	Static Tractometry	OLZe	12.181491367747054	488.9878207687749	0.0153357305784654	0.8742415708272836	-0.4997047807831556
CC_4	Static Tractometry	OLZe	12.288209174077291	507.5726003191605	0.0110613397567394	0.9091142387371296	-0.5567035066362764
CC_5	RadTract	OLZe	10.950843733717592	337.35982106390145	0.1414934913880474	0.1422131684213605	-0.0346681757804439
CC_5	RadTract	OLZe	10.812469222779578	339.40590454370107	0.1318981711975008	0.1715743469652273	-0.0409434265049151
CC_5	RadTract	OLZe	10.783196776611248	328.01908289194387	0.1611525755567066	0.0941215860255366	-0.0060205303840719
CC_5	RadTract	OLZe	10.858731456334034	333.175152435648	0.156391755405633	0.1043836844961433	-0.0218339756608609
CC_5	RadTract	OLZe	10.823148957682603	341.051723065055	0.1204695485184473	0.2121084428097051	-0.0459910816814703
CC_5	RadTract	OLZe	10.743598564367836	335.3237730036444	0.1389972286322101	0.1494574386061213	-0.0284237032594896
CC_5	RadTract	OLZe	10.999311498878772	341.91471281297873	0.1422705724805363	0.1400131959850456	-0.0486378344138662
CC_5	RadTract	OLZe	10.32056864449556	319.9514451574602	0.1963755938138242	0.0407015795216128	0.0187225702948157
CC_5	RadTract	OLZe	10.91676894638975	338.6915636610507	0.1235099593563783	0.2007137039714146	-0.0387525734993425
CC_5	RadTract	OLZe	10.699760298490748	324.83078431541526	0.1894267522677248	0.0485214693269447	0.0037578453028045
CC_5	Centerline Tractometry	OLZe	11.477413558696425	435.7417489961397	-0.0027368136344954	0.977467698192712	-0.3364013507103975
CC_5	Centerline Tractometry	OLZe	11.059504686775266	418.5084122108633	0.0266901411471302	0.7829399752968148	-0.2835474421506863
CC_5	Centerline Tractometry	OLZe	11.321416231130824	427.0959869346544	0.0068539160572859	0.9436103854743032	-0.3098851673896388
CC_5	Centerline Tractometry	OLZe	11.804198515104968	474.51515431598153	0.0229138093163219	0.8130445343244209	-0.455317730333084
CC_5	Centerline Tractometry	OLZe	11.190130567669904	404.4859176958003	0.0335156997171253	0.7293597768117527	-0.2405410498244249
CC_5	Centerline Tractometry	OLZe	11.089656970742505	409.2198605652064	0.0186191264013467	0.8476130020506388	-0.2550598506036363
CC_5	Centerline Tractometry	OLZe	11.353374965787593	442.4653880353857	0.0287830184145156	0.7663896780252664	-0.3570224647405269
CC_5	Centerline Tractometry	OLZe	11.362052731116384	434.4155446883811	0.0250460459061232	0.7960100244948025	-0.3323339386887363
CC_5	Centerline Tractometry	OLZe	11.37295258038216	432.8488190039132	0.0088766432027686	0.92700930722885	-0.3275288578679538
CC_5	Centerline Tractometry	OLZe	11.115558294847688	437.6338696867857	0.0200156253099907	0.8363372773475356	-0.3422044041302541
CC_5	Static Tractometry	OLZe	11.170457930848674	426.3318403361728	0.0923275041638509	0.3396505632383373	-0.3075415623788631
CC_5	Static Tractometry	OLZe	11.309702650508456	437.8034123551125	0.0826556535072375	0.3928474425367582	-0.3427243842594867
CC_5	Static Tractometry	OLZe	11.23345549804677	423.1090346046311	0.0771477347537197	0.4252481112781902	-0.2976573547200103
CC_5	Static Tractometry	OLZe	11.321351348347864	469.84352144257934	0.0884281451391709	0.3605244670712872	-0.4409900316527972
CC_5	Static Tractometry	OLZe	11.272265412744725	432.47118351964144	0.0855311343495473	0.3765352358433962	-0.3263706659517107
CC_5	Static Tractometry	OLZe	10.726033523830791	387.982999917366	0.1008300024688576	0.2968458817810853	-0.1899273051911154
CC_5	Static Tractometry	OLZe	11.492313337242832	448.3038641336163	0.0724859640582518	0.453834889466903	-0.374928821801197
CC_5	Static Tractometry	OLZe	11.02366671169398	426.3668870787073	0.0882532399410517	0.3614789879783762	-0.3076490492427426
CC_5	Static Tractometry	OLZe	11.07587097718191	408.8834751369546	0.0931135541957478	0.335537152182627	-0.2540281708490326
CC_5	Static Tractometry	OLZe	11.022015720934103	419.577903666928	0.1002488550539746	0.2996529940939005	-0.2868275268103519
CC_6	RadTract	OLZe	10.68378422745567	379.1639492930352	-0.0369397319223743	0.7029464630272947	-0.1628796532424758
CC_6	RadTract	OLZe	10.57986052986538	359.75814844370865	0.0097069949005152	0.9202030335351722	-0.103362890099161
CC_6	RadTract	OLZe	10.37408565722471	360.97189671846553	-0.0292015499178567	0.7630922747607267	-0.1070854042661977
CC_6	RadTract	OLZe	11.16486180641269	389.0446723919773	-0.0323248510626469	0.7386227020584315	-0.1931834093683058
CC_6	RadTract	OLZe	10.491530493439342	363.8464928091336	-0.016510769763397	0.8646941675992682	-0.1159016678148845
CC_6	RadTract	OLZe	10.776944314485094	364.302320073747	-0.0342838792039974	0.7234050517281206	-0.1172996705849274
CC_6	RadTract	OLZe	10.617103462518273	366.8321921881517	-0.0440962148107432	0.6488992227348017	-0.1250586804080715
CC_6	RadTract	OLZe	10.685266792926557	358.23827472368	-0.0131539949000838	0.8920155016319495	-0.0987015022541015
CC_6	RadTract	OLZe	10.61637220277327	365.258406365496	-0.0256424462631094	0.7912620937246275	-0.1202319464447287
CC_6	RadTract	OLZe	11.048702586544117	382.7329436023807	-0.0397227316144098	0.681733909965449	-0.1738256064973
CC_6	Centerline Tractometry	OLZe	10.47012247288006	359.5518363293242	0.0067292790799851	0.9446341791047478	-0.1027301396478523
CC_6	Centerline Tractometry	OLZe	10.705305016176691	363.835111477559	-0.0193894582154009	0.8413891704444136	-0.115866761756596
CC_6	Centerline Tractometry	OLZe	10.4333365372851	353.2474957484978	0.0068148575792186	0.9439312100024928	-0.0833949960978837
CC_6	Centerline Tractometry	OLZe	10.728953549075747	376.1998017753052	0.005148800824522	0.9576238102194324	-0.1537887392882235
CC_6	Centerline Tractometry	OLZe	10.590415133400125	351.5544131658941	0.0094912080560742	0.921971273251437	-0.0782023840622723
CC_6	Centerline Tractometry	OLZe	10.1152686829255	340.5185937240386	0.0513703116313186	0.5957728743246382	-0.0443559967416431
CC_6	Centerline Tractometry	OLZe	10.697604273380591	367.3285946661092	0.0061639644707487	0.9492788963439008	-0.1265811256260629
CC_6	Centerline Tractometry	OLZe	10.410375391564216	359.5920923407936	0.0086145818919432	0.929158503414745	-0.1028536031172715
CC_6	Centerline Tractometry	OLZe	10.430957632973548	350.5655882208526	0.0011219725661668	0.9907617453533166	-0.0751697001498079
CC_6	Centerline Tractometry	OLZe	10.435825093078954	355.9135712091765	-0.041460325593152	0.6686130553337567	-0.0915717357721408
CC_6	Static Tractometry	OLZe	11.775333264032849	401.13975444521344	-0.106642143708092	0.2697269983221856	-0.2302785099184279
CC_6	Static Tractometry	OLZe	11.882316225490309	407.3557387748411	-0.089815215452442	0.3530100474837475	-0.2493426686162043
CC_6	Static Tractometry	OLZe	11.801806681310218	401.6067896944024	-0.1017667197853955	0.292357874337575	-0.2317108870989102
CC_6	Static Tractometry	OLZe	11.893532115291308	412.8237308652192	-0.0962318573703114	0.3195322046812338	-0.2661127670336498
CC_6	Static Tractometry	OLZe	11.73379553010293	399.41249612194406	-0.0874618322165445	0.3658174819912311	-0.2249810823445017
CC_6	Static Tractometry	OLZe	11.389623279144802	386.2129954022571	-0.0740363822567719	0.4442107950991188	-0.1844987768708326
CC_6	Static Tractometry	OLZe	11.787440535260336	404.8822560682552	-0.0775259144468616	0.4229754395110828	-0.2417566027006581
CC_6	Static Tractometry	OLZe	11.60614218133283	399.153743139444	-0.0971966678684508	0.3146816873792266	-0.2241874979883777
CC_6	Static Tractometry	OLZe	11.762427389185392	407.87731377157553	-0.0860253863423354	0.3737735033887569	-0.2509423168751525
CC_6	Static Tractometry	OLZe	11.79668607543268	401.9157662320353	-0.0770242414611327	0.4259917644663634	-0.2326585049555458
CST_left	RadTract	OLZe	11.180735770698792	364.9740456663886	-0.0825189118308577	0.3936335305944597	-0.1193598243144726
CST_left	RadTract	OLZe	11.25068941110286	366.0454942917594	-0.0958767762083627	0.321329425789397	-0.122645911528886
CST_left	RadTract	OLZe	11.196966035676548	370.6006956969868	-0.1084742269915869	0.2615375803985878	-0.1366165198645075
CST_left	RadTract	OLZe	11.211861486103162	371.10388034077937	-0.070651643252916	0.4653695101948402	-0.1381597656957145
CST_left	RadTract	OLZe	11.047934259768056	363.2567104217396	-0.0818553472123169	0.3974614862707301	-0.114092830399249
CST_left	RadTract	OLZe	10.74273411314026	351.9917743826913	-0.0423893440083713	0.6616383029707008	-0.0795437522516244
CST_left	RadTract	OLZe	11.4959544782436	382.6123145806086	-0.1176585365656359	0.2230467318444111	-0.1734556424348652
CST_left	RadTract	OLZe	11.367584742097566	369.577343648932	-0.0716939890197862	0.4587953961325582	-0.1334779428004016
CST_left	RadTract	OLZe	10.8423141886533	362.7220295337064	-0.0921061109342312	0.3408148466550726	-0.1124529869309272
CST_left	RadTract	OLZe	11.367470946712317	374.6246415132436	-0.1088400056553615	0.2599230607327956	-0.1489577899778715
CST_left	Centerline Tractometry	OLZe	12.682476297893327	499.8255988482159	0.0066977077485761	0.9448935268585944	-0.5329437836958484
CST_left	Centerline Tractometry	OLZe	12.654974289374074	518.8003597411255	0.0107719983168848	0.9114818498145724	-0.5911385656856636
CST_left	Centerline Tractometry	OLZe	12.872987404169104	511.2861424701927	-0.0042721485823555	0.9648338429145248	-0.5680927819535775
CST_left	Centerline Tractometry	OLZe	13.636887930690005	585.3509155769515	0.0101251169449882	0.9167778964572054	-0.7952462806668912
CST_left	Centerline Tractometry	OLZe	12.75266407783918	505.0913844474719	-0.0012131849009767	0.9900107457064824	-0.5490937234333402
CST_left	Centerline Tractometry	OLZe	12.550824157457791	484.595834076038	0.0149470469318381	0.8774037420068098	-0.4862347450062356
CST_left	Centerline Tractometry	OLZe	13.295325921993683	559.4158140242969	0.0114561166468518	0.90588516217945	-0.7157044308771294
CST_left	Centerline Tractometry	OLZe	12.932351217683893	519.9088147034589	0.0058593026342736	0.9517827625620232	-0.5945381497564504
CST_left	Centerline Tractometry	OLZe	12.625862723191412	501.2862113640033	0.0164902694284285	0.8648605738184654	-0.5374234199562242
CST_left	Centerline Tractometry	OLZe	13.10623554290019	537.3991700007106	0.0065888382935755	0.9457878964157524	-0.648180323125197
CST_left	Static Tractometry	OLZe	11.9710733943898	465.9448177040812	0.0231033589535425	0.8115265527263232	-0.429032873647736
CST_left	Static Tractometry	OLZe	11.678709830433553	446.0523100372651	0.044303849815881	0.6473563495140928	-0.3680234014633632
CST_left	Static Tractometry	OLZe	11.830352434115389	451.6875345375182	0.0239258486880147	0.8049479170459347	-0.38530639454595
CST_left	Static Tractometry	OLZe	12.574090338042089	528.3828732882791	0.0073672516425553	0.9393947281443462	-0.6205277258410067
CST_left	Static Tractometry	OLZe	11.481232814509331	438.8870489263797	0.0319880373558847	0.7412494482259093	-0.3460478513838945
CST_left	Static Tractometry	OLZe	11.62281631351166	435.5038779979992	0.0347863115857817	0.7195192132838845	-0.3356718105092526
CST_left	Static Tractometry	OLZe	12.223057320288348	506.0857221895253	0.0218288723116487	0.8217462662222212	-0.5521433148590045
CST_left	Static Tractometry	OLZe	11.679139317904497	449.2994359426633	0.0302351034721625	0.7549676630810543	-0.3779821980576718
CST_left	Static Tractometry	OLZe	11.78270053947904	463.6467959562671	0.0319478878125379	0.7415627659812639	-0.4219849390056784
CST_left	Static Tractometry	OLZe	11.93934191721534	466.9621878889895	0.0194707515584903	0.8407329303358969	-0.4321531045928226
CST_right	RadTract	OLZe	10.41793905276148	335.90301239869314	0.1006777579778277	0.2975795854995536	-0.0302002057674803
CST_right	RadTract	OLZe	10.53490878599845	342.0830406487424	0.0711029072893998	0.4625170538603463	-0.0491540887034653
CST_right	RadTract	OLZe	10.195338280440946	338.28015868931726	0.0718075640484279	0.4580821881797582	-0.0374908120060266
CST_right	RadTract	OLZe	10.666820476425883	353.19710757002144	0.0497982116549202	0.607088487950648	-0.0832404577046019
CST_right	RadTract	OLZe	10.305996330028156	342.0372818487873	0.0512222478449387	0.5968345502440748	-0.0490137484165689
CST_right	RadTract	OLZe	10.22126434394518	337.4251350311021	0.0740178435425759	0.4443251899370063	-0.0348684909308472
CST_right	RadTract	OLZe	10.23261583461116	332.8553796502231	0.094355437791304	0.3291031048860539	-0.0208532461729322
CST_right	RadTract	OLZe	10.379154402050478	339.0504922881118	0.0676698528215892	0.4844577012612127	-0.0398533922827577
CST_right	RadTract	OLZe	10.530038485264102	341.04071615652475	0.0583736709561045	0.5465570231325937	-0.045957323962682
CST_right	RadTract	OLZe	10.476272426997982	347.23045774170936	0.0042746028778753	0.9648136533136736	-0.0649409972830512
CST_right	Centerline Tractometry	OLZe	12.374044842281048	461.54732735249456	0.0317317324812508	0.7432503169681016	-0.4155459583839695
CST_right	Centerline Tractometry	OLZe	12.68817714312744	474.7766536759391	0.0331528504833549	0.7321781200546851	-0.4561197377116799
CST_right	Centerline Tractometry	OLZe	12.762704539243352	469.0809418952381	0.0225842751046542	0.815685208680331	-0.4386512327210015
CST_right	Centerline Tractometry	OLZe	13.88012161814954	574.7210397830547	0.0078696321528074	0.9352706567762538	-0.7626449051926001
CST_right	Centerline Tractometry	OLZe	12.815477404525272	475.13936899846135	0.0029784961629636	0.9754785084567792	-0.4572321701284929
CST_right	Centerline Tractometry	OLZe	12.303645688477516	439.35121919173673	0.0268232063261823	0.7818847322290425	-0.3474714417812155
CST_right	Centerline Tractometry	OLZe	12.96810361582647	499.0854190190331	0.0102750521655357	0.9155500372920592	-0.53067368374383
CST_right	Centerline Tractometry	OLZe	12.446384397469767	468.6274093349279	0.0304476823143897	0.7532998881413335	-0.4372602677111394
CST_right	Centerline Tractometry	OLZe	12.469039064206402	458.06662406218175	0.0198510917642962	0.8376640923038509	-0.4048707899170678
CST_right	Centerline Tractometry	OLZe	12.77026329475416	482.156210061154	0.0143189699532608	0.8825175772335482	-0.4787525222533604
CST_right	Static Tractometry	OLZe	11.365644729805783	443.031624810448	0.0745230485339957	0.4412137105904957	-0.3587590887678515
CST_right	Static Tractometry	OLZe	11.3383771627367	451.1889933950733	0.0590163643986954	0.5421419792964315	-0.3837773901352344
CST_right	Static Tractometry	OLZe	11.380270188020283	444.0450332970865	0.0511716652346711	0.5971974419968554	-0.3618671693533939
CST_right	Static Tractometry	OLZe	12.032545673886451	520.6793788799285	0.0556339577388734	0.5655723421010873	-0.596901437205072
CST_right	Static Tractometry	OLZe	11.556355896791818	448.5955889995497	0.0513262306796092	0.5960888634281061	-0.3758235295168737
CST_right	Static Tractometry	OLZe	11.174219071835132	409.3595351700139	0.0761657488959906	0.4311820796091233	-0.2554882266565501
CST_right	Static Tractometry	OLZe	11.644031415880914	474.1960806756311	0.0580829692521022	0.548559776957531	-0.4543391450932652
CST_right	Static Tractometry	OLZe	11.613756523231563	452.4971785157908	0.055268939691959	0.5681292501979234	-0.3877895380791338
CST_right	Static Tractometry	OLZe	11.571399488834652	443.6583452139565	0.0621855538392209	0.5206307467832213	-0.3606812135027344
CST_right	Static Tractometry	OLZe	11.36770951967226	443.7154447172088	0.0706981227287508	0.4650752671622226	-0.3608563352427261
ST_FO_left	RadTract	OLZe	10.86014250755688	372.8179727629085	-0.029182164375058	0.7632449108382067	-0.1434168140126437
ST_FO_left	RadTract	OLZe	10.848966861967844	379.7416265057885	-0.0297945431535984	0.7584276331752591	-0.1646513646040257
ST_FO_left	RadTract	OLZe	10.711998518314552	371.9295748440135	-0.0367153009945338	0.7046673621107014	-0.1406921355040664
ST_FO_left	RadTract	OLZe	11.277296534520977	401.7917140857761	-0.069200149874102	0.4746094903578203	-0.2322780423163766
ST_FO_left	RadTract	OLZe	11.29961738827427	387.5181187287865	-0.064192655435737	0.5072351905640816	-0.1885015344226068
ST_FO_left	RadTract	OLZe	10.74602278872922	368.6892118366269	-0.0403412241050973	0.6770524352308749	-0.1307540804293805
ST_FO_left	RadTract	OLZe	10.889029854129015	377.0246616413023	-0.0667587796291093	0.4903723532037849	-0.156318549299784
ST_FO_left	RadTract	OLZe	10.76932389045036	370.1992337842801	-0.0200483956371709	0.8360730688411276	-0.1353852533089481
ST_FO_left	RadTract	OLZe	10.891088561012522	370.26261702772416	-0.0591205093230519	0.5414282005499287	-0.1355796470119756
ST_FO_left	RadTract	OLZe	10.878777442316231	372.8232302834329	-0.0293601876510241	0.7618435494600648	-0.1434329386037491
ST_FO_left	Centerline Tractometry	OLZe	10.82626117394907	379.5565754966278	-0.0219869318671058	0.8204771771027289	-0.1640838210552095
ST_FO_left	Centerline Tractometry	OLZe	10.686442858447204	376.416364526874	0.0085786041395836	0.9294536013940252	-0.1544529280063735
ST_FO_left	Centerline Tractometry	OLZe	10.751025431351762	384.2190901497164	-0.0034316722885321	0.9717490165396584	-0.1783835545428764
ST_FO_left	Centerline Tractometry	OLZe	10.807192531998671	399.9129858613605	-0.0236230001734636	0.8073686760063239	-0.226516063018981
ST_FO_left	Centerline Tractometry	OLZe	10.63453113347624	378.9136821196769	0.0056166190500312	0.9537775969591092	-0.1621120945008931
ST_FO_left	Centerline Tractometry	OLZe	10.470212159046842	360.0879569752836	0.0199259288268946	0.8370605420875005	-0.1043743987922987
ST_FO_left	Centerline Tractometry	OLZe	10.596926801972318	376.13678028734176	0.0018548801049182	0.9847276118524309	-0.153595455073819
ST_FO_left	Centerline Tractometry	OLZe	10.653534643731644	379.2008268013119	-0.0239205819129841	0.804990000281784	-0.1629927549867669
ST_FO_left	Centerline Tractometry	OLZe	10.724390432385883	372.1324620347604	-0.0140794992657656	0.8844686436790185	-0.1413143818607229
ST_FO_left	Centerline Tractometry	OLZe	10.690915422467809	389.4558014210229	-0.0179952362431325	0.852660565163179	-0.1944443245571732
ST_FO_left	Static Tractometry	OLZe	12.034086027525891	504.13331865217305	0.0006092855189171	0.9949831017475314	-0.5461553765206186
ST_FO_left	Static Tractometry	OLZe	11.389126056319856	462.0588709914803	0.0192905254149757	0.8421879515271384	-0.4171148408967489
ST_FO_left	Static Tractometry	OLZe	11.70462918325104	479.7728101990497	0.0216959949558231	0.8228135189357798	-0.4714427365779297
ST_FO_left	Static Tractometry	OLZe	12.382966810597749	575.6905766461094	-0.0025419618619844	0.9790715443581176	-0.7656184333806493
ST_FO_left	Static Tractometry	OLZe	11.725608575942696	478.5892145602879	0.0120964743981009	0.90065064115988	-0.467812699258852
ST_FO_left	Static Tractometry	OLZe	11.327022056118947	454.2122344221164	0.0226264438437471	0.8153471798012174	-0.3930495413609807
ST_FO_left	Static Tractometry	OLZe	11.940722183827402	531.7756612713936	0.0038691035316634	0.968149676575662	-0.6309332618121499
ST_FO_left	Static Tractometry	OLZe	11.515061449177525	469.93366790721575	0.0224874767447767	0.8164612819531913	-0.4412665070132131
ST_FO_left	Static Tractometry	OLZe	11.629177477257944	480.5318790094629	-0.0099505722382574	0.9182075356052852	-0.4737707682293728
ST_FO_left	Static Tractometry	OLZe	11.898252304621632	517.6225937315855	0.0157120217315599	0.871182104751425	-0.5875264075906541
ST_FO_right	RadTract	OLZe	10.35866513715196	359.07532632834125	0.0188319642070422	0.845892442713056	-0.1012687038079136
ST_FO_right	RadTract	OLZe	10.260676610998416	362.9132832525347	-0.0032380261419659	0.9733425914228664	-0.113039553925619
ST_FO_right	RadTract	OLZe	10.248929368703257	353.2479607565758	0.0357076534592355	0.7124121054795124	-0.0833964222578169
ST_FO_right	RadTract	OLZe	10.79099577674148	373.0218738511578	-0.010763536606372	0.911551101711377	-0.1440421699496761
ST_FO_right	RadTract	OLZe	10.059901015091834	352.46007779188903	0.0455873642406046	0.6378522809326335	-0.08098001882474
ST_FO_right	RadTract	OLZe	10.272321204863433	353.605177172174	0.0303369771865672	0.7541682777150854	-0.0844919897617364
ST_FO_right	RadTract	OLZe	10.142632256574297	354.22841484728843	0.038766302328208	0.6889970742876284	-0.0864034331172456
ST_FO_right	RadTract	OLZe	10.43885610601964	362.805178383873	0.0056383665401814	0.9535988229710382	-0.1127080009063579
ST_FO_right	RadTract	OLZe	10.317359952064896	360.22273835750326	0.0330932184138579	0.7326416397676874	-0.1047877675403332
ST_FO_right	RadTract	OLZe	10.530088186963198	371.2307095670005	0.0012358151978672	0.9898244197660552	-0.1385487455206269
ST_FO_right	Centerline Tractometry	OLZe	12.757395577144116	476.3407628000167	-0.005836837436559	0.9519674118831256	-0.460916793653396
ST_FO_right	Centerline Tractometry	OLZe	12.931670492988433	482.3961747733623	-0.0121358674088983	0.9003287648299184	-0.4794884837862105
ST_FO_right	Centerline Tractometry	OLZe	12.701442763797496	464.5448004082048	-0.0062229197507027	0.9487944280672288	-0.424739080341179
ST_FO_right	Centerline Tractometry	OLZe	13.536724283880542	535.3135817727799	-0.0198026389773424	0.8380549073618322	-0.6417839130239082
ST_FO_right	Centerline Tractometry	OLZe	12.91835000246259	476.3768468511476	-0.0117134841715829	0.9037808475256645	-0.4610274618984782
ST_FO_right	Centerline Tractometry	OLZe	12.297115216964055	435.4124248660463	-0.0114008444749134	0.906337169654362	-0.3353913276559339
ST_FO_right	Centerline Tractometry	OLZe	12.813043536436542	477.64457135030494	0.0136825753289506	0.8877040629370383	-0.4649155188425411
ST_FO_right	Centerline Tractometry	OLZe	12.545078653948634	469.03277381653584	-0.0043727194999128	0.964006541709924	-0.4385035032789937
ST_FO_right	Centerline Tractometry	OLZe	12.423835259544576	455.69485478482886	0.0046741146531116	0.9615274829640456	-0.3975966747487829
ST_FO_right	Centerline Tractometry	OLZe	12.897645645183058	473.5399521379021	-0.0005628457533922	0.9953654855092045	-0.4523268268655975
ST_FO_right	Static Tractometry	OLZe	12.057104993303245	416.060346628257	0.0470210116338798	0.6273055439312002	-0.2760393294698156
ST_FO_right	Static Tractometry	OLZe	11.760735389062194	414.9977197319639	0.0332461440466912	0.7314531430245282	-0.272780298122053
ST_FO_right	Static Tractometry	OLZe	11.619511792730616	398.4367367541364	0.0393151645465016	0.6848254842563941	-0.2219884699998948
ST_FO_right	Static Tractometry	OLZe	12.47758970498154	471.3669722510338	0.029020218286452	0.7645203808625585	-0.4456623902754215
ST_FO_right	Static Tractometry	OLZe	11.707654721905604	417.0008185397052	0.0524678522108557	0.5879296888369184	-0.278923716691513
ST_FO_right	Static Tractometry	OLZe	11.569178788857773	405.2792928437945	0.0310508908427503	0.7485736494768456	-0.2429742975493496
ST_FO_right	Static Tractometry	OLZe	11.8097955632612	416.9394116251557	0.0470306630065085	0.6272347935311499	-0.2787353843048734
ST_FO_right	Static Tractometry	OLZe	12.08294835595483	430.42195107417695	0.0279357610083034	0.7730775294840182	-0.3200857574839142
ST_FO_right	Static Tractometry	OLZe	11.72963940338315	413.72680723960696	0.0472077228826669	0.6259374377572416	-0.2688824637388813
ST_FO_right	Static Tractometry	OLZe	11.516229497248592	401.4328130458501	0.0518664119984819	0.5922218423548103	-0.2311773081415276
ST_PREM_left	RadTract	OLZe	11.305032232090054	389.02767156263474	0.1020679027972752	0.2909244405937639	-0.1931312685501516
ST_PREM_left	RadTract	OLZe	10.819653188816371	367.94481659485945	0.1091150588408079	0.2587134862579143	-0.1284710519868406
ST_PREM_left	RadTract	OLZe	10.890203532770965	369.0396988522873	0.1263759186152077	0.190382335208779	-0.1318290091508405
ST_PREM_left	RadTract	OLZe	11.441146049218377	400.20474728053705	0.0936883022423945	0.3325495904397178	-0.2274108828418943
ST_PREM_left	RadTract	OLZe	10.802083202540324	376.3951772888437	0.1175108070460261	0.2236323874008844	-0.1543879476514116
ST_PREM_left	RadTract	OLZe	11.114694496339684	383.9114051481049	0.0909278705457064	0.3470534099100048	-0.1774398977721074
ST_PREM_left	RadTract	OLZe	10.892293134978877	379.634671496263	0.1135089977987812	0.2399111734611442	-0.1643233381536699
ST_PREM_left	RadTract	OLZe	10.583478047797907	364.3082956103671	0.1206666777446933	0.2113559663663395	-0.11731799730076
ST_PREM_left	RadTract	OLZe	10.757118862514792	361.73352503923286	0.1279344577479905	0.1849288071454547	-0.1094212858266809
ST_PREM_left	RadTract	OLZe	11.241016340426144	382.5537418981591	0.1169777504673227	0.2257546373024057	-0.1732760025171373
ST_PREM_left	Centerline Tractometry	OLZe	11.709219912283816	461.1829118770755	-0.0068645353714211	0.943523160477406	-0.4144283116707692
ST_PREM_left	Centerline Tractometry	OLZe	11.38905577422572	450.7972325720506	0.0080721615428493	0.933608559040259	-0.382575876407782
ST_PREM_left	Centerline Tractometry	OLZe	11.54336552611945	463.53505358490537	0.0083438010942068	0.9313797442396576	-0.4216422299208515
ST_PREM_left	Centerline Tractometry	OLZe	12.333335184557898	542.9070091991518	-0.0261308335911638	0.7873797221391906	-0.6650726309227633
ST_PREM_left	Centerline Tractometry	OLZe	11.50616044398546	452.03049147468926	-0.0002639724003793	0.9978264218964602	-0.3863582288379976
ST_PREM_left	Centerline Tractometry	OLZe	11.193281186294946	438.018611577357	0.0063012420176765	0.9481508393986028	-0.3433843910913816
ST_PREM_left	Centerline Tractometry	OLZe	11.584512618082345	472.212262342872	0.003415056392475	0.9718857496883272	-0.4482548589178616
ST_PREM_left	Centerline Tractometry	OLZe	11.609157161125594	476.2565088473857	-0.0123719246311971	0.8984003053471563	-0.4606583903758625
ST_PREM_left	Centerline Tractometry	OLZe	11.481957266762487	457.609248108783	-0.0049467030017895	0.9592856833155852	-0.403468037384604
ST_PREM_left	Centerline Tractometry	OLZe	11.358681553738109	461.0671013692612	0.0053739190589097	0.9557728517806234	-0.4140731257850327
ST_PREM_left	Static Tractometry	OLZe	11.602622054287725	451.4305186970214	0.0644394132625949	0.5056007195500415	-0.3845181379302247
ST_PREM_left	Static Tractometry	OLZe	11.598958555817836	447.32012817143743	0.0619564139935034	0.5221713910710364	-0.3719117455820215
ST_PREM_left	Static Tractometry	OLZe	11.619399348550122	428.55599425465647	0.0693123315652901	0.4738918359172059	-0.3143629475403655
ST_PREM_left	Static Tractometry	OLZe	12.2352702423859	514.4808987137579	0.049798838374843	0.6070839581631456	-0.5778909630297013
ST_PREM_left	Static Tractometry	OLZe	11.345939873654846	427.76921783732223	0.0756961329554572	0.4340365350531319	-0.3119499378408015
ST_PREM_left	Static Tractometry	OLZe	11.338316559042072	416.5023022986901	0.0702498064076497	0.4679176277705777	-0.2773947886524202
ST_PREM_left	Static Tractometry	OLZe	11.727453979805375	466.1625813650985	0.0608579065457998	0.5295892654824401	-0.4297007455039205
ST_PREM_left	Static Tractometry	OLZe	11.284840057738728	425.5733957171204	0.0710921946631075	0.4625846571389284	-0.3052154450956881
ST_PREM_left	Static Tractometry	OLZe	11.686063795298766	440.4430020525176	0.0562397947963655	0.5613405956673413	-0.3508198932279527
ST_PREM_left	Static Tractometry	OLZe	11.775133273031969	468.7875946722106	0.0601420917305885	0.5344511970721417	-0.437751549305345
ST_PREM_right	RadTract	OLZe	10.323066052068924	351.8565921218822	0.1315062150153353	0.1728623006749804	-0.0791291540260616
ST_PREM_right	RadTract	OLZe	10.718263349766572	361.4495208521744	0.1054406248296193	0.2751909881572362	-0.108550257103666
ST_PREM_right	RadTract	OLZe	10.17699341332257	350.82747573205694	0.1219221252240575	0.2066083302934359	-0.0759728979717151
ST_PREM_right	RadTract	OLZe	10.7029637305029	376.8438107491963	0.0815263825289977	0.3993673856443513	-0.1557638873307523
ST_PREM_right	RadTract	OLZe	10.372391445260748	353.37168627397403	0.116585248059994	0.227326335117673	-0.0837758831402071
ST_PREM_right	RadTract	OLZe	10.196947562895152	347.0176542967138	0.1273264266315912	0.1870426684835077	-0.0642883381977486
ST_PREM_right	RadTract	OLZe	10.46128255678822	366.3755728922122	0.1010424549472419	0.2958240162036484	-0.1236582485117478
ST_PREM_right	RadTract	OLZe	10.540667846958968	369.5520107772122	0.0995320089924684	0.3031395394611527	-0.1334002479638116
ST_PREM_right	RadTract	OLZe	10.2513037782608	352.43312070790864	0.1382487474733978	0.1516827641267543	-0.0808973425984533
ST_PREM_right	RadTract	OLZe	10.632633867408131	381.00933216368486	0.0713272100275801	0.4611028138981076	-0.1685393637627452
ST_PREM_right	Centerline Tractometry	OLZe	11.139643152634656	411.9121836725489	0.0636708178383614	0.510700721552689	-0.2633170906902022
ST_PREM_right	Centerline Tractometry	OLZe	11.021281886040198	400.9799154195176	0.0635905283087311	0.5112350063805385	-0.2297882904470822
ST_PREM_right	Centerline Tractometry	OLZe	11.01279635642414	403.2274925227077	0.0369807991655784	0.7026317282837309	-0.2366815135165927
ST_PREM_right	Centerline Tractometry	OLZe	11.517289983472926	457.6867164960956	0.0485327462384595	0.6162651396307497	-0.4037056296228518
ST_PREM_right	Centerline Tractometry	OLZe	10.897839075281585	396.1238409559329	0.0664606019732955	0.4923163920227961	-0.214894917279981
ST_PREM_right	Centerline Tractometry	OLZe	10.89113887014956	395.8424562708419	0.0698096267455039	0.4707176071421202	-0.2140319224577243
ST_PREM_right	Centerline Tractometry	OLZe	11.239498759193348	435.9060494235845	0.0640871112241717	0.507935127348952	-0.3369052531105356
ST_PREM_right	Centerline Tractometry	OLZe	11.044593282968936	402.606569628533	0.0607322447454487	0.5304411739912431	-0.2347771694954521
ST_PREM_right	Centerline Tractometry	OLZe	10.892547640959384	395.53673504713936	0.0593071755235899	0.5401500039947374	-0.2130942885100057
ST_PREM_right	Centerline Tractometry	OLZe	11.273019435182317	418.7356396886404	0.0507476435084413	0.6002433578293662	-0.2842443391290443
ST_PREM_right	Static Tractometry	OLZe	11.397120398001656	435.5806892287634	0.090731873792643	0.3480980834500047	-0.3359073872764078
ST_PREM_right	Static Tractometry	OLZe	11.473297851016676	432.18047226146194	0.0813299140635188	0.4005082321613315	-0.325479066927764
ST_PREM_right	Static Tractometry	OLZe	11.263187309798967	415.8549096812832	0.0821749778994868	0.3956148535138552	-0.2754092631196114
ST_PREM_right	Static Tractometry	OLZe	11.70560694754868	469.7283784393776	0.0719315931604185	0.4573040335469979	-0.4406368929752244
ST_PREM_right	Static Tractometry	OLZe	11.359643705562478	424.70509504564126	0.0748697503776262	0.4390855679883637	-0.3025524039873695
ST_PREM_right	Static Tractometry	OLZe	11.17472312936105	393.7078335529178	0.0795212449639764	0.4111011513539045	-0.2074851256679675
ST_PREM_right	Static Tractometry	OLZe	11.460668631176093	441.1892391640932	0.075067095274114	0.4378768164137707	-0.3531085706066004
ST_PREM_right	Static Tractometry	OLZe	11.38960857501363	445.4656763649618	0.0871054325910301	0.3677816816167828	-0.366224221022553
ST_PREM_right	Static Tractometry	OLZe	11.489495823552303	438.234868293982	0.0856821306300745	0.375690199966435	-0.3440476412134174
ST_PREM_right	Static Tractometry	OLZe	11.435518369710204	454.86121140672674	0.0759727600506314	0.4323538179820395	-0.395039926080396
T_PREM_left	RadTract	OLZe	11.969831756013669	434.8543981410047	-0.1387222816270029	0.1502720178730577	-0.3336798835016932
T_PREM_left	RadTract	OLZe	12.22460538573079	451.59460855671193	-0.1568820613786304	0.1032879731599253	-0.3850213945280456
T_PREM_left	RadTract	OLZe	11.80670195425202	428.5808544397287	-0.1388766620696337	0.1498142285322419	-0.3144391926671772
T_PREM_left	RadTract	OLZe	12.55119718633581	483.4110610379757	-0.1453338337450155	0.1315917433800424	-0.4826010966537439
T_PREM_left	RadTract	OLZe	11.22487248966303	412.928748993574	-0.1029601060628073	0.2867055286523828	-0.2664348531521034
T_PREM_left	RadTract	OLZe	11.35488010594822	402.2192766077491	-0.1036995721429712	0.2832398770354579	-0.2335893583268213
T_PREM_left	RadTract	OLZe	11.63913884861345	432.9631820815474	-0.1189629441275325	0.2179224912160155	-0.3278796045470908
T_PREM_left	RadTract	OLZe	11.93123543883458	446.4616343542298	-0.1383834878581755	0.1512803391268027	-0.3692787816772869
T_PREM_left	RadTract	OLZe	11.991256787559474	432.8738430401556	-0.1350951273011915	0.1613326556403973	-0.327605605519313
T_PREM_left	RadTract	OLZe	12.06757053360873	453.9703068432343	-0.151725155096937	0.1152732376841388	-0.3923075597997993
T_PREM_left	Centerline Tractometry	OLZe	11.122381865058268	403.9110475993992	0.0465962424790133	0.6304226979604591	-0.2387779477689451
T_PREM_left	Centerline Tractometry	OLZe	11.539514586165373	424.54239379236856	0.0166961436923337	0.8631897116662388	-0.302053406186179
T_PREM_left	Centerline Tractometry	OLZe	11.002078816817187	413.31186216230174	0.0270836173071433	0.7798207488848209	-0.2676098448928359
T_PREM_left	Centerline Tractometry	OLZe	11.28330775161744	448.7118465127367	0.0249233182051507	0.796987987791669	-0.3761800863490137
T_PREM_left	Centerline Tractometry	OLZe	11.104189399551686	417.84934604241954	0.0220559255541821	0.8199233591988739	-0.2815261143349676
T_PREM_left	Centerline Tractometry	OLZe	10.858444523512809	400.8210177666703	0.0307426768542975	0.7509874060506778	-0.2293009581260936
T_PREM_left	Centerline Tractometry	OLZe	10.916700857797862	407.0170404059476	0.0299816016776245	0.7569579693016332	-0.2483038951713474
T_PREM_left	Centerline Tractometry	OLZe	11.084284684515904	404.5271589486469	0.0353263987581587	0.7153501083782233	-0.240667534987107
T_PREM_left	Centerline Tractometry	OLZe	11.116993805224949	421.045406367876	0.0355031226033458	0.7139877293378485	-0.2913282949746054
T_PREM_left	Centerline Tractometry	OLZe	11.16591062188948	430.6353426925352	0.017187708619693	0.8592026553318053	-0.3207402204718224
T_PREM_left	Static Tractometry	OLZe	11.090888490293011	445.32009237311865	0.0588068859137631	0.5435790832480146	-0.3657777211317592
T_PREM_left	Static Tractometry	OLZe	10.867673769338223	410.9044884427353	0.0675294349436304	0.4853667963676133	-0.2602265324195532
T_PREM_left	Static Tractometry	OLZe	10.856692858554796	416.8492825751628	0.0558116226463103	0.5643297956505672	-0.2784589623544264
T_PREM_left	Static Tractometry	OLZe	11.445555812224551	484.1778604629909	0.0504886392792686	0.6021072886837991	-0.4849528377702996
T_PREM_left	Static Tractometry	OLZe	11.234433375078403	431.1949942526386	0.053480861592693	0.580732633246132	-0.3224566479258643
T_PREM_left	Static Tractometry	OLZe	11.0028153008658	411.8295995207393	0.0682128557058375	0.4809507649130997	-0.2630638086205366
T_PREM_left	Static Tractometry	OLZe	11.229785460487795	443.98695955044894	0.057853565423985	0.5501427444371915	-0.3616890596505113
T_PREM_left	Static Tractometry	OLZe	10.796278891500062	418.06402161080746	0.0670611435503676	0.4884051845560168	-0.2821845151428295
T_PREM_left	Static Tractometry	OLZe	11.026609130011868	424.92701738992616	0.0744545862793671	0.4416346367379669	-0.3032330303476813
T_PREM_left	Static Tractometry	OLZe	10.836915660915446	429.3295018049245	0.0654340659676017	0.4990401755617176	-0.3167352621908308
T_PREM_right	RadTract	OLZe	9.544422959010287	318.87348800677665	0.2299561860712572	0.0161519255243747	0.0220286188786392
T_PREM_right	RadTract	OLZe	9.750121169689344	325.683781399528	0.2181047600083587	0.0227069054865498	0.0011417396439216
T_PREM_right	RadTract	OLZe	9.287285494000953	303.16089411453146	0.2819781209623163	0.0029729280346874	0.0702184738767804
T_PREM_right	RadTract	OLZe	9.632653532757937	322.6690478778955	0.2270556346931997	0.0175822809352849	0.0103877987135962
T_PREM_right	RadTract	OLZe	9.168504962203937	309.67210906259976	0.2595598357803381	0.0064200247699516	0.0502488554699811
T_PREM_right	RadTract	OLZe	9.494306758771888	308.39961904648567	0.2574946506860505	0.0068702368692949	0.0541515280512019
T_PREM_right	RadTract	OLZe	9.254432615708003	312.61495627702664	0.2511242449438985	0.0084401073840996	0.0412232686370582
T_PREM_right	RadTract	OLZe	9.55518699790732	323.1975476269175	0.2317046691244064	0.0153393291166278	0.0087669125348669
T_PREM_right	RadTract	OLZe	9.245541451645488	317.7058526465511	0.2475716504929855	0.0094463931188294	0.0256097067044847
T_PREM_right	RadTract	OLZe	9.68761307683724	327.7241852935967	0.2097484681170714	0.0285966079383748	-0.0051160920334656
T_PREM_right	Centerline Tractometry	OLZe	11.58479530268701	486.6240030047743	0.0943228537388212	0.3292709051891366	-0.4924550525670244
T_PREM_right	Centerline Tractometry	OLZe	11.560383774845024	463.4714715739389	0.0907584107002526	0.3479565250199533	-0.4214472266063145
T_PREM_right	Centerline Tractometry	OLZe	11.335652420174636	446.0912281425249	0.1053541173915887	0.2755872407139234	-0.3681427616315271
T_PREM_right	Centerline Tractometry	OLZe	11.655611555919608	503.9102486175056	0.0930097676214351	0.3360784492067354	-0.5454712302428761
T_PREM_right	Centerline Tractometry	OLZe	11.26194466857706	460.5113327914471	0.1067918295828477	0.2690514680998824	-0.4123686072719816
T_PREM_right	Centerline Tractometry	OLZe	10.996068542408125	415.1755374193209	0.1137845987420517	0.2387643455166103	-0.2733256573815492
T_PREM_right	Centerline Tractometry	OLZe	11.619774815525115	497.08140169271513	0.0881710601069611	0.3619280119298595	-0.5245274481170894
T_PREM_right	Centerline Tractometry	OLZe	11.566282200077657	489.2852473691309	0.0983139709829154	0.3091244752009017	-0.5006169754750083
T_PREM_right	Centerline Tractometry	OLZe	11.58937465190611	488.2249912620513	0.0994278024875709	0.3036485761488273	-0.4973652152366004
T_PREM_right	Centerline Tractometry	OLZe	11.424020357700067	469.60358029908815	0.1019112002114528	0.2916696595949908	-0.4402541424041968
T_PREM_right	Static Tractometry	OLZe	11.405873562737897	458.9300236794554	0.0855979341193115	0.3761612549756444	-0.4075187997012706
T_PREM_right	Static Tractometry	OLZe	11.415843438467196	451.9358598064488	0.092512181381755	0.3386812913481463	-0.3860679975495154
T_PREM_right	Static Tractometry	OLZe	11.438711366656204	445.89906126203215	0.0901754962679268	0.3510743307263563	-0.3675533940089757
T_PREM_right	Static Tractometry	OLZe	11.8147683385752	521.609536323075	0.0811857749517996	0.4013464408103248	-0.5997541903926147
T_PREM_right	Static Tractometry	OLZe	11.000917681190847	442.0651721626591	0.0982125019216668	0.3096265027723428	-0.3557950197364166
T_PREM_right	Static Tractometry	OLZe	11.228246112453215	420.342484820066	0.0941498538087479	0.3301627298910157	-0.2891724645817162
T_PREM_right	Static Tractometry	OLZe	11.383294847734248	469.11371809369234	0.0886930732293929	0.3590816319326578	-0.4387517559230733
T_PREM_right	Static Tractometry	OLZe	11.430787606080036	463.9137641567886	0.0910126702735825	0.3466020329700736	-0.4228037190849241
T_PREM_right	Static Tractometry	OLZe	11.353206125057422	449.013855562002	0.091567930421369	0.343655574835696	-0.3771063352161345
T_PREM_right	Static Tractometry	OLZe	11.66927088984023	474.58321725897673	0.0848385876443199	0.380425796991528	-0.455526476474948
