# Supplementary material for: Radiomic tractometry reveals tract-specific imaging biomarkers in white matter
Source: Nat Commun. 2024 Jan 5;15:303. doi: 10.1038/s41467-023-44591-3 (PMC10770385; doi:10.1038/s41467-023-44591-3)
Supplement: Supplementary file 6 — Source Data [file 41467_2023_44591_MOESM6_ESM.zip › S4.1_top_ten_features_SCHZ.csv]

Feature	Importance
firstorder_10Percentile	0.05210674184201337
firstorder_90Percentile	0.0635325114490888
firstorder_Mean	0.15315366984605283
firstorder_Median	0.06099173930857828
firstorder_Minimum	0.0022887927756440893
glcm_Autocorrelation	0.05327943155502945
glszm_HighGrayLevelZoneEmphasis	0.006987993945233224
ngtdm_Busyness	0.07036335830441975
firstorder_10Percentile	0.11535254930178773
firstorder_90Percentile	0.029695847394613287
firstorder_Mean	0.0641692575085778
firstorder_Median	0.009678477463691888
firstorder_Minimum	0.04589021690799883
glcm_Autocorrelation	0.042768625329485506
glrlm_RunEntropy	0.007382106136393397
glrlm_ShortRunLowGrayLevelEmphasis	0.005779484606880302
glszm_HighGrayLevelZoneEmphasis	0.04169309000793466
ngtdm_Busyness	0.03722381269145307
firstorder_10Percentile	0.014000092077615127
firstorder_90Percentile	0.014544381318316821
firstorder_Mean	0.03017519544299769
firstorder_Median	0.01792383340539516
firstorder_Minimum	0.015191864133089154
glcm_Autocorrelation	0.011898943891272473
glrlm_RunEntropy	0.003004579759476817
glrlm_ShortRunLowGrayLevelEmphasis	0.01542375570497835
glszm_HighGrayLevelZoneEmphasis	0.035649466903293264
ngtdm_Busyness	0.034454805528909574
firstorder_90Percentile	0.006937381185058264
firstorder_Mean	0.00448639972723775
firstorder_Minimum	0.03311679191449868
glcm_Autocorrelation	0.00018048520276100753
glrlm_RunEntropy	0.013441058582774699
glrlm_ShortRunLowGrayLevelEmphasis	0.059527567279724226
glszm_HighGrayLevelZoneEmphasis	0.015921554953213783
ngtdm_Busyness	0.006717809356713865
firstorder_10Percentile	0.015211446123113573
firstorder_90Percentile	0.014882842709318186
firstorder_Mean	0.013133315811536931
firstorder_Median	0.047519773383111384
firstorder_Minimum	0.03644242927722811
glcm_Autocorrelation	0.011246623518882984
glrlm_RunEntropy	0.010205840498965389
glrlm_ShortRunLowGrayLevelEmphasis	0.03973056738433496
glszm_HighGrayLevelZoneEmphasis	0.0007615427126158082
ngtdm_Busyness	0.01758085290447887
firstorder_10Percentile	0.025732248824704426
firstorder_90Percentile	0.03785149571814492
firstorder_Mean	0.01937917032497097
firstorder_Median	7.552763464182225e-05
firstorder_Minimum	0.0025166148363301995
glcm_Autocorrelation	0.0011186976704417684
glrlm_RunEntropy	0.05717954401474151
glrlm_ShortRunLowGrayLevelEmphasis	9.511202826823646e-05
glszm_HighGrayLevelZoneEmphasis	0.07142688864162886
ngtdm_Busyness	0.007528395131368683
firstorder_10Percentile	0.10096695186162406
firstorder_90Percentile	0.05424703626662113
firstorder_Mean	0.11317549280313509
firstorder_Median	0.10408469242525269
firstorder_Minimum	0.01517289312789737
glcm_Autocorrelation	0.05012468816495476
glrlm_RunEntropy	4.577595106639139e-05
glszm_HighGrayLevelZoneEmphasis	0.050296748628088944
ngtdm_Busyness	0.049368036258246026
firstorder_10Percentile	0.11855666817197313
firstorder_90Percentile	0.11038931273052088
firstorder_Mean	0.13078253937920184
firstorder_Median	0.049130116825407896
firstorder_Minimum	0.01807340189316349
glcm_Autocorrelation	0.04104570897394972
glszm_HighGrayLevelZoneEmphasis	0.008922138928817018
ngtdm_Busyness	0.04205143003541955
firstorder_10Percentile	0.02566011752021563
firstorder_90Percentile	0.05461045721936141
firstorder_Mean	0.027223208701612905
firstorder_Median	0.0049350984039881985
firstorder_Minimum	9.166500123864971e-05
glcm_Autocorrelation	0.024358991668375424
glrlm_RunEntropy	0.03527109364996187
glrlm_ShortRunLowGrayLevelEmphasis	0.059667614491744084
glszm_HighGrayLevelZoneEmphasis	0.05360567674969849
ngtdm_Busyness	0.01052988449611016
firstorder_10Percentile	0.03366908129488959
firstorder_90Percentile	0.04978211657416648
firstorder_Mean	0.05138667155689955
firstorder_Median	0.034270403550421026
firstorder_Minimum	0.01360579785648601
glcm_Autocorrelation	0.02442276655148187
glrlm_RunEntropy	0.05131241786910661
glrlm_ShortRunLowGrayLevelEmphasis	0.006422649054931628
glszm_HighGrayLevelZoneEmphasis	0.03507952487787732
ngtdm_Busyness	0.001857845719426406
firstorder_10Percentile	0.016110163364190837
firstorder_90Percentile	0.07102699236335887
firstorder_Mean	0.03942343042575759
firstorder_Median	0.031226629522639403
firstorder_Minimum	0.044590939954152836
glcm_Autocorrelation	0.019806759581417303
glrlm_RunEntropy	0.014880706806357662
glrlm_ShortRunLowGrayLevelEmphasis	0.03240428662517109
glszm_HighGrayLevelZoneEmphasis	0.04295842859263102
ngtdm_Busyness	0.024723534638957892
firstorder_10Percentile	0.03258432228546429
firstorder_90Percentile	0.029339804093933882
firstorder_Mean	0.02303513712015001
firstorder_Median	0.0028847381199596446
firstorder_Minimum	0.05455709893343372
glcm_Autocorrelation	0.0022341742478687934
glrlm_RunEntropy	0.06591981246748473
glrlm_ShortRunLowGrayLevelEmphasis	0.025234743915225823
glszm_HighGrayLevelZoneEmphasis	0.04749247227582957
ngtdm_Busyness	0.007474447662239062
firstorder_10Percentile	0.12378060215076868
firstorder_90Percentile	0.04973672045013157
firstorder_Mean	0.05007663535217223
firstorder_Median	0.06812594420519966
firstorder_Minimum	0.08038681121350824
glcm_Autocorrelation	0.01148070409667761
glrlm_RunEntropy	0.030287638824609532
glrlm_ShortRunLowGrayLevelEmphasis	0.018445099621575624
glszm_HighGrayLevelZoneEmphasis	0.023531979292190315
ngtdm_Busyness	0.006721115712791776
firstorder_10Percentile	0.12051827500955292
firstorder_90Percentile	0.042968937393087325
firstorder_Mean	0.08189334797150807
firstorder_Median	0.02695514130511607
firstorder_Minimum	0.052356450830908854
glcm_Autocorrelation	0.04256638224598177
glrlm_RunEntropy	0.017460412386606963
glrlm_ShortRunLowGrayLevelEmphasis	0.009580930637591302
glszm_HighGrayLevelZoneEmphasis	0.03308325796900917
ngtdm_Busyness	0.01650775109144914
