# Supplementary material for: Radiomic tractometry reveals tract-specific imaging biomarkers in white matter
Source: Nat Commun. 2024 Jan 5;15:303. doi: 10.1038/s41467-023-44591-3 (PMC10770385; doi:10.1038/s41467-023-44591-3)
Supplement: Supplementary file 6 — Source Data [file 41467_2023_44591_MOESM6_ESM.zip › S4.2_top_ten_features_CAT.csv]

Feature	Importance
firstorder_10Percentile	0.03838630024113411
firstorder_Energy	0.022199710734888436
firstorder_Kurtosis	0.015966537015407102
firstorder_Mean	0.04338383644392141
firstorder_Median	0.04114194369588503
firstorder_Skewness	0.04195268847265912
glcm_Correlation	0.024359100717538544
gldm_DependenceEntropy	0.0441815026869162
gldm_DependenceVariance	0.02066131433188932
glszm_ZonePercentage	0.03746721239874871
firstorder_10Percentile	0.02779009029025887
firstorder_Energy	0.005036607369343622
firstorder_Kurtosis	0.029452578131456877
firstorder_Mean	0.07017950079591787
firstorder_Median	0.010752904908839244
firstorder_Skewness	0.0382639971109853
glcm_Correlation	0.017896155362208697
gldm_DependenceEntropy	0.009407547489193473
gldm_DependenceVariance	0.037319217579978144
glszm_ZonePercentage	0.03651964091388899
firstorder_10Percentile	0.0028471377184371934
firstorder_Energy	0.03131147729360403
firstorder_Kurtosis	0.040302824455911955
firstorder_Mean	0.04634000325910731
firstorder_Median	0.11223108149833862
firstorder_Skewness	0.09696285821162699
glcm_Correlation	0.016871334943913914
gldm_DependenceEntropy	0.02204516085864208
gldm_DependenceVariance	0.02431763420008441
glszm_ZonePercentage	0.04828092763212695
firstorder_10Percentile	0.03675423463391555
firstorder_Energy	0.017288643930607812
firstorder_Kurtosis	0.012751477615368292
firstorder_Mean	0.07227439841879282
firstorder_Median	0.07851373388934746
firstorder_Skewness	0.0647445701345014
glcm_Correlation	0.0849423969252027
gldm_DependenceEntropy	0.016840608661235205
gldm_DependenceVariance	0.05218524125323549
glszm_ZonePercentage	0.02211519893361345
firstorder_10Percentile	0.028199294471402136
firstorder_Energy	0.03683898769104897
firstorder_Kurtosis	0.05975019939005662
firstorder_Mean	0.0546907802928402
firstorder_Median	0.05526420558164438
firstorder_Skewness	0.045078711414091074
glcm_Correlation	0.07383078369038393
gldm_DependenceEntropy	0.011570734832761415
gldm_DependenceVariance	0.030539796915415973
glszm_ZonePercentage	0.027510412517289102
firstorder_10Percentile	0.06675125368030525
firstorder_Energy	0.015103111513080487
firstorder_Kurtosis	0.044010874271628184
firstorder_Mean	0.06588101205609012
firstorder_Median	0.035531865236024814
firstorder_Skewness	0.034411629954735394
glcm_Correlation	0.0015370115737913807
gldm_DependenceEntropy	0.0078950434056813
gldm_DependenceVariance	0.011508330270823574
glszm_ZonePercentage	0.03719698581240571
firstorder_10Percentile	0.044515241431730586
firstorder_Energy	0.0074879235319064525
firstorder_Kurtosis	0.021026529522574944
firstorder_Mean	0.08037068782112906
firstorder_Median	0.014054905658568297
firstorder_Skewness	0.02358085880441573
glcm_Correlation	0.006673901878258507
gldm_DependenceEntropy	0.028917640751888997
gldm_DependenceVariance	0.004550835085763854
glszm_ZonePercentage	0.0520281092693845
firstorder_10Percentile	0.013928551009636962
firstorder_Energy	0.007331920752384664
firstorder_Kurtosis	0.011682388450949249
firstorder_Mean	0.01194469429764279
firstorder_Median	0.011068973873411396
firstorder_Skewness	0.06870115304275463
glcm_Correlation	0.02160163351712116
gldm_DependenceEntropy	0.001138413979860784
gldm_DependenceVariance	0.019542727384586678
glszm_ZonePercentage	0.05401466350209926
firstorder_10Percentile	0.04944794146779615
firstorder_Energy	0.058556196097650226
firstorder_Kurtosis	0.016667712426704298
firstorder_Mean	0.043754804938047925
firstorder_Median	0.02438305157084821
firstorder_Skewness	0.03030833938359017
glcm_Correlation	0.029395232662692308
gldm_DependenceEntropy	0.0383863242814857
gldm_DependenceVariance	0.038596834505954095
glszm_ZonePercentage	0.039902188915919345
firstorder_10Percentile	0.016267474644764177
firstorder_Energy	0.028464506353607037
firstorder_Kurtosis	0.03414759616399417
firstorder_Mean	0.00818294999330528
firstorder_Median	0.015633960499887897
firstorder_Skewness	0.023639901163978856
glcm_Correlation	0.014301022812890224
gldm_DependenceEntropy	0.033119369941003576
gldm_DependenceVariance	0.0036741139210096684
glszm_ZonePercentage	0.041992501552375945
firstorder_10Percentile	0.02241299506467917
firstorder_Energy	0.028859472546567375
firstorder_Kurtosis	0.015234420628838567
firstorder_Mean	0.02153209211108796
firstorder_Median	0.019184320720684267
firstorder_Skewness	0.002197015337986493
glcm_Correlation	0.02191882751263106
gldm_DependenceEntropy	0.0290998253045253
gldm_DependenceVariance	0.026418637381500083
glszm_ZonePercentage	0.022743149424691755
firstorder_10Percentile	0.0007006019919544641
firstorder_Energy	0.007875707960739855
firstorder_Kurtosis	0.018698568865005216
firstorder_Mean	7.97792585551486e-05
firstorder_Median	9.321791340582192e-05
firstorder_Skewness	0.05451653825536107
glcm_Correlation	0.00021329110978059293
gldm_DependenceEntropy	0.017500682863836277
gldm_DependenceVariance	0.06659170382305434
glszm_ZonePercentage	0.02641349710765984
firstorder_10Percentile	0.05725478148834086
firstorder_Energy	0.1309327286195254
firstorder_Kurtosis	0.03579327061536437
firstorder_Mean	0.07941090336970172
firstorder_Median	0.0450508851933936
firstorder_Skewness	0.008391732594595316
glcm_Correlation	0.012922041644608931
gldm_DependenceEntropy	0.045064390568202085
gldm_DependenceVariance	0.006035736853997319
glszm_ZonePercentage	0.0001201761449810178
firstorder_10Percentile	0.013421395905581217
firstorder_Energy	0.028434440587955325
firstorder_Kurtosis	0.0003263210593048816
firstorder_Mean	0.010405392899208277
firstorder_Median	0.027523891519166066
firstorder_Skewness	0.007250439667924144
glcm_Correlation	0.01926852350349547
gldm_DependenceEntropy	0.03616991942905088
gldm_DependenceVariance	0.0001012153673634021
glszm_ZonePercentage	0.031232379953184015
