# Supplementary material for: Radiomic tractometry reveals tract-specific imaging biomarkers in white matter
Source: Nat Commun. 2024 Jan 5;15:303. doi: 10.1038/s41467-023-44591-3 (PMC10770385; doi:10.1038/s41467-023-44591-3)
Supplement: Supplementary file 6 — Source Data [file 41467_2023_44591_MOESM6_ESM.zip › S4.3_top_ten_features_ADNI.csv]

Feature	Importance
glcm_Contrast	0.040916808175071775
glcm_Correlation	0.01402902572403254
gldm_DependenceNonUniformity	0.014758605295801632
glrlm_LongRunEmphasis	0.06319628412957694
glszm_LargeAreaEmphasis	0.03676124124253762
glszm_ZoneVariance	0.018386431501455136
ngtdm_Complexity	0.049277076215642465
ngtdm_Contrast	4.2215349543482105e-05
glcm_Contrast	0.04767448165249566
glcm_Correlation	0.05065480186620817
glcm_DifferenceVariance	0.05641696978197362
glrlm_LongRunEmphasis	0.02506929933789802
glszm_LargeAreaEmphasis	0.06751671355169596
ngtdm_Complexity	0.0481616260270283
ngtdm_Contrast	0.04895614774591379
firstorder_Skewness	0.013825929608774677
glcm_Contrast	0.03587077728425163
glcm_Correlation	0.0790767958227736
glcm_DifferenceVariance	0.03824475545393247
glrlm_LongRunEmphasis	0.01815099853704758
glszm_LargeAreaEmphasis	0.016948882858668208
ngtdm_Complexity	0.05053181786345303
ngtdm_Contrast	0.06996621923727908
firstorder_Skewness	0.015265361252000361
glcm_Contrast	0.06186416596141296
glcm_DifferenceVariance	0.05929716726940231
gldm_DependenceNonUniformity	0.012356688805245826
glrlm_LongRunEmphasis	0.03989275640211005
glszm_LargeAreaEmphasis	0.01229200829901101
glszm_ZoneVariance	0.012962973690552885
ngtdm_Complexity	0.030557106068605202
ngtdm_Contrast	0.05061141748668949
firstorder_Skewness	0.0007014910438459459
glcm_Contrast	0.01526861517139362
glcm_Correlation	0.030427320479525878
glcm_DifferenceVariance	0.0010190885319463338
gldm_DependenceNonUniformity	0.009886758899194322
glrlm_LongRunEmphasis	0.012998117972293265
glszm_LargeAreaEmphasis	0.07232473551365613
glszm_ZoneVariance	0.023753778649794187
ngtdm_Complexity	0.014045500544175502
ngtdm_Contrast	0.022858749806950542
firstorder_Skewness	0.03487414018047692
glcm_Contrast	0.043285090871603205
gldm_DependenceNonUniformity	0.012361235696475091
glrlm_LongRunEmphasis	0.0925708576310419
glszm_LargeAreaEmphasis	0.010226006113307139
ngtdm_Complexity	0.03990871092961405
ngtdm_Contrast	0.00923649212392718
firstorder_Skewness	0.09469804649404322
glcm_Contrast	0.0194442832115139
glcm_Correlation	4.144500674476842e-05
gldm_DependenceNonUniformity	0.022356159750819588
glrlm_LongRunEmphasis	0.03548890549389835
glszm_LargeAreaEmphasis	0.044678218349334116
glszm_ZoneVariance	0.04236882745519033
ngtdm_Complexity	0.024179235047308137
ngtdm_Contrast	0.020710866465250995
firstorder_Skewness	0.03486752780525433
glcm_Contrast	0.040213745056624235
gldm_DependenceNonUniformity	0.016599066537267032
glrlm_LongRunEmphasis	0.024330772611986465
glszm_LargeAreaEmphasis	0.013582603213055816
ngtdm_Complexity	0.030792634539153794
ngtdm_Contrast	0.01038114525009942
firstorder_Skewness	0.009818006917163231
glcm_DifferenceVariance	5.480863200725709e-05
gldm_DependenceNonUniformity	0.07207350877752593
glrlm_LongRunEmphasis	0.02185229720993799
glszm_LargeAreaEmphasis	0.020707667143919986
glszm_ZoneVariance	0.06310545647562078
ngtdm_Complexity	0.02817239453849317
ngtdm_Contrast	0.004093082128238907
firstorder_Skewness	0.019302183937534054
glcm_Contrast	0.008884528535718177
gldm_DependenceNonUniformity	0.0674921848166188
glrlm_LongRunEmphasis	0.03350318090490827
glszm_LargeAreaEmphasis	0.06093258567609674
glszm_ZoneVariance	0.06626650831335415
ngtdm_Complexity	0.014149689951126594
