# Supplementary material for: Radiomic tractometry reveals tract-specific imaging biomarkers in white matter
Source: Nat Commun. 2024 Jan 5;15:303. doi: 10.1038/s41467-023-44591-3 (PMC10770385; doi:10.1038/s41467-023-44591-3)
Supplement: Supplementary file 6 — Source Data [file 41467_2023_44591_MOESM6_ESM.zip › S4.4_top_ten_features_PPMI.csv]

Feature	Importance
firstorder_10Percentile	0.011203156321168056
firstorder_Maximum	0.04716922327976717
firstorder_Mean	0.023131853676495524
firstorder_Minimum	0.04863203303845302
firstorder_Skewness	0.08951453497603849
glcm_Autocorrelation	0.021089217601590785
glcm_Correlation	0.04053963156609752
glcm_Imc1	0.022893283960675186
gldm_LargeDependenceHighGrayLevelEmphasis	0.026345506933923225
glrlm_RunEntropy	0.00019809136772056638
firstorder_10Percentile	0.04562222417103299
firstorder_Maximum	0.014573143311976514
firstorder_Mean	0.03431322997163313
firstorder_Minimum	0.0032530883615533917
firstorder_Skewness	0.01575431826798192
glcm_Autocorrelation	0.04763553250764062
glcm_Correlation	0.11865369479200549
glcm_Imc1	0.05817146602830414
gldm_LargeDependenceHighGrayLevelEmphasis	0.018662823163705506
glrlm_RunEntropy	0.03809997263195709
firstorder_10Percentile	0.07696801576558814
firstorder_Maximum	0.005381776022015262
firstorder_Mean	0.00037573788318140156
firstorder_Minimum	0.13821717398382155
glcm_Autocorrelation	0.025497857976589846
glcm_Correlation	0.042589815583399096
gldm_LargeDependenceHighGrayLevelEmphasis	9.129144854707278e-05
glrlm_RunEntropy	0.022956014632147994
firstorder_10Percentile	0.10703428663907326
firstorder_Maximum	0.0387137247604478
firstorder_Mean	0.04554612164787734
firstorder_Minimum	0.16058151382773403
firstorder_Skewness	0.000370392073944674
glcm_Autocorrelation	0.010890048243431438
glcm_Correlation	0.03530351330867418
glcm_Imc1	0.0007353656261582185
gldm_LargeDependenceHighGrayLevelEmphasis	0.04993829390919369
glrlm_RunEntropy	0.02570029588294249
firstorder_10Percentile	0.07481447189553535
firstorder_Maximum	0.04433467957151719
firstorder_Mean	0.0188256575534822
firstorder_Minimum	0.06411242757297915
firstorder_Skewness	0.020304528229193902
glcm_Autocorrelation	0.02293544539633244
glcm_Correlation	0.040706860722507045
glcm_Imc1	0.006284909753679488
gldm_LargeDependenceHighGrayLevelEmphasis	0.035601227306180996
glrlm_RunEntropy	0.03682492305652909
firstorder_10Percentile	0.012299135281125858
firstorder_Maximum	0.02265822721411577
firstorder_Mean	0.005749672822959623
firstorder_Minimum	0.14507256398722432
firstorder_Skewness	0.006186896296247434
glcm_Autocorrelation	0.01688982731765443
glcm_Correlation	0.04146636108447539
glcm_Imc1	0.04057507736007536
gldm_LargeDependenceHighGrayLevelEmphasis	0.014767381737917229
glrlm_RunEntropy	0.0473257707084513
firstorder_10Percentile	0.10252602560279832
firstorder_Maximum	0.005017020679241548
firstorder_Mean	0.04541296144120365
firstorder_Minimum	0.11541508723232029
firstorder_Skewness	0.009821188357098049
glcm_Autocorrelation	0.0242586641112911
glcm_Correlation	0.02051654901509251
glcm_Imc1	9.732881544543938e-05
gldm_LargeDependenceHighGrayLevelEmphasis	0.009439917681691567
glrlm_RunEntropy	0.03094430793924793
firstorder_10Percentile	0.013483829692143443
firstorder_Maximum	0.004628691478083067
firstorder_Mean	0.03448419586389563
firstorder_Minimum	0.062322428527402406
firstorder_Skewness	0.0327618851806018
glcm_Autocorrelation	0.012604116131139738
glcm_Correlation	0.016822432578987846
glcm_Imc1	0.03604604520605246
glrlm_RunEntropy	0.00640617042733932
