# Supplementary material for: Radiomic tractometry reveals tract-specific imaging biomarkers in white matter
Source: Nat Commun. 2024 Jan 5;15:303. doi: 10.1038/s41467-023-44591-3 (PMC10770385; doi:10.1038/s41467-023-44591-3)
Supplement: Supplementary file 6 — Source Data [file 41467_2023_44591_MOESM6_ESM.zip › S5.1_parcel_importance_SCHZ_CC_2.csv]

Parcel	Method	Importance
0.8571428571428571	RadTract	4.1558967814983605
0.9285714285714286	RadTract	3.7704548081441636
0.21428571428571427	RadTract	1.607955436057906
0.7857142857142857	RadTract	0.9924607496971758
0.35714285714285715	RadTract	0.7935548874074376
0.5	RadTract	0.7893544378561455
0.2857142857142857	RadTract	0.7856376610917396
0.7684210526315789	Static Tractometry	3.7095210470724727
0.7578947368421053	Static Tractometry	3.494458152588159
0.7368421052631579	Static Tractometry	3.3977329032354135
0.7473684210526316	Static Tractometry	3.2289539542668813
0.7789473684210526	Static Tractometry	3.1289101543790596
0.8315789473684211	Static Tractometry	3.0210668991049623
0.8383838383838383	Centerline Tractometry	2.9580672387664158
0.7263157894736842	Static Tractometry	2.8995083566857724
0.9263157894736842	Static Tractometry	2.8852158477937575
0.8421052631578947	Static Tractometry	2.8335932568164317
0.7157894736842105	Static Tractometry	2.788901900244893
0.8484848484848485	Centerline Tractometry	2.774991254997848
0.9368421052631579	Static Tractometry	2.6783015719965437
0.9157894736842105	Static Tractometry	2.6732859217570097
0.14285714285714285	RadTract	0.39893031408907975
0.9578947368421052	Static Tractometry	2.629894189078539
0.7142857142857143	RadTract	0.38839025589349646
0.7894736842105263	Static Tractometry	2.5439248948826916
0.8282828282828283	Centerline Tractometry	2.5216394329089287
0.7052631578947368	Static Tractometry	2.5170652889148677
0.8947368421052632	Static Tractometry	2.384427974951997
0.5714285714285714	RadTract	0.3525762415230995
0.9052631578947369	Static Tractometry	2.335952005723641
0.42857142857142855	RadTract	0.3479277853052644
0.8842105263157894	Static Tractometry	2.3031042446459318
0.8526315789473684	Static Tractometry	2.25257547338035
0.9473684210526315	Static Tractometry	2.2166216702805044
0.797979797979798	Centerline Tractometry	2.2147013414231917
0.6947368421052632	Static Tractometry	2.182885899095268
0.8210526315789474	Static Tractometry	2.170076616504971
0.7878787878787878	Centerline Tractometry	2.135069006685365
0.968421052631579	Static Tractometry	2.123337693948982
0.8888888888888888	Centerline Tractometry	2.0870737766767196
0.8	Static Tractometry	2.0778015348693204
0.2	Static Tractometry	2.02068219042067
0.6842105263157895	Static Tractometry	2.010115644287002
0.8736842105263158	Static Tractometry	1.9769901758893358
0.22105263157894736	Static Tractometry	1.9689357645182777
0.8585858585858586	Centerline Tractometry	1.963226469889751
0.21052631578947367	Static Tractometry	1.8965565647343556
0.8787878787878788	Centerline Tractometry	1.8948459919390017
0.9090909090909091	Centerline Tractometry	1.8505976680979217
0.8631578947368421	Static Tractometry	1.8305496103788261
1.0	RadTract	0.27299182297152175
0.9191919191919192	Centerline Tractometry	1.7534334180856685
0.8105263157894737	Static Tractometry	1.6931105830507227
0.0	RadTract	0.24508435239685153
0.898989898989899	Centerline Tractometry	1.573881947953017
0.4631578947368421	Static Tractometry	1.5553504680942105
0.20202020202020202	Centerline Tractometry	1.533817792520148
0.18947368421052632	Static Tractometry	1.5272836230680849
0.48484848484848486	Centerline Tractometry	1.5053359873046854
0.8080808080808081	Centerline Tractometry	1.501942339241913
0.45263157894736844	Static Tractometry	1.498650127587451
0.8686868686868687	Centerline Tractometry	1.4900304766787502
0.4421052631578947	Static Tractometry	1.42676702707354
0.1919191919191919	Centerline Tractometry	1.3979716624780283
0.43434343434343436	Centerline Tractometry	1.3839174636818032
0.47368421052631576	Static Tractometry	1.3414760657263503
0.21212121212121213	Centerline Tractometry	1.3225604088307679
1.0	Static Tractometry	1.289850903104684
0.23157894736842105	Static Tractometry	1.2894628997685773
0.7777777777777778	Centerline Tractometry	1.2876526176705871
0.7676767676767676	Centerline Tractometry	1.266237818400959
0.17894736842105263	Static Tractometry	1.2472131278820378
0.47474747474747475	Centerline Tractometry	1.2465539707088882
0.9292929292929293	Centerline Tractometry	1.2268333443610686
0.4842105263157895	Static Tractometry	1.2187031284986833
0.14736842105263157	Static Tractometry	1.1589133850676356
0.8181818181818182	Centerline Tractometry	1.1166554010670076
0.46464646464646464	Centerline Tractometry	1.1023087274701262
0.23232323232323232	Centerline Tractometry	1.098820320813699
0.9393939393939394	Centerline Tractometry	1.0873399411344662
0.7575757575757576	Centerline Tractometry	1.0845312302970305
0.3838383838383838	Centerline Tractometry	1.0810029361001652
0.13131313131313133	Centerline Tractometry	1.0764518058622703
0.4444444444444444	Centerline Tractometry	1.0754746646258726
0.3939393939393939	Centerline Tractometry	1.0635649612696043
0.2222222222222222	Centerline Tractometry	1.0311543151762743
0.1414141414141414	Centerline Tractometry	1.0230533073217691
0.494949494949495	Centerline Tractometry	1.020805309636838
0.16842105263157894	Static Tractometry	1.0081243570293976
0.050505050505050504	Centerline Tractometry	1.0056814496389386
0.9789473684210527	Static Tractometry	0.9959756237040731
0.18181818181818182	Centerline Tractometry	0.9954056746099563
0.98989898989899	Centerline Tractometry	0.9815200966704639
0.5050505050505051	Centerline Tractometry	0.9763337252389531
0.49473684210526314	Static Tractometry	0.9633677825331612
0.5858585858585859	Centerline Tractometry	0.9603073221028489
0.40404040404040403	Centerline Tractometry	0.9466574875862471
0.030303030303030304	Centerline Tractometry	0.9424359523845327
0.15789473684210525	Static Tractometry	0.941666579649095
0.26262626262626265	Centerline Tractometry	0.9300773618807261
0.010101010101010102	Centerline Tractometry	0.927077026754084
0.24242424242424243	Centerline Tractometry	0.9181905877386156
0.04040404040404041	Centerline Tractometry	0.9155931639959248
0.9696969696969697	Centerline Tractometry	0.9144430136964667
0.1717171717171717	Centerline Tractometry	0.905639995255796
0.43157894736842106	Static Tractometry	0.8981996443361996
0.42424242424242425	Centerline Tractometry	0.8647853863847443
0.9797979797979798	Centerline Tractometry	0.862274359399269
0.9494949494949495	Centerline Tractometry	0.85723579045364
0.1368421052631579	Static Tractometry	0.8530973728031391
0.08080808080808081	Centerline Tractometry	0.8528120613728158
0.9595959595959596	Centerline Tractometry	0.8502171966697107
0.0707070707070707	Centerline Tractometry	0.8392180745518318
0.15151515151515152	Centerline Tractometry	0.8323898654852634
0.5353535353535354	Centerline Tractometry	0.8241946190137307
0.25252525252525254	Centerline Tractometry	0.8031950811099251
0.020202020202020204	Centerline Tractometry	0.8000124713326223
0.41414141414141414	Centerline Tractometry	0.7959084472064958
0.06060606060606061	Centerline Tractometry	0.7914574111103662
0.6161616161616161	Centerline Tractometry	0.7870538755983597
0.09090909090909091	Centerline Tractometry	0.7674563920291158
0.5151515151515151	Centerline Tractometry	0.7668755513695461
0.2727272727272727	Centerline Tractometry	0.7591093469174183
0.5757575757575758	Centerline Tractometry	0.7586845060002665
0.16161616161616163	Centerline Tractometry	0.7585033928237201
0.29292929292929293	Centerline Tractometry	0.7475965380537077
0.12121212121212122	Centerline Tractometry	0.7382553112242044
0.5252525252525253	Centerline Tractometry	0.7214595520390376
0.5959595959595959	Centerline Tractometry	0.7141839626160514
0.3434343434343434	Centerline Tractometry	0.6973707094219822
0.30303030303030304	Centerline Tractometry	0.6902259489814078
1.0	Centerline Tractometry	0.6867098062699135
0.5555555555555556	Centerline Tractometry	0.6795966414435807
0.9894736842105263	Static Tractometry	0.6695527476973876
0.5656565656565656	Centerline Tractometry	0.6654082341438337
0.37373737373737376	Centerline Tractometry	0.6637091150779232
0.45454545454545453	Centerline Tractometry	0.660913319670556
0.10101010101010101	Centerline Tractometry	0.6593956388555731
0.1111111111111111	Centerline Tractometry	0.656661242130575
0.6060606060606061	Centerline Tractometry	0.6555492949775407
0.5454545454545454	Centerline Tractometry	0.6551276486655249
0.0	Centerline Tractometry	0.6414931955613346
0.6262626262626263	Centerline Tractometry	0.640166795544227
0.31313131313131315	Centerline Tractometry	0.6395077519232746
0.7474747474747475	Centerline Tractometry	0.6324201444538132
0.6464646464646465	Centerline Tractometry	0.6253539472930758
0.35353535353535354	Centerline Tractometry	0.6246098761086954
0.7373737373737373	Centerline Tractometry	0.6094335500684458
0.6363636363636364	Centerline Tractometry	0.6076138371855686
0.2828282828282828	Centerline Tractometry	0.5999773517416527
0.36363636363636365	Centerline Tractometry	0.5934683758611355
0.021052631578947368	Static Tractometry	0.5890317947427905
0.32323232323232326	Centerline Tractometry	0.5719910201103798
0.3333333333333333	Centerline Tractometry	0.5704181911879177
0.6565656565656566	Centerline Tractometry	0.5387177410191059
0.7272727272727273	Centerline Tractometry	0.5061015728773554
0.6666666666666666	Centerline Tractometry	0.48448911053334137
0.7070707070707071	Centerline Tractometry	0.4683650823011854
0.6767676767676768	Centerline Tractometry	0.4674135837605389
0.696969696969697	Centerline Tractometry	0.45035960057787716
0.6868686868686869	Centerline Tractometry	0.42284288475090726
0.6428571428571429	RadTract	0.062052681337206594
0.7171717171717171	Centerline Tractometry	0.3708023871098123
0.6736842105263158	Static Tractometry	0.31066727827938734
0.010526315789473684	Static Tractometry	0.2730746369731373
0.42105263157894735	Static Tractometry	0.26990939228148747
0.07142857142857142	RadTract	0.03673178473054875
0.5052631578947369	Static Tractometry	0.2353576311364184
0.12631578947368421	Static Tractometry	0.20045076449499843
0.031578947368421054	Static Tractometry	0.14442227869457006
0.24210526315789474	Static Tractometry	0.08875533752479373
0.4105263157894737	Static Tractometry	0.05689991924027508
0.0	Static Tractometry	0.04331946834925236
0.25263157894736843	Static Tractometry	0.017793077656125138
0.11578947368421053	Static Tractometry	0.012605571505435906
