# Supplementary material for: Radiomic tractometry reveals tract-specific imaging biomarkers in white matter
Source: Nat Commun. 2024 Jan 5;15:303. doi: 10.1038/s41467-023-44591-3 (PMC10770385; doi:10.1038/s41467-023-44591-3)
Supplement: Supplementary file 6 — Source Data [file 41467_2023_44591_MOESM6_ESM.zip › S5.1_parcel_importance_SCHZ_ST_FO_right.csv]

Parcel	Method	Importance
0.0	RadTract	2.088232390357941
0.6666666666666666	RadTract	1.9907499578644359
0.5	RadTract	0.7904215938168248
0.8333333333333334	RadTract	0.7857702513811419
0.3333333333333333	RadTract	0.6274388482545772
0.16666666666666666	RadTract	0.5248924047445667
0.0	Centerline Tractometry	4.921126063011143
0.011494252873563218	Static Tractometry	4.043120789160346
0.0	Static Tractometry	4.00962118991339
0.022988505747126436	Static Tractometry	3.4696441975782344
0.034482758620689655	Static Tractometry	2.4460935659808785
1.0	RadTract	0.19249455358051132
0.030303030303030304	Centerline Tractometry	2.3287180402941727
0.16091954022988506	Static Tractometry	2.0082655829858043
0.1839080459770115	Static Tractometry	1.993615398270855
0.04597701149425287	Static Tractometry	1.969201772436064
0.14942528735632185	Static Tractometry	1.9640644788445212
0.04040404040404041	Centerline Tractometry	2.2067959349186532
0.020202020202020204	Centerline Tractometry	2.1590568909796004
0.06896551724137931	Static Tractometry	1.894766195187415
0.6206896551724138	Static Tractometry	1.8654507685545294
0.05747126436781609	Static Tractometry	1.8118028891094413
0.632183908045977	Static Tractometry	1.8093887450941046
0.9696969696969697	Centerline Tractometry	2.020431067118783
0.08045977011494253	Static Tractometry	1.7034881262083577
0.1724137931034483	Static Tractometry	1.6463130471794782
0.2988505747126437	Static Tractometry	1.6213698618955588
0.12643678160919541	Static Tractometry	1.6013850749306906
0.3103448275862069	Static Tractometry	1.5654873023398581
0.28735632183908044	Static Tractometry	1.5421422060893066
0.13793103448275862	Static Tractometry	1.5325724464463173
0.10344827586206896	Static Tractometry	1.5100914234661635
0.11494252873563218	Static Tractometry	1.491684488484965
0.09195402298850575	Static Tractometry	1.4581086537841068
0.7126436781609196	Static Tractometry	1.4252786439223826
0.7241379310344828	Static Tractometry	1.4096353650633675
0.010101010101010102	Centerline Tractometry	1.5985975597703441
0.6436781609195402	Static Tractometry	1.3940771854639757
0.6262626262626263	Centerline Tractometry	1.5790484364598427
0.6091954022988506	Static Tractometry	1.3852708971298044
0.7011494252873564	Static Tractometry	1.3650820480084653
0.9494949494949495	Centerline Tractometry	1.5474378044270674
0.19540229885057472	Static Tractometry	1.3568907388172464
0.2413793103448276	Static Tractometry	1.3547244691448401
0.27586206896551724	Static Tractometry	1.3285226918126607
0.5858585858585859	Centerline Tractometry	1.5031084659749288
0.98989898989899	Centerline Tractometry	1.5025422159148945
0.6161616161616161	Centerline Tractometry	1.4965006418264304
0.5353535353535354	Centerline Tractometry	1.4906776446997707
0.6896551724137931	Static Tractometry	1.3109781802445397
0.9797979797979798	Centerline Tractometry	1.487153398925866
0.26436781609195403	Static Tractometry	1.2985003683219194
0.9292929292929293	Centerline Tractometry	1.4727021580071564
0.6868686868686869	Centerline Tractometry	1.4537883219364167
0.22988505747126436	Static Tractometry	1.263156198141799
0.6781609195402298	Static Tractometry	1.2497606209763579
0.9191919191919192	Centerline Tractometry	1.4173525248735388
0.9595959595959596	Centerline Tractometry	1.3843125712424353
0.696969696969697	Centerline Tractometry	1.3760225305716614
0.3333333333333333	Static Tractometry	1.2096438720536091
0.6767676767676768	Centerline Tractometry	1.3644752030931069
0.25287356321839083	Static Tractometry	1.178862077063469
0.5959595959595959	Centerline Tractometry	1.3389380443699521
0.6551724137931034	Static Tractometry	1.1664856056401485
0.6060606060606061	Centerline Tractometry	1.3199665831471565
0.6666666666666666	Static Tractometry	1.14880589135199
0.30303030303030304	Centerline Tractometry	1.3019547650712042
0.6565656565656566	Centerline Tractometry	1.2836306317472792
0.20689655172413793	Static Tractometry	1.128935669187722
0.7701149425287356	Static Tractometry	1.1279013308054409
0.3218390804597701	Static Tractometry	1.1251938275197848
0.7070707070707071	Centerline Tractometry	1.2728513913636563
0.050505050505050504	Centerline Tractometry	1.2705081351489016
0.3448275862068966	Static Tractometry	1.1128305025719571
0.21839080459770116	Static Tractometry	1.0972373319642341
0.5252525252525253	Centerline Tractometry	1.245076743762771
0.735632183908046	Static Tractometry	1.0916674269533153
0.494949494949495	Centerline Tractometry	1.2338798788204022
0.06060606060606061	Centerline Tractometry	1.2218515911674284
0.7816091954022989	Static Tractometry	1.0407155956669882
0.31313131313131315	Centerline Tractometry	1.1774302507021681
0.7931034482758621	Static Tractometry	1.035218534674479
0.3563218390804598	Static Tractometry	1.033723815761346
0.5757575757575758	Centerline Tractometry	1.1641751513593614
0.5977011494252874	Static Tractometry	1.0225469755867784
0.6666666666666666	Centerline Tractometry	1.151864633984636
0.9090909090909091	Centerline Tractometry	1.1481615260992346
0.7586206896551724	Static Tractometry	1.0003942460085338
0.6464646464646465	Centerline Tractometry	1.1240817942062977
0.367816091954023	Static Tractometry	0.9703868509056874
0.7171717171717171	Centerline Tractometry	1.0996751095904675
0.29292929292929293	Centerline Tractometry	1.0942931018148603
0.3434343434343434	Centerline Tractometry	1.0748664543677777
0.7471264367816092	Static Tractometry	0.9451806495329431
0.9393939393939394	Centerline Tractometry	1.07045667734841
0.5656565656565656	Centerline Tractometry	1.0691106885717585
0.5862068965517241	Static Tractometry	0.9394284560261799
0.32323232323232326	Centerline Tractometry	1.0455816089208134
0.8045977011494253	Static Tractometry	0.9183913008848871
0.3793103448275862	Static Tractometry	0.9174502238850625
0.5151515151515151	Centerline Tractometry	0.9908392619464665
0.8080808080808081	Centerline Tractometry	0.9647113233769147
0.5747126436781609	Static Tractometry	0.846086831532852
0.898989898989899	Centerline Tractometry	0.9458244119485553
0.39080459770114945	Static Tractometry	0.823785377816882
0.6363636363636364	Centerline Tractometry	0.9227493977759635
0.3333333333333333	Centerline Tractometry	0.9167746062958337
0.8585858585858586	Centerline Tractometry	0.9102295827168174
0.5555555555555556	Centerline Tractometry	0.8810991495839658
0.8787878787878788	Centerline Tractometry	0.8763828184047697
0.8686868686868687	Centerline Tractometry	0.8752139190037573
0.7373737373737373	Centerline Tractometry	0.8730219240383231
0.35353535353535354	Centerline Tractometry	0.866804466124745
0.5050505050505051	Centerline Tractometry	0.8619661974952404
0.8888888888888888	Centerline Tractometry	0.8541032021894462
0.48484848484848486	Centerline Tractometry	0.8415949953509937
0.7272727272727273	Centerline Tractometry	0.8401311355919294
0.40229885057471265	Static Tractometry	0.7342296804523661
0.2828282828282828	Centerline Tractometry	0.8236960665980142
0.0707070707070707	Centerline Tractometry	0.8222249567957209
1.0	Centerline Tractometry	0.7853967744319016
0.2727272727272727	Centerline Tractometry	0.7577556070476806
0.8160919540229885	Static Tractometry	0.6662672019750887
0.41379310344827586	Static Tractometry	0.6637860058878933
0.7676767676767676	Centerline Tractometry	0.7526625565232998
0.7878787878787878	Centerline Tractometry	0.7396604471916771
0.5454545454545454	Centerline Tractometry	0.736956822039578
0.20202020202020202	Centerline Tractometry	0.7277371840782929
0.36363636363636365	Centerline Tractometry	0.6985833483343843
0.797979797979798	Centerline Tractometry	0.6921431551573232
0.10101010101010101	Centerline Tractometry	0.6899174269281655
0.7777777777777778	Centerline Tractometry	0.6812916024175879
0.7575757575757576	Centerline Tractometry	0.6733525151658222
0.08080808080808081	Centerline Tractometry	0.669270627406287
0.47474747474747475	Centerline Tractometry	0.669204894287442
0.1111111111111111	Centerline Tractometry	0.6679338171354154
0.7474747474747475	Centerline Tractometry	0.6530705488829541
0.5632183908045977	Static Tractometry	0.5715753066373502
0.37373737373737376	Centerline Tractometry	0.6487111518283586
0.1919191919191919	Centerline Tractometry	0.6480624719796243
0.12121212121212122	Centerline Tractometry	0.6453933051295161
0.1414141414141414	Centerline Tractometry	0.6428632074447943
0.18181818181818182	Centerline Tractometry	0.6397337061169684
0.13131313131313133	Centerline Tractometry	0.6366214520194902
0.1717171717171717	Centerline Tractometry	0.6362864816651053
0.15151515151515152	Centerline Tractometry	0.630256357097796
0.46464646464646464	Centerline Tractometry	0.6293612955410985
0.8181818181818182	Centerline Tractometry	0.6251676139489573
0.8383838383838383	Centerline Tractometry	0.6179491554439538
0.26262626262626265	Centerline Tractometry	0.6107245329495845
0.21212121212121213	Centerline Tractometry	0.6088572743241378
0.8484848484848485	Centerline Tractometry	0.5952524470577494
0.3838383838383838	Centerline Tractometry	0.5811751530217197
0.09090909090909091	Centerline Tractometry	0.5711943758710977
0.8282828282828283	Centerline Tractometry	0.5711689695828518
0.16161616161616163	Centerline Tractometry	0.5704780534525499
0.23232323232323232	Centerline Tractometry	0.5300251585245388
0.2222222222222222	Centerline Tractometry	0.512364914561422
0.45454545454545453	Centerline Tractometry	0.5095593462341886
0.25252525252525254	Centerline Tractometry	0.5083468363358816
0.42424242424242425	Centerline Tractometry	0.4974205845237524
0.24242424242424243	Centerline Tractometry	0.4895926928002184
0.3939393939393939	Centerline Tractometry	0.48288653063598175
0.4444444444444444	Centerline Tractometry	0.4438593312458018
0.40404040404040403	Centerline Tractometry	0.4304571887993794
0.41414141414141414	Centerline Tractometry	0.4047339516246791
0.43434343434343436	Centerline Tractometry	0.40098948236318815
0.8275862068965517	Static Tractometry	0.31499473113426113
0.42528735632183906	Static Tractometry	0.30162161198095033
0.5517241379310345	Static Tractometry	0.19334868882711226
0.8390804597701149	Static Tractometry	0.14154919992696013
0.4367816091954023	Static Tractometry	0.06700734229812505
0.5402298850574713	Static Tractometry	0.05608584145084816
0.8505747126436781	Static Tractometry	0.03918678057986488
0.8735632183908046	Static Tractometry	0.030742881891663146
0.8620689655172413	Static Tractometry	0.030478709775151623
0.896551724137931	Static Tractometry	0.02356740561717569
0.8850574712643678	Static Tractometry	0.021564906252135575
0.9540229885057471	Static Tractometry	0.020349049978343015
0.9770114942528736	Static Tractometry	0.020237200394445043
0.9655172413793104	Static Tractometry	0.02018237888328104
0.9885057471264368	Static Tractometry	0.018578723636235743
0.4482758620689655	Static Tractometry	0.016697190648696864
0.5287356321839081	Static Tractometry	0.014462221559297776
0.9425287356321839	Static Tractometry	0.013117243652658579
1.0	Static Tractometry	0.00964573262509656
0.5172413793103449	Static Tractometry	0.008325830411729398
0.45977011494252873	Static Tractometry	0.007631109070571192
0.9080459770114943	Static Tractometry	0.005364988985677993
0.9310344827586207	Static Tractometry	0.004814859159571908
0.9195402298850575	Static Tractometry	0.004159171925413405
