# Supplementary material for: Radiomic tractometry reveals tract-specific imaging biomarkers in white matter
Source: Nat Commun. 2024 Jan 5;15:303. doi: 10.1038/s41467-023-44591-3 (PMC10770385; doi:10.1038/s41467-023-44591-3)
Supplement: Supplementary file 6 — Source Data [file 41467_2023_44591_MOESM6_ESM.zip › S5.1_parcel_importance_SCHZ_T_PREF_left.csv]

Parcel	Method	Importance
0.25	RadTract	3.0182575669453486
0.6666666666666666	RadTract	2.1313996756318505
0.5833333333333334	RadTract	1.3976314929984022
0.9166666666666666	RadTract	1.2912745471796794
0.16666666666666666	RadTract	1.1531343536118714
0.5	RadTract	1.1413297748782223
0.5483870967741935	Static Tractometry	5.982633972357968
0.5376344086021505	Static Tractometry	5.8289217165355875
0.08333333333333333	RadTract	0.6934121338471976
0.0	RadTract	0.6829253517086471
0.5591397849462365	Static Tractometry	4.976324848040647
0.5268817204301075	Static Tractometry	4.609021247858228
0.4166666666666667	RadTract	0.5338299508679782
1.0	RadTract	0.5330207528794275
0.5698924731182796	Static Tractometry	3.836563682396591
0.5353535353535354	Centerline Tractometry	4.028151453773885
0.5806451612903226	Static Tractometry	3.556274663717547
0.5161290322580645	Static Tractometry	3.5188802279651874
0.5252525252525253	Centerline Tractometry	3.1591637624782427
0.5454545454545454	Centerline Tractometry	2.99196384132834
0.5913978494623656	Static Tractometry	2.6932851671478244
0.5053763440860215	Static Tractometry	2.6471124472807395
0.5555555555555556	Centerline Tractometry	2.7405900151056533
0.4946236559139785	Static Tractometry	2.282386362672885
0.75	RadTract	0.3110130807373043
0.5151515151515151	Centerline Tractometry	2.361362840966001
0.6021505376344086	Static Tractometry	2.236596039904797
0.4838709677419355	Static Tractometry	2.1468117472192856
0.6774193548387096	Static Tractometry	2.0975281433414072
0.6129032258064516	Static Tractometry	2.0248295309739968
0.6344086021505376	Static Tractometry	1.9601222465484485
0.6565656565656566	Centerline Tractometry	2.0543395062994247
0.6236559139784946	Static Tractometry	1.9476924963794537
0.6868686868686869	Centerline Tractometry	2.038027060207428
0.5656565656565656	Centerline Tractometry	2.0348221867701217
0.6451612903225806	Static Tractometry	1.9070008061405166
0.010752688172043012	Static Tractometry	1.870278818891903
0.6666666666666666	Static Tractometry	1.8358929615255062
0.4731182795698925	Static Tractometry	1.765768925703075
0.6559139784946236	Static Tractometry	1.7635199512780062
0.7373737373737373	Centerline Tractometry	1.7858049176908641
0.46236559139784944	Static Tractometry	1.676116790492514
0.7272727272727273	Centerline Tractometry	1.7578479893054746
0.7171717171717171	Centerline Tractometry	1.740169605414458
0.6666666666666666	Centerline Tractometry	1.7274507657100386
0.06451612903225806	Static Tractometry	1.5422247970546208
0.6767676767676768	Centerline Tractometry	1.622051011822128
0.6881720430107527	Static Tractometry	1.52690618347944
0.7070707070707071	Centerline Tractometry	1.6024263225081634
0.7849462365591398	Static Tractometry	1.4670283807918252
0.021505376344086023	Static Tractometry	1.4283691895850312
0.5050505050505051	Centerline Tractometry	1.494474354506619
0.053763440860215055	Static Tractometry	1.4174771695233561
0.7741935483870968	Static Tractometry	1.3629721136136106
0.7096774193548387	Static Tractometry	1.356884090935439
0.26262626262626265	Centerline Tractometry	1.4277399862253985
0.030303030303030304	Centerline Tractometry	1.4228866552994754
0.020202020202020204	Centerline Tractometry	1.4198009515759347
0.7634408602150538	Static Tractometry	1.3255037910048824
0.45161290322580644	Static Tractometry	1.3197917246409372
0.44086021505376344	Static Tractometry	1.3176919647844336
0.5757575757575758	Centerline Tractometry	1.371941630231896
0.043010752688172046	Static Tractometry	1.298349356136647
0.03225806451612903	Static Tractometry	1.2943759639103078
0.696969696969697	Centerline Tractometry	1.3614420980089768
0.46464646464646464	Centerline Tractometry	1.3448246964319854
0.25252525252525254	Centerline Tractometry	1.3351443000329188
0.7204301075268817	Static Tractometry	1.2642924216566283
0.7526881720430108	Static Tractometry	1.2445966712293774
0.7419354838709677	Static Tractometry	1.2440613172071038
0.07526881720430108	Static Tractometry	1.2234870762552859
0.0967741935483871	Static Tractometry	1.1998023508987943
0.10752688172043011	Static Tractometry	1.196983865561393
0.7311827956989247	Static Tractometry	1.1825124897708912
0.08602150537634409	Static Tractometry	1.1583062013336727
0.04040404040404041	Centerline Tractometry	1.208707625977755
0.6989247311827957	Static Tractometry	1.1388020430215922
0.6363636363636364	Centerline Tractometry	1.1827427660732706
0.010101010101010102	Centerline Tractometry	1.1587156725317025
0.494949494949495	Centerline Tractometry	1.1263112431075788
0.7575757575757576	Centerline Tractometry	1.1216700674065538
0.7676767676767676	Centerline Tractometry	1.0444402931957686
0.7474747474747475	Centerline Tractometry	1.0357334494567303
0.6464646464646465	Centerline Tractometry	1.0178549770838476
0.10101010101010101	Centerline Tractometry	1.0072961027611849
0.7956989247311828	Static Tractometry	0.9552143392587543
0.48484848484848486	Centerline Tractometry	0.9977675348942884
0.47474747474747475	Centerline Tractometry	0.9944733702141085
0.1111111111111111	Centerline Tractometry	0.9898841659190295
0.06060606060606061	Centerline Tractometry	0.9840143422096498
0.6262626262626263	Centerline Tractometry	0.9818211196041995
0.24242424242424243	Centerline Tractometry	0.9614896270661335
0.45454545454545453	Centerline Tractometry	0.9605580299461082
0.43434343434343436	Centerline Tractometry	0.9460099161182173
0.37373737373737376	Centerline Tractometry	0.9114814952216903
0.0707070707070707	Centerline Tractometry	0.887297299753653
0.2727272727272727	Centerline Tractometry	0.8859884409803318
0.4444444444444444	Centerline Tractometry	0.8779615541292178
0.050505050505050504	Centerline Tractometry	0.8762621449322829
0.09090909090909091	Centerline Tractometry	0.8716428346747407
0.3838383838383838	Centerline Tractometry	0.8683117942501191
0.8585858585858586	Centerline Tractometry	0.8337358800265787
0.40404040404040403	Centerline Tractometry	0.8330498147108795
0.0	Centerline Tractometry	0.8218240969212861
0.8181818181818182	Centerline Tractometry	0.8192082733137068
0.3333333333333333	RadTract	0.10572692186880805
0.8484848484848485	Centerline Tractometry	0.8018744129373938
0.3939393939393939	Centerline Tractometry	0.7922582187519801
0.7777777777777778	Centerline Tractometry	0.7911341692576201
0.36363636363636365	Centerline Tractometry	0.7910146879098505
0.797979797979798	Centerline Tractometry	0.7791495696623909
0.8080808080808081	Centerline Tractometry	0.7584691567188776
0.3434343434343434	Centerline Tractometry	0.7496401520328856
0.8686868686868687	Centerline Tractometry	0.7464660151611984
0.8282828282828283	Centerline Tractometry	0.744064731791888
0.8383838383838383	Centerline Tractometry	0.7271033492584003
0.41414141414141414	Centerline Tractometry	0.7213980135912167
0.6060606060606061	Centerline Tractometry	0.7099131441191368
0.12121212121212122	Centerline Tractometry	0.7004466713294257
0.7878787878787878	Centerline Tractometry	0.6994151094734278
0.42424242424242425	Centerline Tractometry	0.6976257797113177
0.23232323232323232	Centerline Tractometry	0.6972260233103078
0.1414141414141414	Centerline Tractometry	0.6794293445720243
0.13131313131313133	Centerline Tractometry	0.6780901625102833
0.35353535353535354	Centerline Tractometry	0.6722722878646514
0.08080808080808081	Centerline Tractometry	0.667587814098347
0.5858585858585859	Centerline Tractometry	0.665347858614461
0.15151515151515152	Centerline Tractometry	0.6593544702921287
0.6161616161616161	Centerline Tractometry	0.6497010814616813
0.5959595959595959	Centerline Tractometry	0.6434057801589873
0.3333333333333333	Centerline Tractometry	0.6117789750272644
0.43010752688172044	Static Tractometry	0.5785534241284225
0.11827956989247312	Static Tractometry	0.5649522471072259
0.2828282828282828	Centerline Tractometry	0.5918533416406903
0.8064516129032258	Static Tractometry	0.5514912958317463
0.1919191919191919	Centerline Tractometry	0.5732090765344454
0.9595959595959596	Centerline Tractometry	0.5704880286941846
0.9696969696969697	Centerline Tractometry	0.554938660280642
0.41935483870967744	Static Tractometry	0.5195522546755226
0.32323232323232326	Centerline Tractometry	0.5330054336528941
0.16161616161616163	Centerline Tractometry	0.5275910735712279
0.9393939393939394	Centerline Tractometry	0.5229734584320997
0.2222222222222222	Centerline Tractometry	0.5178141483200586
0.20202020202020202	Centerline Tractometry	0.5077029911802458
0.21212121212121213	Centerline Tractometry	0.49763330813795204
0.9494949494949495	Centerline Tractometry	0.4889948752677859
0.40860215053763443	Static Tractometry	0.4624744275361494
1.0	Centerline Tractometry	0.4857280730764817
0.9797979797979798	Centerline Tractometry	0.48207063067129996
0.8787878787878788	Centerline Tractometry	0.4774413185945765
0.898989898989899	Centerline Tractometry	0.4707808101405805
0.31313131313131315	Centerline Tractometry	0.47002738375015374
0.18181818181818182	Centerline Tractometry	0.4673780663374276
0.9191919191919192	Centerline Tractometry	0.46261151368765346
0.9292929292929293	Centerline Tractometry	0.45065282569843634
0.8888888888888888	Centerline Tractometry	0.4459266916442649
0.29292929292929293	Centerline Tractometry	0.4384320698899105
0.1717171717171717	Centerline Tractometry	0.43235399097892235
0.9090909090909091	Centerline Tractometry	0.42114307596437744
0.98989898989899	Centerline Tractometry	0.38858778674238126
0.30303030303030304	Centerline Tractometry	0.3578145033201203
0.8172043010752689	Static Tractometry	0.3055017853478923
0.0	Static Tractometry	0.1810949207223323
0.8279569892473119	Static Tractometry	0.10681738895659847
0.3978494623655914	Static Tractometry	0.07095406574509985
0.8333333333333334	RadTract	0.007044396845263501
0.989247311827957	Static Tractometry	0.013999424509048468
1.0	Static Tractometry	0.00960532755126488
0.8387096774193549	Static Tractometry	0.005807141862562273
