# Supplementary material for: Radiomic tractometry reveals tract-specific imaging biomarkers in white matter
Source: Nat Commun. 2024 Jan 5;15:303. doi: 10.1038/s41467-023-44591-3 (PMC10770385; doi:10.1038/s41467-023-44591-3)
Supplement: Supplementary file 6 — Source Data [file 41467_2023_44591_MOESM6_ESM.zip › S5.1_parcel_importance_SCHZ_T_PREF_right.csv]

Parcel	Method	Importance
1.0	RadTract	2.821631398995705
0.3333333333333333	RadTract	2.5431765686199195
0.4166666666666667	RadTract	2.300274284752076
0.5	RadTract	1.1161376619801937
0.08333333333333333	RadTract	0.9014189098369407
0.5833333333333334	RadTract	0.7094352757268476
0.9166666666666666	RadTract	0.638008541960573
0.3373493975903614	Static Tractometry	3.983069452385872
0.75	RadTract	0.5302461175300313
0.3253012048192771	Static Tractometry	3.5027748351987813
0.3132530120481928	Static Tractometry	3.196467724014495
0.25	RadTract	0.43295872071284736
0.5180722891566265	Static Tractometry	3.1180033909006983
0.3493975903614458	Static Tractometry	3.0214151594507013
0.16666666666666666	RadTract	0.4152817231046636
0.30120481927710846	Static Tractometry	2.9487536000512664
0.5301204819277109	Static Tractometry	2.8324195874693263
0.46987951807228917	Static Tractometry	2.81878897506005
0.31313131313131315	Centerline Tractometry	2.9958389524029174
0.40963855421686746	Static Tractometry	2.7200900821664895
0.4457831325301205	Static Tractometry	2.7023726623693536
0.26506024096385544	Static Tractometry	2.687886840234035
0.2891566265060241	Static Tractometry	2.684187289089899
0.43373493975903615	Static Tractometry	2.673245227776859
0.3333333333333333	Centerline Tractometry	2.813804881489697
0.25301204819277107	Static Tractometry	2.599348670760486
0.4819277108433735	Static Tractometry	2.59052776810767
0.3614457831325301	Static Tractometry	2.5498640793971914
0.37349397590361444	Static Tractometry	2.4951080882631955
0.39759036144578314	Static Tractometry	2.4903354596927327
0.3855421686746988	Static Tractometry	2.4387977255928486
0.4578313253012048	Static Tractometry	2.4250290027087877
0.42168674698795183	Static Tractometry	2.405106709889405
0.27710843373493976	Static Tractometry	2.3826500375882014
0.5421686746987951	Static Tractometry	2.3796278571882543
0.5542168674698795	Static Tractometry	2.318887727828328
0.5060240963855421	Static Tractometry	2.2383018898612352
0.3434343434343434	Centerline Tractometry	2.2618902617929066
0.32323232323232326	Centerline Tractometry	2.1891133586867983
0.25252525252525254	Centerline Tractometry	2.1569483782580936
0.6666666666666666	RadTract	0.2783630584135645
0.4939759036144578	Static Tractometry	1.9945159915092385
0.30303030303030304	Centerline Tractometry	2.105670935420196
0.45454545454545453	Centerline Tractometry	2.0939461064260647
0.5662650602409639	Static Tractometry	1.9080461003960631
0.29292929292929293	Centerline Tractometry	1.8647975256718976
0.46464646464646464	Centerline Tractometry	1.828950780976751
0.5783132530120482	Static Tractometry	1.7052100593832926
0.2727272727272727	Centerline Tractometry	1.6804043442412417
0.24096385542168675	Static Tractometry	1.5765731510343415
0.47474747474747475	Centerline Tractometry	1.604031018405154
0.24242424242424243	Centerline Tractometry	1.5486779347855373
0.2828282828282828	Centerline Tractometry	1.5005467271518287
0.26262626262626265	Centerline Tractometry	1.4858486076889035
0.1927710843373494	Static Tractometry	1.3732277082914008
0.8333333333333334	RadTract	0.18580007983501884
0.2289156626506024	Static Tractometry	1.3361817846599342
0.1919191919191919	Centerline Tractometry	1.4114755322108272
0.20481927710843373	Static Tractometry	1.313554250134628
0.18181818181818182	Centerline Tractometry	1.3760295332111694
0.43434343434343436	Centerline Tractometry	1.3516482430345336
0.21686746987951808	Static Tractometry	1.2389006706009138
0.18072289156626506	Static Tractometry	1.2379598160691392
0.1686746987951807	Static Tractometry	1.2291619820700972
0.48484848484848486	Centerline Tractometry	1.3065785894392992
0.1566265060240964	Static Tractometry	1.2281047851778655
0.5903614457831325	Static Tractometry	1.219292587469696
0.494949494949495	Centerline Tractometry	1.2875064342051146
0.4444444444444444	Centerline Tractometry	1.2118146424308494
0.1717171717171717	Centerline Tractometry	1.2093658368989806
0.35353535353535354	Centerline Tractometry	1.148098595777441
0.050505050505050504	Centerline Tractometry	1.1297896327563637
0.9696969696969697	Centerline Tractometry	1.0851316797988846
0.21212121212121213	Centerline Tractometry	1.0733345999520507
0.5656565656565656	Centerline Tractometry	1.0595006476136328
0.06060606060606061	Centerline Tractometry	1.0441327103796278
0.8181818181818182	Centerline Tractometry	1.030015031344866
0.40404040404040403	Centerline Tractometry	1.0288006387635125
0.030303030303030304	Centerline Tractometry	1.0189603922787889
0.2222222222222222	Centerline Tractometry	1.0058095507371234
0.963855421686747	Static Tractometry	0.9411312245240131
0.20202020202020202	Centerline Tractometry	0.9967115165077551
0.5858585858585859	Centerline Tractometry	0.984490875503754
0.0	RadTract	0.12726765853161914
0.9292929292929293	Centerline Tractometry	0.978137499691888
0.0707070707070707	Centerline Tractometry	0.9733547917764348
0.15151515151515152	Centerline Tractometry	0.9724608246643767
0.42424242424242425	Centerline Tractometry	0.9714030175377876
0.9759036144578314	Static Tractometry	0.9093851592566665
0.8484848484848485	Centerline Tractometry	0.9658554522958764
0.5959595959595959	Centerline Tractometry	0.964432358859303
0.3939393939393939	Centerline Tractometry	0.9513725668516264
0.8585858585858586	Centerline Tractometry	0.9480156309465674
0.8282828282828283	Centerline Tractometry	0.9451118852170808
0.10843373493975904	Static Tractometry	0.8759678262217819
0.09090909090909091	Centerline Tractometry	0.9205631025600206
0.5151515151515151	Centerline Tractometry	0.9159561286049808
0.5050505050505051	Centerline Tractometry	0.9150429429605675
0.98989898989899	Centerline Tractometry	0.905877241501897
0.9595959595959596	Centerline Tractometry	0.905395250953386
0.8383838383838383	Centerline Tractometry	0.9046051423452779
0.6060606060606061	Centerline Tractometry	0.8984111472901818
0.23232323232323232	Centerline Tractometry	0.8925531858554648
0.5555555555555556	Centerline Tractometry	0.8857291638602365
0.8787878787878788	Centerline Tractometry	0.883230542973721
0.9090909090909091	Centerline Tractometry	0.8746617791807523
0.1414141414141414	Centerline Tractometry	0.8745573254570168
0.13131313131313133	Centerline Tractometry	0.8519884514702554
0.6024096385542169	Static Tractometry	0.8002817713496766
0.36363636363636365	Centerline Tractometry	0.847943313664722
0.9393939393939394	Centerline Tractometry	0.8467540118090797
0.12048192771084337	Static Tractometry	0.7950593107871582
0.41414141414141414	Centerline Tractometry	0.8446245692922247
0.0963855421686747	Static Tractometry	0.7926643793015703
0.10101010101010101	Centerline Tractometry	0.8418293554397186
1.0	Centerline Tractometry	0.8376725909487995
0.8888888888888888	Centerline Tractometry	0.8335057782993245
0.3838383838383838	Centerline Tractometry	0.8315733278341132
0.9797979797979798	Centerline Tractometry	0.8194615167103532
0.08080808080808081	Centerline Tractometry	0.8142627198686376
0.16161616161616163	Centerline Tractometry	0.8065853650742767
0.9494949494949495	Centerline Tractometry	0.7916732574614903
0.898989898989899	Centerline Tractometry	0.7805131375222284
0.14457831325301204	Static Tractometry	0.7242647564296817
0.9191919191919192	Centerline Tractometry	0.7475933001162284
0.1111111111111111	Centerline Tractometry	0.7405574580851462
0.8686868686868687	Centerline Tractometry	0.7186322468414321
0.8080808080808081	Centerline Tractometry	0.7075845484160028
0.13253012048192772	Static Tractometry	0.660101058864181
0.04040404040404041	Centerline Tractometry	0.6756407595768127
0.5454545454545454	Centerline Tractometry	0.6724626973465825
0.5757575757575758	Centerline Tractometry	0.6542387341309006
0.12121212121212122	Centerline Tractometry	0.6480473163518177
0.5353535353535354	Centerline Tractometry	0.6430636019964514
0.6767676767676768	Centerline Tractometry	0.6413035938269113
0.6565656565656566	Centerline Tractometry	0.6368167334848441
0.7676767676767676	Centerline Tractometry	0.6284800870996365
0.37373737373737376	Centerline Tractometry	0.6267383901443512
0.6161616161616161	Centerline Tractometry	0.6205904516563623
0.6363636363636364	Centerline Tractometry	0.6205472729396301
0.797979797979798	Centerline Tractometry	0.619151953996033
0.6666666666666666	Centerline Tractometry	0.616514321045326
0.010101010101010102	Centerline Tractometry	0.6074942620473639
0.7878787878787878	Centerline Tractometry	0.6068020390426291
0.6262626262626263	Centerline Tractometry	0.5997027742304655
0.7777777777777778	Centerline Tractometry	0.5929746483568494
0.7272727272727273	Centerline Tractometry	0.5851967971729567
0.6464646464646465	Centerline Tractometry	0.5682751685189085
0.0	Centerline Tractometry	0.568215058218635
0.08433734939759036	Static Tractometry	0.53348635357637
0.6868686868686869	Centerline Tractometry	0.5436462094063195
0.020202020202020204	Centerline Tractometry	0.5378111286564666
0.7373737373737373	Centerline Tractometry	0.5366687067825426
0.9518072289156626	Static Tractometry	0.4993229518894804
0.7575757575757576	Centerline Tractometry	0.5269311596456215
0.5252525252525253	Centerline Tractometry	0.5094450882665547
0.7171717171717171	Centerline Tractometry	0.5057048753861632
0.696969696969697	Centerline Tractometry	0.5011597826909072
0.7474747474747475	Centerline Tractometry	0.48840771490031626
0.07228915662650602	Static Tractometry	0.4112576123071621
0.7070707070707071	Centerline Tractometry	0.41882224660059275
0.9879518072289156	Static Tractometry	0.29021717850350665
0.060240963855421686	Static Tractometry	0.0767349384369057
0.6144578313253012	Static Tractometry	0.04582792007899527
0.9397590361445783	Static Tractometry	0.04529145768012198
1.0	Static Tractometry	0.01055277314167809
0.012048192771084338	Static Tractometry	0.005212714319912666
0.024096385542168676	Static Tractometry	0.005105299936186526
0.04819277108433735	Static Tractometry	0.004948932926419583
0.0	Static Tractometry	0.004762846689800255
0.03614457831325301	Static Tractometry	0.004634803935947827
