# Supplementary material for: Radiomic tractometry reveals tract-specific imaging biomarkers in white matter
Source: Nat Commun. 2024 Jan 5;15:303. doi: 10.1038/s41467-023-44591-3 (PMC10770385; doi:10.1038/s41467-023-44591-3)
Supplement: Supplementary file 6 — Source Data [file 41467_2023_44591_MOESM6_ESM.zip › S5.2_parcel_importance_CAT_ST_PREM_left.csv]

Parcel	Method	Importance
0.2857142857142857	RadTract	2.9810019661759704
1.0	RadTract	1.421083161452631
0.42857142857142855	RadTract	1.029385500950132
0.14285714285714285	RadTract	0.8979680397126854
0.7142857142857143	RadTract	0.7124694182478591
0.8571428571428571	RadTract	0.417593607964434
0.5714285714285714	RadTract	0.3398733440012636
0.7525773195876289	Static Tractometry	3.3243711238709195
0.7731958762886598	Static Tractometry	3.2853946464415946
0.7835051546391752	Static Tractometry	3.176509297508965
0.5454545454545454	Centerline Tractometry	3.177563606534646
0.7628865979381443	Static Tractometry	3.1266719767637707
0.5555555555555556	Centerline Tractometry	2.9645162911753404
0.8041237113402062	Static Tractometry	2.8388297531776434
0.7422680412371134	Static Tractometry	2.6799712578645147
0.7938144329896907	Static Tractometry	2.600523626214892
0.8144329896907216	Static Tractometry	2.5512927163307793
0.0	RadTract	0.20062496149502396
0.13402061855670103	Static Tractometry	2.2395953409233678
0.8247422680412371	Static Tractometry	2.190241001110945
0.711340206185567	Static Tractometry	2.1109930905819985
0.16494845360824742	Static Tractometry	2.0704218751035217
0.8350515463917526	Static Tractometry	1.988589412866841
0.15463917525773196	Static Tractometry	1.9539156716620512
0.14432989690721648	Static Tractometry	1.9427680673599916
0.7216494845360825	Static Tractometry	1.9235487780063578
0.17525773195876287	Static Tractometry	1.9044712201144174
0.9595959595959596	Centerline Tractometry	1.9084389660435606
0.9696969696969697	Centerline Tractometry	1.8910797897133613
0.6907216494845361	Static Tractometry	1.868175589080009
0.7319587628865979	Static Tractometry	1.8566374489340312
0.7010309278350515	Static Tractometry	1.846520077466753
0.6804123711340206	Static Tractometry	1.7702764349135858
0.1134020618556701	Static Tractometry	1.7570045040253623
0.12371134020618557	Static Tractometry	1.7369792625812948
0.25773195876288657	Static Tractometry	1.7099127155662597
0.845360824742268	Static Tractometry	1.6833062978556619
0.18556701030927836	Static Tractometry	1.6772601359941155
0.25252525252525254	Centerline Tractometry	1.682859899687323
0.27835051546391754	Static Tractometry	1.6571057397576325
0.23711340206185566	Static Tractometry	1.6335241748253733
0.26804123711340205	Static Tractometry	1.6268160525848632
0.24742268041237114	Static Tractometry	1.6251908803580517
0.9494949494949495	Centerline Tractometry	1.6268242727608875
0.28865979381443296	Static Tractometry	1.5703940883822625
0.1958762886597938	Static Tractometry	1.5612895423810176
0.26262626262626265	Centerline Tractometry	1.5656182847673943
0.21649484536082475	Static Tractometry	1.5225302321716474
0.2727272727272727	Centerline Tractometry	1.5253577414326225
0.10309278350515463	Static Tractometry	1.5009992161088568
1.0	Centerline Tractometry	1.5053651434719282
0.29896907216494845	Static Tractometry	1.465526583763801
0.2268041237113402	Static Tractometry	1.4481331255475556
0.20618556701030927	Static Tractometry	1.409692469050068
0.8787878787878788	Centerline Tractometry	1.4049676059739786
0.5353535353535354	Centerline Tractometry	1.4004971506739243
0.696969696969697	Centerline Tractometry	1.394169803957586
0.8556701030927835	Static Tractometry	1.3784886805499776
0.23232323232323232	Centerline Tractometry	1.3483637538258162
0.5252525252525253	Centerline Tractometry	1.3455623065076538
0.6701030927835051	Static Tractometry	1.3236485527724984
0.30927835051546393	Static Tractometry	1.3109933763161106
0.6767676767676768	Centerline Tractometry	1.320254599609522
0.9797979797979798	Centerline Tractometry	1.2906941302744797
0.13131313131313133	Centerline Tractometry	1.2854422983058167
0.24242424242424243	Centerline Tractometry	1.269377903105354
0.8686868686868687	Centerline Tractometry	1.24052581802853
0.2828282828282828	Centerline Tractometry	1.223489771171001
0.7070707070707071	Centerline Tractometry	1.1726021920457437
0.9484536082474226	Static Tractometry	1.1405797782448768
0.8888888888888888	Centerline Tractometry	1.1375071990171515
0.1414141414141414	Centerline Tractometry	1.1162133295398862
0.865979381443299	Static Tractometry	1.104769059119533
0.898989898989899	Centerline Tractometry	1.1141502674864574
0.12121212121212122	Centerline Tractometry	1.110118488490402
0.5656565656565656	Centerline Tractometry	1.1035975573099561
0.9393939393939394	Centerline Tractometry	1.09430712028747
0.9587628865979382	Static Tractometry	1.0785951078307436
0.98989898989899	Centerline Tractometry	1.0803548597528128
0.31958762886597936	Static Tractometry	1.067779759127611
0.15151515151515152	Centerline Tractometry	1.0671061090398628
0.37373737373737376	Centerline Tractometry	1.065997151001121
0.3838383838383838	Centerline Tractometry	1.0602020033701718
0.7474747474747475	Centerline Tractometry	1.0566644874289928
0.5151515151515151	Centerline Tractometry	1.0488003816267688
0.16161616161616163	Centerline Tractometry	1.0383738568471386
0.21212121212121213	Centerline Tractometry	1.0350263478169046
0.6868686868686869	Centerline Tractometry	1.0331344277196581
0.1111111111111111	Centerline Tractometry	1.029013849921469
0.2222222222222222	Centerline Tractometry	1.0275707383833712
0.0	Centerline Tractometry	1.0203458409696853
0.8762886597938144	Static Tractometry	1.0090905343105607
0.41414141414141414	Centerline Tractometry	1.0093096084196729
0.9690721649484536	Static Tractometry	0.9978479905911639
0.29292929292929293	Centerline Tractometry	0.9913018352027512
0.9292929292929293	Centerline Tractometry	0.985043163050894
0.43434343434343436	Centerline Tractometry	0.9827150840406628
0.9381443298969072	Static Tractometry	0.9681671129897041
0.42424242424242425	Centerline Tractometry	0.9766743988595801
0.5050505050505051	Centerline Tractometry	0.9758315062851325
0.9191919191919192	Centerline Tractometry	0.9581157729438562
0.18181818181818182	Centerline Tractometry	0.9493645616723547
0.1717171717171717	Centerline Tractometry	0.9356984709733945
0.7575757575757576	Centerline Tractometry	0.9237827926170666
0.9278350515463918	Static Tractometry	0.9134778351316908
0.36363636363636365	Centerline Tractometry	0.9215021625141231
0.6597938144329897	Static Tractometry	0.9103260622235136
0.40404040404040403	Centerline Tractometry	0.9161120630114788
0.7373737373737373	Centerline Tractometry	0.9145033746983101
0.32989690721649484	Static Tractometry	0.8930899266330198
0.494949494949495	Centerline Tractometry	0.8830379906210766
0.8585858585858586	Centerline Tractometry	0.8656043502676961
0.9072164948453608	Static Tractometry	0.8536009200988557
0.3434343434343434	Centerline Tractometry	0.851333641603335
0.9175257731958762	Static Tractometry	0.8284059847283526
0.10101010101010101	Centerline Tractometry	0.826316569072719
0.979381443298969	Static Tractometry	0.8179384480232458
0.8865979381443299	Static Tractometry	0.8145921857346192
0.797979797979798	Centerline Tractometry	0.8212762342856944
0.1919191919191919	Centerline Tractometry	0.8182295573586629
0.35353535353535354	Centerline Tractometry	0.8159107245831712
0.7272727272727273	Centerline Tractometry	0.8157530549927134
0.32323232323232326	Centerline Tractometry	0.8092578728417195
0.3939393939393939	Centerline Tractometry	0.8091765905797108
0.7676767676767676	Centerline Tractometry	0.7952625018569868
0.9090909090909091	Centerline Tractometry	0.7905701440515188
0.7878787878787878	Centerline Tractometry	0.7884921391604457
0.48484848484848486	Centerline Tractometry	0.7851058181463517
0.20202020202020202	Centerline Tractometry	0.7818356920580654
0.3402061855670103	Static Tractometry	0.7637065061020623
0.010101010101010102	Centerline Tractometry	0.7671395808232875
0.3333333333333333	Centerline Tractometry	0.7654628022547235
0.09090909090909091	Centerline Tractometry	0.7637131579525255
0.31313131313131315	Centerline Tractometry	0.7569230101540202
0.8080808080808081	Centerline Tractometry	0.7394055922773057
0.47474747474747475	Centerline Tractometry	0.7367060901448509
0.6161616161616161	Centerline Tractometry	0.7336436406345564
0.7171717171717171	Centerline Tractometry	0.7322562057522218
0.7777777777777778	Centerline Tractometry	0.7252673553519812
0.8181818181818182	Centerline Tractometry	0.7211281695257742
0.8969072164948454	Static Tractometry	0.7124840941983339
0.09278350515463918	Static Tractometry	0.7117536190730211
0.030303030303030304	Centerline Tractometry	0.7185893235101813
0.6262626262626263	Centerline Tractometry	0.7102213341871189
0.4444444444444444	Centerline Tractometry	0.7043797196315148
0.8383838383838383	Centerline Tractometry	0.7030583771707009
0.0707070707070707	Centerline Tractometry	0.7016401571695001
0.6363636363636364	Centerline Tractometry	0.6990518789653073
0.050505050505050504	Centerline Tractometry	0.6967385961342036
0.30303030303030304	Centerline Tractometry	0.69658085273539
0.020202020202020204	Centerline Tractometry	0.6942859542720224
0.041237113402061855	Static Tractometry	0.677005352204413
0.8282828282828283	Centerline Tractometry	0.6792013953083486
0.8484848484848485	Centerline Tractometry	0.6750283748060433
0.6464646464646465	Centerline Tractometry	0.6625704162730552
0.6060606060606061	Centerline Tractometry	0.6624135150539671
0.08080808080808081	Centerline Tractometry	0.636176280248091
0.46464646464646464	Centerline Tractometry	0.6290234676861742
0.5959595959595959	Centerline Tractometry	0.6278146105363265
0.6666666666666666	Centerline Tractometry	0.6256420012701905
0.5757575757575758	Centerline Tractometry	0.6090510192896479
0.6565656565656566	Centerline Tractometry	0.6086191555722242
0.06060606060606061	Centerline Tractometry	0.6078296408789554
0.04040404040404041	Centerline Tractometry	0.5995616822141071
0.45454545454545453	Centerline Tractometry	0.5865915901676225
0.5858585858585859	Centerline Tractometry	0.5451120312031673
0.030927835051546393	Static Tractometry	0.5272607719692789
0.05154639175257732	Static Tractometry	0.5131050065118303
0.6494845360824743	Static Tractometry	0.47535069819127324
0.35051546391752575	Static Tractometry	0.34783295698976563
0.061855670103092786	Static Tractometry	0.32968146201137233
0.9896907216494846	Static Tractometry	0.32422449680970794
0.6391752577319587	Static Tractometry	0.2364169660712895
0.07216494845360824	Static Tractometry	0.23399670876357842
0.08247422680412371	Static Tractometry	0.20470307855708297
0.020618556701030927	Static Tractometry	0.14371320730228188
0.6288659793814433	Static Tractometry	0.11950101354249201
0.010309278350515464	Static Tractometry	0.05177064877949715
0.6185567010309279	Static Tractometry	0.04762970331666113
0.36082474226804123	Static Tractometry	0.03500581003774973
0.4329896907216495	Static Tractometry	0.022804778728848226
0.3711340206185567	Static Tractometry	0.020166854186833158
0.422680412371134	Static Tractometry	0.0196883256062166
0.44329896907216493	Static Tractometry	0.01959173880524428
0.4536082474226804	Static Tractometry	0.019162379998295117
0.41237113402061853	Static Tractometry	0.01888944499435818
0.5051546391752577	Static Tractometry	0.017720564502143692
0.4639175257731959	Static Tractometry	0.015333626217745106
0.0	Static Tractometry	0.014641112663036
0.4020618556701031	Static Tractometry	0.014434708724750224
0.4742268041237113	Static Tractometry	0.014363870666727658
0.4845360824742268	Static Tractometry	0.014270417777376946
0.3917525773195876	Static Tractometry	0.013549643187276911
0.38144329896907214	Static Tractometry	0.012903120071255351
0.5154639175257731	Static Tractometry	0.01274409624336466
0.4948453608247423	Static Tractometry	0.012619244371613724
1.0	Static Tractometry	0.012128198855038087
0.6082474226804123	Static Tractometry	0.011830812964358029
0.5257731958762887	Static Tractometry	0.01124021932697774
