# Supplementary material for: Radiomic tractometry reveals tract-specific imaging biomarkers in white matter
Source: Nat Commun. 2024 Jan 5;15:303. doi: 10.1038/s41467-023-44591-3 (PMC10770385; doi:10.1038/s41467-023-44591-3)
Supplement: Supplementary file 6 — Source Data [file 41467_2023_44591_MOESM6_ESM.zip › S5.3_parcel_importance_ADNI_CC_5.csv]

Parcel	Method	Importance
1.0	RadTract	2.7556034070667734
0.9285714285714286	RadTract	2.674289760741438
0.5714285714285714	RadTract	1.9499748079988037
0.8571428571428571	RadTract	1.8398184586941053
0.21428571428571427	RadTract	1.8034388308541045
0.0	RadTract	1.112484104684755
0.5	RadTract	1.0474104563390725
0.7142857142857143	RadTract	0.5759327067347186
0.7777777777777778	Static Tractometry	3.833363459758367
0.7857142857142857	RadTract	0.5347033260599738
0.0	Static Tractometry	3.4080465943873617
0.5858585858585859	Static Tractometry	3.067466128281553
0.5959595959595959	Static Tractometry	3.0029214376098996
0.8686868686868687	Static Tractometry	2.987930209475525
0.7676767676767676	Static Tractometry	2.908644277092251
0.07142857142857142	RadTract	0.43214211831535465
0.8888888888888888	Static Tractometry	2.843530306834929
0.8484848484848485	Static Tractometry	2.8426606049931675
0.8787878787878788	Static Tractometry	2.81918797498668
0.8585858585858586	Static Tractometry	2.8073780470132745
0.7878787878787878	Static Tractometry	2.6844492794535872
0.7474747474747475	Static Tractometry	2.5421725158978856
0.5757575757575758	Static Tractometry	2.501947037546406
0.797979797979798	Static Tractometry	2.4978156585604183
0.898989898989899	Static Tractometry	2.4761949588967296
0.8383838383838383	Static Tractometry	2.4594298432816033
0.7575757575757576	Static Tractometry	2.4406040782779153
0.7373737373737373	Static Tractometry	2.437124131256965
0.9191919191919192	Static Tractometry	2.3588117639146913
0.8080808080808081	Static Tractometry	2.3138057326611974
0.9090909090909091	Static Tractometry	2.311840425300269
0.8181818181818182	Static Tractometry	2.282410484292216
0.8282828282828283	Static Tractometry	2.190642699903451
1.0	Centerline Tractometry	2.1022092930841674
0.8080808080808081	Centerline Tractometry	2.0036779001378955
0.6060606060606061	Static Tractometry	1.9913905842440662
0.7878787878787878	Centerline Tractometry	1.9433945562567918
0.797979797979798	Centerline Tractometry	1.8699283220105807
0.7676767676767676	Centerline Tractometry	1.8581617403614816
0.7575757575757576	Centerline Tractometry	1.7932427187436337
0.0	Centerline Tractometry	1.7821756508739197
0.7171717171717171	Static Tractometry	1.6556606591796357
0.9292929292929293	Static Tractometry	1.628428970583937
0.7777777777777778	Centerline Tractometry	1.621289672828056
0.9393939393939394	Static Tractometry	1.594653542461471
0.7272727272727273	Static Tractometry	1.564251504760152
0.9797979797979798	Centerline Tractometry	1.453764213481018
0.7474747474747475	Centerline Tractometry	1.444940613923806
0.9595959595959596	Centerline Tractometry	1.4303416776902473
0.9494949494949495	Centerline Tractometry	1.4164456053442833
0.9696969696969697	Centerline Tractometry	1.3850631206901154
0.2222222222222222	Static Tractometry	1.376943724297235
0.5656565656565656	Static Tractometry	1.3712173103882408
0.8181818181818182	Centerline Tractometry	1.352381222705905
0.10101010101010101	Centerline Tractometry	1.3286743502202873
0.898989898989899	Centerline Tractometry	1.3278620732668096
0.25252525252525254	Static Tractometry	1.3235258594183545
0.6161616161616161	Centerline Tractometry	1.3155881285504243
0.20202020202020202	Static Tractometry	1.283557840249531
0.43434343434343436	Static Tractometry	1.2771334039921887
0.42424242424242425	Static Tractometry	1.2756758833527915
0.9393939393939394	Centerline Tractometry	1.2645061888733582
0.8282828282828283	Centerline Tractometry	1.2533935830906586
0.41414141414141414	Static Tractometry	1.2434883578440725
0.21212121212121213	Static Tractometry	1.238301585185529
0.45454545454545453	Static Tractometry	1.2201561861457726
0.18181818181818182	Centerline Tractometry	1.2148111314793564
0.8888888888888888	Centerline Tractometry	1.2025545382858938
0.24242424242424243	Static Tractometry	1.1962252860439528
0.1717171717171717	Centerline Tractometry	1.1946259032556836
0.5959595959595959	Centerline Tractometry	1.1910341297369942
0.23232323232323232	Static Tractometry	1.1837577216464195
0.12121212121212122	Centerline Tractometry	1.1830722325632155
0.1414141414141414	Centerline Tractometry	1.1810972899237715
0.4444444444444444	Static Tractometry	1.179543722131213
0.24242424242424243	Centerline Tractometry	1.1768506400902723
0.13131313131313133	Centerline Tractometry	1.1709675910971526
0.46464646464646464	Static Tractometry	1.1472453067122361
0.16161616161616163	Centerline Tractometry	1.1441959156146804
0.98989898989899	Centerline Tractometry	1.1428399957777708
0.7070707070707071	Static Tractometry	1.1366554787442595
0.6262626262626263	Centerline Tractometry	1.1363973415814677
0.15151515151515152	Centerline Tractometry	1.1351718891368245
0.9292929292929293	Centerline Tractometry	1.1306824314227868
0.494949494949495	Centerline Tractometry	1.1217964956383681
0.1111111111111111	Centerline Tractometry	1.102534172496042
0.7373737373737373	Centerline Tractometry	1.0967455968493685
0.23232323232323232	Centerline Tractometry	1.0927369811210759
0.6060606060606061	Centerline Tractometry	1.0853833031824283
0.5050505050505051	Static Tractometry	1.0728878801967285
0.5151515151515151	Static Tractometry	1.065972528453899
0.1919191919191919	Centerline Tractometry	1.051462416996729
0.5555555555555556	Static Tractometry	1.049131058364051
0.9090909090909091	Centerline Tractometry	1.0477000701337216
0.6161616161616161	Static Tractometry	1.03586313940554
0.2222222222222222	Centerline Tractometry	1.0115280498001706
0.8383838383838383	Centerline Tractometry	0.9974435318685334
0.47474747474747475	Static Tractometry	0.9882666610924048
0.9191919191919192	Centerline Tractometry	0.9779000201261292
0.494949494949495	Static Tractometry	0.9706080830504837
0.5252525252525253	Static Tractometry	0.9584035226962462
0.5454545454545454	Static Tractometry	0.9550499968496815
0.020202020202020204	Centerline Tractometry	0.9547330421456967
0.20202020202020202	Centerline Tractometry	0.9510944860674808
0.5050505050505051	Centerline Tractometry	0.9352483745838673
0.5353535353535354	Static Tractometry	0.9351855362988134
0.48484848484848486	Static Tractometry	0.9279346896824525
0.25252525252525254	Centerline Tractometry	0.9209479477957278
0.6666666666666666	Centerline Tractometry	0.9193870784421542
0.9494949494949495	Static Tractometry	0.918181825674896
0.48484848484848486	Centerline Tractometry	0.8948749475624497
0.21212121212121213	Centerline Tractometry	0.8900925034555184
0.8484848484848485	Centerline Tractometry	0.8886497774204553
0.8787878787878788	Centerline Tractometry	0.8785480401774699
0.6767676767676768	Centerline Tractometry	0.8751828585487551
0.5858585858585859	Centerline Tractometry	0.8623392590331652
0.5757575757575758	Centerline Tractometry	0.8609405236522835
0.29292929292929293	Centerline Tractometry	0.8601947639605824
0.8686868686868687	Centerline Tractometry	0.8599739573989506
0.8585858585858586	Centerline Tractometry	0.8394115450282973
0.2828282828282828	Centerline Tractometry	0.8336484379067332
0.7272727272727273	Centerline Tractometry	0.8310232793744426
0.010101010101010102	Centerline Tractometry	0.8251899461690712
0.030303030303030304	Centerline Tractometry	0.7966698371856928
0.40404040404040403	Centerline Tractometry	0.7943569632440661
0.09090909090909091	Centerline Tractometry	0.793019993673316
0.7070707070707071	Centerline Tractometry	0.7926209982915677
0.696969696969697	Centerline Tractometry	0.787544307386819
0.04040404040404041	Centerline Tractometry	0.7868178705301957
0.7171717171717171	Centerline Tractometry	0.7848595487733423
0.26262626262626265	Centerline Tractometry	0.7691473663662238
0.2727272727272727	Centerline Tractometry	0.7662131603550355
0.6363636363636364	Centerline Tractometry	0.7646335273330113
0.31313131313131315	Centerline Tractometry	0.7624408847035732
0.3939393939393939	Centerline Tractometry	0.7539686855338962
0.0707070707070707	Centerline Tractometry	0.7539618235841823
0.30303030303030304	Centerline Tractometry	0.7425920907501378
0.41414141414141414	Centerline Tractometry	0.7385878510129852
0.5656565656565656	Centerline Tractometry	0.7333555705141126
0.5555555555555556	Centerline Tractometry	0.7332154628999236
0.5252525252525253	Centerline Tractometry	0.7263323145929836
0.6868686868686869	Centerline Tractometry	0.7228465198363867
0.35353535353535354	Centerline Tractometry	0.719132927753273
0.5151515151515151	Centerline Tractometry	0.7135846713785011
0.32323232323232326	Centerline Tractometry	0.7067463488722384
0.42424242424242425	Centerline Tractometry	0.6986268089484206
0.3333333333333333	Centerline Tractometry	0.6978095668277818
0.050505050505050504	Centerline Tractometry	0.6976656172348269
0.43434343434343436	Centerline Tractometry	0.6940619657061733
0.08080808080808081	Centerline Tractometry	0.6851671280465664
0.4444444444444444	Centerline Tractometry	0.6832265261028435
0.36363636363636365	Centerline Tractometry	0.6742500751677183
0.3838383838383838	Centerline Tractometry	0.6705040763688531
0.06060606060606061	Centerline Tractometry	0.6688626912232933
0.6565656565656566	Centerline Tractometry	0.6681594772681161
0.45454545454545453	Centerline Tractometry	0.6637468348879085
0.46464646464646464	Centerline Tractometry	0.6546530100783735
0.14285714285714285	RadTract	0.09734078481346284
0.37373737373737376	Centerline Tractometry	0.6406638110003732
0.42857142857142855	RadTract	0.09417912045167635
0.6464646464646465	Centerline Tractometry	0.625402691674512
0.3434343434343434	Centerline Tractometry	0.6022275678560716
0.47474747474747475	Centerline Tractometry	0.5985087169796443
0.5454545454545454	Centerline Tractometry	0.5861793015667864
0.2857142857142857	RadTract	0.08090566649147855
0.5353535353535354	Centerline Tractometry	0.5295823394552979
0.6262626262626263	Static Tractometry	0.346452690432001
0.26262626262626265	Static Tractometry	0.3013234283931393
0.1919191919191919	Static Tractometry	0.27938553773681846
0.6363636363636364	Static Tractometry	0.12114940841985383
0.696969696969697	Static Tractometry	0.049093959291657316
0.9595959595959596	Static Tractometry	0.038783010648535676
0.2727272727272727	Static Tractometry	0.018940517763509582
0.010101010101010102	Static Tractometry	0.017421015006379475
0.40404040404040403	Static Tractometry	0.015891544657228533
1.0	Static Tractometry	0.013142335843186297
0.35714285714285715	RadTract	0.001269813486118609
0.6464646464646465	Static Tractometry	0.0075464877463848
0.18181818181818182	Static Tractometry	0.00719456523870908
0.6428571428571429	RadTract	0.0005066372681643826
