# Supplementary material for: Radiomic tractometry reveals tract-specific imaging biomarkers in white matter
Source: Nat Commun. 2024 Jan 5;15:303. doi: 10.1038/s41467-023-44591-3 (PMC10770385; doi:10.1038/s41467-023-44591-3)
Supplement: Supplementary file 6 — Source Data [file 41467_2023_44591_MOESM6_ESM.zip › S5.3_parcel_importance_ADNI_CC_6.csv]

Parcel	Method	Importance
0.5882352941176471	RadTract	3.2839524840753436
0.5294117647058824	RadTract	2.589247158619411
0.7058823529411765	RadTract	2.1959348235124785
0.058823529411764705	RadTract	1.5979333316666515
0.47058823529411764	RadTract	1.580897197739771
1.0	RadTract	1.439801525126816
0.4117647058823529	RadTract	1.0812502337309187
0.022727272727272728	Static Tractometry	5.314362039009462
0.03409090909090909	Static Tractometry	5.225711641853766
0.011363636363636364	Static Tractometry	5.087287380619951
0.0	Static Tractometry	4.987549367473531
0.045454545454545456	Static Tractometry	4.5776535838710535
0.6470588235294118	RadTract	0.8248509233285695
0.056818181818181816	Static Tractometry	3.665597543030579
0.7647058823529411	RadTract	0.726061246955336
0.17647058823529413	RadTract	0.7086016661494924
0.0	RadTract	0.6203666228234729
0.0	Centerline Tractometry	3.4218846431281724
0.9411764705882353	RadTract	0.5987585165461599
0.5909090909090909	Static Tractometry	2.6723405644484823
0.5795454545454546	Static Tractometry	2.530202185817737
0.06818181818181818	Static Tractometry	2.4871021194315728
0.5681818181818182	Static Tractometry	2.4055083743305494
0.5568181818181818	Static Tractometry	2.213117798638639
0.8823529411764706	RadTract	0.3835317101721971
0.5454545454545454	Static Tractometry	1.8892460568055265
1.0	Centerline Tractometry	2.0071965568535552
0.48863636363636365	Static Tractometry	1.730303483537229
0.494949494949495	Centerline Tractometry	1.896761938633345
0.5	Static Tractometry	1.5952462112126602
0.375	Static Tractometry	1.53959023796661
0.5113636363636364	Static Tractometry	1.4762502767467989
0.9696969696969697	Centerline Tractometry	1.6334099650897513
0.07954545454545454	Static Tractometry	1.4377154586556025
0.5050505050505051	Centerline Tractometry	1.5803150487516662
0.6022727272727273	Static Tractometry	1.3827191042586284
0.98989898989899	Centerline Tractometry	1.502125569408854
0.3977272727272727	Static Tractometry	1.3325300776829985
0.9393939393939394	Centerline Tractometry	1.4950948978214833
0.030303030303030304	Centerline Tractometry	1.4398203813803487
0.9595959595959596	Centerline Tractometry	1.4315795481418705
0.5227272727272727	Static Tractometry	1.2450865778593123
0.38636363636363635	Static Tractometry	1.2442209100120216
0.7373737373737373	Centerline Tractometry	1.3817767670687653
0.7272727272727273	Centerline Tractometry	1.3541865835648097
0.06060606060606061	Centerline Tractometry	1.3523406673218556
0.09090909090909091	Static Tractometry	1.1978983566497559
0.5340909090909091	Static Tractometry	1.1877091218853866
0.9494949494949495	Centerline Tractometry	1.3278679736383243
0.75	Static Tractometry	1.1801827897732131
0.7045454545454546	Static Tractometry	1.1733135619711994
0.48484848484848486	Centerline Tractometry	1.3169544340279418
0.6136363636363636	Static Tractometry	1.1567361896533737
0.5252525252525253	Centerline Tractometry	1.294349396063631
0.9797979797979798	Centerline Tractometry	1.2919057366224418
0.9318181818181818	Static Tractometry	1.1496960290101725
0.9545454545454546	Static Tractometry	1.1406487556993599
0.36363636363636365	Static Tractometry	1.124638205003877
0.7840909090909091	Static Tractometry	1.1128459757094682
0.7613636363636364	Static Tractometry	1.1102298293345965
0.9431818181818182	Static Tractometry	1.1025124628794298
0.04040404040404041	Centerline Tractometry	1.230789095197224
0.7272727272727273	Static Tractometry	1.0786485877257288
0.0707070707070707	Centerline Tractometry	1.2075065509339962
0.8977272727272727	Static Tractometry	1.0729863181681891
0.3333333333333333	Centerline Tractometry	1.1953107903041917
0.15151515151515152	Centerline Tractometry	1.1898926760357746
0.7159090909090909	Static Tractometry	1.0581339905345795
0.9204545454545454	Static Tractometry	1.0520743742316236
0.5656565656565656	Centerline Tractometry	1.1688683482880795
0.29411764705882354	RadTract	0.21035660498312708
0.020202020202020204	Centerline Tractometry	1.161134473989937
0.7727272727272727	Static Tractometry	1.0186928542469915
0.9292929292929293	Centerline Tractometry	1.1395957570763169
0.6931818181818182	Static Tractometry	0.9953845244893844
0.35353535353535354	Centerline Tractometry	1.116516143941798
0.1414141414141414	Centerline Tractometry	1.108806548642332
0.5151515151515151	Centerline Tractometry	1.1051503879756674
0.5757575757575758	Centerline Tractometry	1.103232585491837
0.4772727272727273	Static Tractometry	0.9645559675089705
0.47474747474747475	Centerline Tractometry	1.0836675023519853
0.9090909090909091	Static Tractometry	0.9581115477063679
0.7171717171717171	Centerline Tractometry	1.074031208874209
0.3434343434343434	Centerline Tractometry	1.0706797847926335
0.5555555555555556	Centerline Tractometry	1.0579336848542455
0.7070707070707071	Centerline Tractometry	1.0564414321436315
0.7386363636363636	Static Tractometry	0.9164666396185138
0.32323232323232326	Centerline Tractometry	1.0290630280250526
0.46464646464646464	Centerline Tractometry	1.017947606576803
0.7474747474747475	Centerline Tractometry	1.0142741144044873
0.050505050505050504	Centerline Tractometry	1.0084137856829931
0.9659090909090909	Static Tractometry	0.8928710890695277
0.7575757575757576	Centerline Tractometry	0.998050051876966
0.13131313131313133	Centerline Tractometry	0.9930722735862371
0.6868686868686869	Centerline Tractometry	0.9832336251615605
0.696969696969697	Centerline Tractometry	0.9792437939662177
0.41414141414141414	Centerline Tractometry	0.971686666998401
0.31313131313131315	Centerline Tractometry	0.9702827261731835
0.5858585858585859	Centerline Tractometry	0.9649763210354542
0.08080808080808081	Centerline Tractometry	0.9646626672698506
0.2828282828282828	Centerline Tractometry	0.95511922621871
0.29292929292929293	Centerline Tractometry	0.9492588428914117
0.1717171717171717	Centerline Tractometry	0.9229965300566169
0.16161616161616163	Centerline Tractometry	0.9123869958126652
0.7954545454545454	Static Tractometry	0.8092549746033985
0.010101010101010102	Centerline Tractometry	0.9007595645044643
0.6666666666666666	Centerline Tractometry	0.8964194685647542
0.9191919191919192	Centerline Tractometry	0.8951598549700303
0.36363636363636365	Centerline Tractometry	0.8872121041938029
0.40404040404040403	Centerline Tractometry	0.883429715456235
0.1919191919191919	Centerline Tractometry	0.8808831040153873
0.6161616161616161	Centerline Tractometry	0.8799367514505154
0.8787878787878788	Centerline Tractometry	0.8698795672217154
0.8686868686868687	Centerline Tractometry	0.8681013003661493
0.625	Static Tractometry	0.7719465558125793
0.30303030303030304	Centerline Tractometry	0.8634607047295314
0.5959595959595959	Centerline Tractometry	0.8597287134161704
0.6767676767676768	Centerline Tractometry	0.8580711573756888
0.5353535353535354	Centerline Tractometry	0.8512899368140031
0.43434343434343436	Centerline Tractometry	0.8496995914311977
0.9090909090909091	Centerline Tractometry	0.84272643818844
0.3838383838383838	Centerline Tractometry	0.8388973650778283
0.6565656565656566	Centerline Tractometry	0.8285118887019562
0.20202020202020202	Centerline Tractometry	0.8273237637418083
0.5454545454545454	Centerline Tractometry	0.8193304455052234
0.2222222222222222	Centerline Tractometry	0.8117221618091164
0.8888888888888888	Centerline Tractometry	0.8093616717209019
0.8585858585858586	Centerline Tractometry	0.80688456333434
0.45454545454545453	Centerline Tractometry	0.805488846874842
0.898989898989899	Centerline Tractometry	0.8047438896117087
0.8484848484848485	Centerline Tractometry	0.802897187643574
0.6060606060606061	Centerline Tractometry	0.7979665325889398
0.21212121212121213	Centerline Tractometry	0.7972178994959316
0.6262626262626263	Centerline Tractometry	0.7966617199365108
0.18181818181818182	Centerline Tractometry	0.795332384034618
0.42424242424242425	Centerline Tractometry	0.7950422946659829
0.3939393939393939	Centerline Tractometry	0.7909171031708686
0.6464646464646465	Centerline Tractometry	0.7830102494185062
0.4444444444444444	Centerline Tractometry	0.7799111354038878
0.10101010101010101	Centerline Tractometry	0.7671106646856158
0.37373737373737376	Centerline Tractometry	0.7489773146208736
0.8282828282828283	Centerline Tractometry	0.7473982589787667
0.1111111111111111	Centerline Tractometry	0.7466548260858706
0.6363636363636364	Centerline Tractometry	0.7460513552934398
0.8068181818181818	Static Tractometry	0.6591344761045672
0.8863636363636364	Static Tractometry	0.6543867600180101
0.4090909090909091	Static Tractometry	0.6537748850497099
0.10227272727272728	Static Tractometry	0.6474210858265079
0.8383838383838383	Centerline Tractometry	0.7259217032928905
0.12121212121212122	Centerline Tractometry	0.7194191276170704
0.09090909090909091	Centerline Tractometry	0.7191302446847174
0.2727272727272727	Centerline Tractometry	0.7125986035122456
0.11363636363636363	Static Tractometry	0.6281805624860823
0.26262626262626265	Centerline Tractometry	0.7030329050525853
0.8295454545454546	Static Tractometry	0.5992613390104313
0.25252525252525254	Centerline Tractometry	0.6719201881967636
0.8181818181818182	Static Tractometry	0.5955110104711697
0.797979797979798	Centerline Tractometry	0.6678954189098398
0.8181818181818182	Centerline Tractometry	0.6463171931684197
0.24242424242424243	Centerline Tractometry	0.6376698908076942
0.7878787878787878	Centerline Tractometry	0.6304650687553994
0.125	Static Tractometry	0.5563978337379117
0.8409090909090909	Static Tractometry	0.5553409838728522
0.7676767676767676	Centerline Tractometry	0.6202880090390751
0.23232323232323232	Centerline Tractometry	0.6133351343517692
0.7777777777777778	Centerline Tractometry	0.5945715574730774
0.13636363636363635	Static Tractometry	0.5189373545484885
0.8080808080808081	Centerline Tractometry	0.5714681258919716
0.23529411764705882	RadTract	0.10045178953636967
0.6363636363636364	Static Tractometry	0.48374736913066546
0.14772727272727273	Static Tractometry	0.45807465035171174
0.8522727272727273	Static Tractometry	0.39573335855213015
0.1590909090909091	Static Tractometry	0.36686219981372686
0.875	Static Tractometry	0.2746771803286846
0.11764705882352941	RadTract	0.03892203856057747
0.9772727272727273	Static Tractometry	0.1446353088188349
0.8636363636363636	Static Tractometry	0.14393228950586145
0.4659090909090909	Static Tractometry	0.14202174377079768
0.35294117647058826	RadTract	0.019082126473308248
0.42045454545454547	Static Tractometry	0.08235209639147793
0.3522727272727273	Static Tractometry	0.05296731165143216
0.17045454545454544	Static Tractometry	0.05110859314158156
0.6818181818181818	Static Tractometry	0.02973229510683317
0.6477272727272727	Static Tractometry	0.017847432817794308
0.9886363636363636	Static Tractometry	0.010635163433333534
0.18181818181818182	Static Tractometry	0.002967620475497585
0.3409090909090909	Static Tractometry	0.002967377309535172
1.0	Static Tractometry	0.002380717074670337
0.20454545454545456	Static Tractometry	0.0020947564025608225
0.19318181818181818	Static Tractometry	0.002036550248741492
