# Supplementary material for: Radiomic tractometry reveals tract-specific imaging biomarkers in white matter
Source: Nat Commun. 2024 Jan 5;15:303. doi: 10.1038/s41467-023-44591-3 (PMC10770385; doi:10.1038/s41467-023-44591-3)
Supplement: Supplementary file 6 — Source Data [file 41467_2023_44591_MOESM6_ESM.zip › S5.4_parcel_importance_PPMI_CC_6.csv]

Parcel	Method	Importance
0.4117647058823529	RadTract	3.9129833936767784
0.35294117647058826	RadTract	2.3425332921365976
0.5294117647058824	RadTract	1.6558668515603958
0.7647058823529411	RadTract	1.2975909169152704
0.0	RadTract	1.2220613543376877
0.47058823529411764	RadTract	1.1851550896024203
0.8823529411764706	RadTract	1.1617956553053688
0.058823529411764705	RadTract	1.0643038507754015
0.6470588235294118	RadTract	0.980172850492939
0.7058823529411765	RadTract	0.711457361509989
0.5882352941176471	RadTract	0.6745819219343561
0.29411764705882354	RadTract	0.5803247041536207
0.29347826086956524	Static Tractometry	2.9861413383007602
0.9565217391304348	Static Tractometry	2.9444524957120137
0.2826086956521739	Static Tractometry	2.9138620695173483
0.32608695652173914	Static Tractometry	2.876770410097313
0.25	Static Tractometry	2.7923738017498234
0.30434782608695654	Static Tractometry	2.7738338690829942
0.33695652173913043	Static Tractometry	2.766786864908651
0.2717391304347826	Static Tractometry	2.732040681065298
0.9456521739130435	Static Tractometry	2.728628533986681
0.2608695652173913	Static Tractometry	2.7141282003199745
0.31521739130434784	Static Tractometry	2.6890376442362713
0.8369565217391305	Static Tractometry	2.674759132291626
0.967391304347826	Static Tractometry	2.631094272399331
0.34782608695652173	Static Tractometry	2.594236024548738
0.8235294117647058	RadTract	0.4819374866557015
0.9347826086956522	Static Tractometry	2.4279480948645964
0.8478260869565217	Static Tractometry	2.4270922004568254
0.3804347826086957	Static Tractometry	2.364494089679165
0.3695652173913043	Static Tractometry	2.3025853248419446
0.9239130434782609	Static Tractometry	2.2967284270661064
0.8260869565217391	Static Tractometry	2.2671554591672933
0.358695652173913	Static Tractometry	2.241859422229911
0.391304347826087	Static Tractometry	2.207423929114865
0.9130434782608695	Static Tractometry	2.100590204571724
0.9782608695652174	Static Tractometry	1.9301534717389432
0.8586956521739131	Static Tractometry	1.8913778788198774
0.40217391304347827	Static Tractometry	1.8626263289249387
0.2391304347826087	Static Tractometry	1.774497993171785
0.8686868686868687	Centerline Tractometry	1.897380518904289
0.8695652173913043	Static Tractometry	1.6317120301835344
0.26262626262626265	Centerline Tractometry	1.7485112384572974
0.24242424242424243	Centerline Tractometry	1.7449768225110418
1.0	RadTract	0.3124085182327478
0.46464646464646464	Centerline Tractometry	1.7274130342192204
0.41304347826086957	Static Tractometry	1.6059456513836252
0.11764705882352941	RadTract	0.2987895015606456
0.25252525252525254	Centerline Tractometry	1.6280791574810913
0.9021739130434783	Static Tractometry	1.4630106718039588
0.8804347826086957	Static Tractometry	1.3440972490010068
0.8585858585858586	Centerline Tractometry	1.432445615275128
0.717391304347826	Static Tractometry	1.3197129455320027
0.7282608695652174	Static Tractometry	1.317417997926741
0.47474747474747475	Centerline Tractometry	1.4159432516372157
0.8913043478260869	Static Tractometry	1.3155169800395459
0.23232323232323232	Centerline Tractometry	1.3803758798572614
0.3333333333333333	Centerline Tractometry	1.3524715932038642
0.0	Centerline Tractometry	1.331256304082982
0.2727272727272727	Centerline Tractometry	1.2918615371121716
0.0	Static Tractometry	1.188921354123379
0.5454545454545454	Centerline Tractometry	1.242045975315871
0.8787878787878788	Centerline Tractometry	1.2408983191880398
1.0	Centerline Tractometry	1.2309105356971695
0.98989898989899	Centerline Tractometry	1.226886304284262
0.7676767676767676	Centerline Tractometry	1.2169572677131832
0.31313131313131315	Centerline Tractometry	1.212903879160668
0.7391304347826086	Static Tractometry	1.1257260587149651
0.8080808080808081	Centerline Tractometry	1.1899754950198567
0.09090909090909091	Centerline Tractometry	1.1669445635091849
0.3434343434343434	Centerline Tractometry	1.162743452205545
0.04040404040404041	Centerline Tractometry	1.1611313487700656
0.6739130434782609	Static Tractometry	1.0777016252193037
0.35353535353535354	Centerline Tractometry	1.1419402912360326
0.30303030303030304	Centerline Tractometry	1.1402735901389585
0.2222222222222222	Centerline Tractometry	1.1216613016555759
0.32323232323232326	Centerline Tractometry	1.109479873569844
0.7065217391304348	Static Tractometry	1.029603213437211
0.36363636363636365	Centerline Tractometry	1.1063904275052316
0.9797979797979798	Centerline Tractometry	1.1016849928797054
0.6767676767676768	Centerline Tractometry	1.0947790791713679
0.8152173913043478	Static Tractometry	1.0017079897293766
0.29292929292929293	Centerline Tractometry	1.0754907262430178
0.42391304347826086	Static Tractometry	0.9952011108273495
0.0707070707070707	Centerline Tractometry	1.0684321360531446
0.797979797979798	Centerline Tractometry	1.0673714190162904
0.9696969696969697	Centerline Tractometry	1.0619070662287
0.050505050505050504	Centerline Tractometry	1.0611668511900527
0.08080808080808081	Centerline Tractometry	1.0493717695572118
0.6060606060606061	Centerline Tractometry	1.0452103297162458
0.010101010101010102	Centerline Tractometry	1.0437887263161412
0.8484848484848485	Centerline Tractometry	1.0375376014751339
0.22826086956521738	Static Tractometry	0.9622512822746894
0.6630434782608695	Static Tractometry	0.9583718493821086
0.6262626262626263	Centerline Tractometry	1.026561304557969
0.06060606060606061	Centerline Tractometry	1.0215796667879442
0.10101010101010101	Centerline Tractometry	1.0172370781454319
0.5555555555555556	Centerline Tractometry	1.013749085429121
0.030303030303030304	Centerline Tractometry	1.0096309615639292
0.1111111111111111	Centerline Tractometry	1.0092092807041606
0.6161616161616161	Centerline Tractometry	1.004650408515699
0.21212121212121213	Centerline Tractometry	1.0043637628498194
0.6304347826086957	Static Tractometry	0.9294747765266935
0.020202020202020204	Centerline Tractometry	0.9949381649335377
0.37373737373737376	Centerline Tractometry	0.9939970122106137
0.13131313131313133	Centerline Tractometry	0.9927621677307084
0.5353535353535354	Centerline Tractometry	0.9877361606045312
0.7575757575757576	Centerline Tractometry	0.9865046814142119
0.7777777777777778	Centerline Tractometry	0.9770506804848068
0.5858585858585859	Centerline Tractometry	0.9725556024824618
0.6363636363636364	Centerline Tractometry	0.9714393856297101
0.6521739130434783	Static Tractometry	0.8998836658678216
0.6847826086956522	Static Tractometry	0.8991175993424495
0.6464646464646465	Centerline Tractometry	0.9492237551973058
0.20202020202020202	Centerline Tractometry	0.9389304597481076
0.5656565656565656	Centerline Tractometry	0.9375571999902645
0.3838383838383838	Centerline Tractometry	0.9366974465045422
0.010869565217391304	Static Tractometry	0.8711017687094379
0.75	Static Tractometry	0.8707710891806596
0.5252525252525253	Centerline Tractometry	0.9295982436686192
0.6565656565656566	Centerline Tractometry	0.9287112643604087
0.2828282828282828	Centerline Tractometry	0.9278238813869583
0.7070707070707071	Centerline Tractometry	0.9226828406197901
0.6413043478260869	Static Tractometry	0.854737610653309
0.5050505050505051	Centerline Tractometry	0.916642977837313
0.9595959595959596	Centerline Tractometry	0.9142444495786989
0.48484848484848486	Centerline Tractometry	0.9078231699808617
0.40404040404040403	Centerline Tractometry	0.8988623355796406
0.12121212121212122	Centerline Tractometry	0.898848459132816
0.45454545454545453	Centerline Tractometry	0.8885730771634116
0.6956521739130435	Static Tractometry	0.8199299760723007
0.5959595959595959	Centerline Tractometry	0.8815677428948563
0.7373737373737373	Centerline Tractometry	0.8588222530657466
0.8282828282828283	Centerline Tractometry	0.8382507560158575
0.43434343434343436	Centerline Tractometry	0.8362939984379836
0.1919191919191919	Centerline Tractometry	0.8331333713359763
0.8383838383838383	Centerline Tractometry	0.8279484738135152
0.8888888888888888	Centerline Tractometry	0.815685948977811
0.4444444444444444	Centerline Tractometry	0.8140480660014656
0.8181818181818182	Centerline Tractometry	0.8133242110805461
0.696969696969697	Centerline Tractometry	0.8109389558116605
0.898989898989899	Centerline Tractometry	0.8088158490004278
0.6868686868686869	Centerline Tractometry	0.8083805447199319
0.3939393939393939	Centerline Tractometry	0.796578941584572
0.6666666666666666	Centerline Tractometry	0.7937344139361242
0.7878787878787878	Centerline Tractometry	0.7915702878440394
0.42424242424242425	Centerline Tractometry	0.7797654991379016
0.7474747474747475	Centerline Tractometry	0.7778398635704814
0.5151515151515151	Centerline Tractometry	0.7707321826408582
0.494949494949495	Centerline Tractometry	0.7586314411798573
0.41414141414141414	Centerline Tractometry	0.7510902075597583
0.7272727272727273	Centerline Tractometry	0.7462497833539541
0.7171717171717171	Centerline Tractometry	0.7407851343922508
0.1414141414141414	Centerline Tractometry	0.7216467222379631
0.9494949494949495	Centerline Tractometry	0.6954068799637732
0.9393939393939394	Centerline Tractometry	0.6784669370754669
0.9090909090909091	Centerline Tractometry	0.6714696025289735
0.18181818181818182	Centerline Tractometry	0.6644081057212212
0.15151515151515152	Centerline Tractometry	0.6524939080401171
0.16161616161616163	Centerline Tractometry	0.6416549324340681
0.5757575757575758	Centerline Tractometry	0.6351488891430885
0.9191919191919192	Centerline Tractometry	0.6287944218839944
0.1717171717171717	Centerline Tractometry	0.5756709128516715
0.9292929292929293	Centerline Tractometry	0.5718675214126332
0.23529411764705882	RadTract	0.08314456678166757
0.6195652173913043	Static Tractometry	0.4150262067252467
0.9891304347826086	Static Tractometry	0.3919442377640437
0.06521739130434782	Static Tractometry	0.20045426437368963
0.8043478260869565	Static Tractometry	0.16953354351822705
0.21739130434782608	Static Tractometry	0.15180543134170632
0.17647058823529413	RadTract	0.023796169695281956
0.021739130434782608	Static Tractometry	0.06971109441109812
0.9411764705882353	RadTract	0.011096514673130777
0.07608695652173914	Static Tractometry	0.0539427022509858
0.03260869565217391	Static Tractometry	0.03150529100431442
0.7608695652173914	Static Tractometry	0.02317319767933072
0.05434782608695652	Static Tractometry	0.02237148252991649
0.6086956521739131	Static Tractometry	0.020841998104500596
0.20652173913043478	Static Tractometry	0.020252123697116094
1.0	Static Tractometry	0.013089979311670823
0.13043478260869565	Static Tractometry	0.007451560101726055
0.043478260869565216	Static Tractometry	0.007286196735650524
0.08695652173913043	Static Tractometry	0.0070180316544917925
