# Supplementary material for: Radiomic tractometry reveals tract-specific imaging biomarkers in white matter
Source: Nat Commun. 2024 Jan 5;15:303. doi: 10.1038/s41467-023-44591-3 (PMC10770385; doi:10.1038/s41467-023-44591-3)
Supplement: Supplementary file 6 — Source Data [file 41467_2023_44591_MOESM6_ESM.zip › S5.4_parcel_importance_PPMI_CST_left.csv]

Parcel	Method	Importance
1.0	RadTract	2.393985315893207
0.25	RadTract	2.051009453887118
0.0	RadTract	1.7047669729737467
0.375	RadTract	1.3073846962772346
0.1875	RadTract	1.2317957710491503
0.875	RadTract	1.1268074584523735
0.125	RadTract	1.1198369866634177
0.4375	RadTract	1.0856594006573426
0.8125	RadTract	1.0518054146536364
0.6875	RadTract	0.9391418527369054
0.9375	RadTract	0.9190912118891732
0.0625	RadTract	0.7968956358655197
0.3125	RadTract	0.7745475504032378
0.04395604395604396	Static Tractometry	4.114444107274519
0.054945054945054944	Static Tractometry	3.4533259687082674
0.3626373626373626	Static Tractometry	3.366515835938532
0.34065934065934067	Static Tractometry	3.1077421967885512
0.32967032967032966	Static Tractometry	3.102594777485755
0.3516483516483517	Static Tractometry	3.076695025333965
0.37362637362637363	Static Tractometry	2.9077499508061724
0.03296703296703297	Static Tractometry	2.7398987669123698
0.31868131868131866	Static Tractometry	2.5790197472160368
0.38461538461538464	Static Tractometry	2.5114731512257147
0.06593406593406594	Static Tractometry	2.435444114561098
0.02197802197802198	Static Tractometry	2.357589690909649
0.5164835164835165	Static Tractometry	2.345078937288911
0.01098901098901099	Static Tractometry	2.339768729082933
0.0989010989010989	Static Tractometry	2.297722294465997
0.5054945054945055	Static Tractometry	2.218354849170516
0.07692307692307693	Static Tractometry	2.200309626462811
0.10989010989010989	Static Tractometry	2.198628175196932
0.4945054945054945	Static Tractometry	2.1274830183416475
0.4725274725274725	Static Tractometry	2.1170542095632583
0.3956043956043956	Static Tractometry	2.10568537217101
0.43956043956043955	Static Tractometry	2.062180649433934
0.5384615384615384	Static Tractometry	2.0596153633387315
0.08791208791208792	Static Tractometry	2.0425678152977738
0.5274725274725275	Static Tractometry	2.0397798780145924
0.030303030303030304	Centerline Tractometry	2.196374626578251
0.4835164835164835	Static Tractometry	2.003217109220516
0.46153846153846156	Static Tractometry	1.9254687621571078
0.4175824175824176	Static Tractometry	1.9253895896751079
0.020202020202020204	Centerline Tractometry	2.062296114734399
0.42857142857142855	Static Tractometry	1.8612035059641574
0.04040404040404041	Centerline Tractometry	2.0035971679037914
0.4065934065934066	Static Tractometry	1.8305673877343154
0.5494505494505495	Static Tractometry	1.810290727626282
0.2857142857142857	Static Tractometry	1.7953915026630967
0.45054945054945056	Static Tractometry	1.7788392539365245
0.5714285714285714	Static Tractometry	1.7434982435972477
0.050505050505050504	Centerline Tractometry	1.8381546785939618
0.06060606060606061	Centerline Tractometry	1.8070170848907032
0.3076923076923077	Static Tractometry	1.635568662961778
0.5604395604395604	Static Tractometry	1.6043783861272252
0.2967032967032967	Static Tractometry	1.5592396504253787
0.5824175824175825	Static Tractometry	1.4590717825879342
0.29292929292929293	Centerline Tractometry	1.4830556462758593
0.010101010101010102	Centerline Tractometry	1.4782370282405672
0.494949494949495	Centerline Tractometry	1.46955474326637
0.30303030303030304	Centerline Tractometry	1.4667755245178085
0.46464646464646464	Centerline Tractometry	1.455065035456047
0.978021978021978	Static Tractometry	1.3117307196018353
0.16161616161616163	Centerline Tractometry	1.4008773603587341
0.5454545454545454	Centerline Tractometry	1.3931270472222812
0.5555555555555556	Centerline Tractometry	1.3922471945481096
0.0707070707070707	Centerline Tractometry	1.3724867751001333
0.40404040404040403	Centerline Tractometry	1.3645319092798214
0.0	Centerline Tractometry	1.3325334356828222
0.48484848484848486	Centerline Tractometry	1.266002176284233
0.47474747474747475	Centerline Tractometry	1.249741139648432
0.08080808080808081	Centerline Tractometry	1.2415392628872697
0.7676767676767676	Centerline Tractometry	1.218336520787587
0.5050505050505051	Centerline Tractometry	1.2125356791451487
0.45454545454545453	Centerline Tractometry	1.2104392092184557
0.35353535353535354	Centerline Tractometry	1.1981419268175326
0.7474747474747475	Centerline Tractometry	1.190274031242536
0.3333333333333333	Centerline Tractometry	1.1678875074249875
0.37373737373737376	Centerline Tractometry	1.1604872985867338
0.5656565656565656	Centerline Tractometry	1.150034778173517
0.989010989010989	Static Tractometry	1.049565791996299
0.12087912087912088	Static Tractometry	1.0446073511824876
0.36363636363636365	Centerline Tractometry	1.115139609228199
0.31313131313131315	Centerline Tractometry	1.1084894014138407
0.9292929292929293	Centerline Tractometry	1.0911017872590287
0.4444444444444444	Centerline Tractometry	1.090368198439536
0.1717171717171717	Centerline Tractometry	1.0896878217572676
0.5151515151515151	Centerline Tractometry	1.0621918592085315
0.9191919191919192	Centerline Tractometry	1.058558158237894
0.18181818181818182	Centerline Tractometry	1.0573343524965861
0.2828282828282828	Centerline Tractometry	1.0543464320398706
0.7373737373737373	Centerline Tractometry	1.0468516440119457
0.2727272727272727	Centerline Tractometry	1.0462264499418177
0.6868686868686869	Centerline Tractometry	1.0383865212430545
0.5353535353535354	Centerline Tractometry	1.0382802145219518
0.32323232323232326	Centerline Tractometry	1.0326107480875375
0.8080808080808081	Centerline Tractometry	1.0282797019045111
0.7575757575757576	Centerline Tractometry	1.023565143226334
0.625	RadTract	0.17257785952646615
0.1919191919191919	Centerline Tractometry	0.9993931638408324
0.0	Static Tractometry	0.9172250055683332
0.75	RadTract	0.16936760202587578
0.5252525252525253	Centerline Tractometry	0.9932895393746392
0.5858585858585859	Centerline Tractometry	0.9921523110900471
0.5757575757575758	Centerline Tractometry	0.9805850353218485
0.3838383838383838	Centerline Tractometry	0.9767532587773221
0.15151515151515152	Centerline Tractometry	0.9724249504926615
0.3434343434343434	Centerline Tractometry	0.9594363159175288
0.41414141414141414	Centerline Tractometry	0.9416247691604621
0.8181818181818182	Centerline Tractometry	0.9189063480068235
0.7272727272727273	Centerline Tractometry	0.9184704334838558
0.24242424242424243	Centerline Tractometry	0.9109844809022845
0.5	RadTract	0.15479425740441208
0.797979797979798	Centerline Tractometry	0.8749582083275784
0.98989898989899	Centerline Tractometry	0.8748363037293859
1.0	Centerline Tractometry	0.8732923047314958
0.8282828282828283	Centerline Tractometry	0.8484539105394685
0.2222222222222222	Centerline Tractometry	0.8483628170642286
0.09090909090909091	Centerline Tractometry	0.845110820505379
0.7878787878787878	Centerline Tractometry	0.8442745782889952
0.20202020202020202	Centerline Tractometry	0.8360763284965261
0.3939393939393939	Centerline Tractometry	0.8352590548477609
0.23232323232323232	Centerline Tractometry	0.8260213829595471
0.696969696969697	Centerline Tractometry	0.8234877038454148
0.9494949494949495	Centerline Tractometry	0.8148383016525429
0.6767676767676768	Centerline Tractometry	0.8088161534912458
0.6363636363636364	Centerline Tractometry	0.8040247369395972
0.5959595959595959	Centerline Tractometry	0.8022697525374233
0.9595959595959596	Centerline Tractometry	0.8003712331321643
0.9393939393939394	Centerline Tractometry	0.7882804189121678
0.9696969696969697	Centerline Tractometry	0.7831984306365605
0.21212121212121213	Centerline Tractometry	0.7760534937856453
0.6464646464646465	Centerline Tractometry	0.7720821318410039
0.1414141414141414	Centerline Tractometry	0.7715605186820298
0.43434343434343436	Centerline Tractometry	0.7697684211757483
0.42424242424242425	Centerline Tractometry	0.7633652076120984
0.10101010101010101	Centerline Tractometry	0.757678406283273
0.7070707070707071	Centerline Tractometry	0.7406344585698278
0.7777777777777778	Centerline Tractometry	0.7376198281212051
0.6565656565656566	Centerline Tractometry	0.7131423069779316
0.9797979797979798	Centerline Tractometry	0.7040354334474975
0.6666666666666666	Centerline Tractometry	0.6987211744251243
0.898989898989899	Centerline Tractometry	0.6930695387110793
0.26262626262626265	Centerline Tractometry	0.6888258182937819
0.8888888888888888	Centerline Tractometry	0.6877117393510968
0.13131313131313133	Centerline Tractometry	0.6777965729704692
0.6262626262626263	Centerline Tractometry	0.6704386339499864
0.7171717171717171	Centerline Tractometry	0.6636739131443539
0.25252525252525254	Centerline Tractometry	0.659430908053822
0.8787878787878788	Centerline Tractometry	0.6489867351598009
0.9090909090909091	Centerline Tractometry	0.6364751622315864
0.8484848484848485	Centerline Tractometry	0.6266388308767481
0.6060606060606061	Centerline Tractometry	0.6114300285042037
0.8383838383838383	Centerline Tractometry	0.5961254376052146
0.1111111111111111	Centerline Tractometry	0.5725798271325605
0.8585858585858586	Centerline Tractometry	0.5717966300961148
0.6161616161616161	Centerline Tractometry	0.53515623520164
0.8686868686868687	Centerline Tractometry	0.5334891376116058
0.12121212121212122	Centerline Tractometry	0.4629914772947649
0.27472527472527475	Static Tractometry	0.2328409772934909
0.5934065934065934	Static Tractometry	0.2181114698474021
0.967032967032967	Static Tractometry	0.21171743284493366
0.13186813186813187	Static Tractometry	0.10953683786303735
0.26373626373626374	Static Tractometry	0.012247819477914024
0.9560439560439561	Static Tractometry	0.011669723175435017
1.0	Static Tractometry	0.011375338675788016
0.21978021978021978	Static Tractometry	0.010077109069653652
0.24175824175824176	Static Tractometry	0.006948092875702682
0.23076923076923078	Static Tractometry	0.006828413626523095
0.25274725274725274	Static Tractometry	0.006671101234789057
0.5625	RadTract	0.0005325596411825437
